# Supplementary material for: Nature’s defense against emerging neurodegenerative threats: Dynamic simulation, PCA, DCCM identified potential plant-based antiviral lead targeting borna disease virus nucleoprotein
Source: PLoS One. 2024 Dec 30;19(12):e0310802. doi: 10.1371/journal.pone.0310802 (PMC11684711; doi:10.1371/journal.pone.0310802)
Supplement: S2 File — (CSV) [file pone.0310802.s002.csv]

Stars	Title	Entry ID	Entry Name	Date Added	Date Modified	PDB TITLE	PDB ID	PDB CRYST1 a	PDB CRYST1 b	PDB CRYST1 c	PDB CRYST1 alpha	PDB CRYST1 beta	PDB CRYST1 gamma	PDB CRYST1 Space Group	PDB CRYST1 z	PDB CLASSIFICATION	PDB DEPOSITION DATE	PDB format version	PDB R	PDB Rfree	PDB RESOLUTION	PDB EXPDTA	PDB EXPDTA TEMPERATURE	PDB EXPDTA PH	PDB REMARK 350 Biomolecule 1 Transform 1 Chains	PDB REMARK 350 Biomolecule 1 Transform 1 Matrix 1	PDB REMARK 350 Biomolecule 1 Transform 1 Matrix 2	PDB REMARK 350 Biomolecule 1 Transform 1 Matrix 3	PDB REMARK 350 Biomolecule 1 Transform 1 Matrix 4	Source Path	Source File	Source File Index	entry id backup	prepared	prepared with version	assigned bond orders	added hydrogens	treated metals	created disulfur	deleted far waters	ran protassign	Potential Energy-OPLS3e	RMS Derivative-OPLS3e	Max Derivative-OPLS3e	Stretch Energy-OPLS3e	Bend Energy-OPLS3e	LJ-14 Energy-OPLS3e	El-14 Energy-OPLS3e	Van der Waals Energy-OPLS3e
	1N93 - minimized	1	1n93.1	8/17/2023 14:09	8/17/2023 14:09	CRYSTAL STRUCTURE OF THE BORNA DISEASE VIRUS NUCLEOPROTEIN	1N93	100.026	100.026	103.227	90	90	90	I 4	8	VIRAL PROTEIN	22-Nov-02	3.3	0.163	0.187	1.76	X-RAY DIFFRACTION	100	9	X	1.000000 0.000000 0.000000 0.000000;0.000000 1.000000 0.000000 0.000000;0.000000 0.000000 1.000000 0.000000	-1.000000 0.000000 0.000000 100.026000;0.000000 -1.000000 0.000000 100.026000;0.000000 0.000000 1.000000 0.000000	0.000000 -1.000000 0.000000 100.026000;1.000000 0.000000 0.000000 0.000000;0.000000 0.000000 1.000000 0.000000	0.000000 1.000000 0.000000 0.000000;-1.000000 0.000000 0.000000 100.026000;0.000000 0.000000 1.000000 0.000000	/root/Enamul Kabir GEBT/Borna Disease Virus	1n93.pdb	1	4	TRUE	2020-3	TRUE	TRUE	TRUE	TRUE	TRUE	TRUE	-1162.765	0.085	1.665	155.908	691.588	1503.07	628.171	-2905.374
	56928060	2	Structure2D_COMPOUND_CID_56928060.1	8/17/2023 14:09	8/17/2023 14:10																									/root/Enamul Kabir GEBT/Borna Disease Virus/All phytochemicals for docking	Structure2D_COMPOUND_CID_56928060.sdf	1
	56928060	3	Structure2D_COMPOUND_CID_56928060.1	8/17/2023 14:09	8/17/2023 14:09																									/root/Enamul Kabir GEBT/Borna Disease Virus/All phytochemicals for docking	Structure2D_COMPOUND_CID_56928060.sdf	1
	14162967	4	Structure2D_COMPOUND_CID_14162967.1	8/17/2023 14:09	8/17/2023 14:09																									/root/Enamul Kabir GEBT/Borna Disease Virus/All phytochemicals for docking	Structure2D_COMPOUND_CID_14162967.sdf	1
	452707	5	Conformer3D_COMPOUND_CID_452707.1	8/17/2023 14:09	8/17/2023 14:09																									/root/Enamul Kabir GEBT/Borna Disease Virus/All phytochemicals for docking	Conformer3D_COMPOUND_CID_452707.sdf	1
	3474285	6	Structure2D_COMPOUND_CID_3474285.1	8/17/2023 14:09	8/17/2023 14:09																									/root/Enamul Kabir GEBT/Borna Disease Virus/All phytochemicals for docking	Structure2D_COMPOUND_CID_3474285.sdf	1
	14681572	7	Conformer3D_COMPOUND_CID_14681572.1	8/17/2023 14:09	8/17/2023 14:09																									/root/Enamul Kabir GEBT/Borna Disease Virus/All phytochemicals for docking	Conformer3D_COMPOUND_CID_14681572.sdf	1
	122130479	8	Structure2D_COMPOUND_CID_122130479.1	8/17/2023 14:09	8/17/2023 14:09																									/root/Enamul Kabir GEBT/Borna Disease Virus/All phytochemicals for docking	Structure2D_COMPOUND_CID_122130479.sdf	1
	44134894	9	Structure2D_COMPOUND_CID_44134894.1	8/17/2023 14:09	8/17/2023 14:09																									/root/Enamul Kabir GEBT/Borna Disease Virus/All phytochemicals for docking	Structure2D_COMPOUND_CID_44134894.sdf	1
	130009	10	Structure2D_COMPOUND_CID_130009.1	8/17/2023 14:09	8/17/2023 14:09																									/root/Enamul Kabir GEBT/Borna Disease Virus/All phytochemicals for docking	Structure2D_COMPOUND_CID_130009.sdf	1
	10621	11	Conformer3D_COMPOUND_CID_10621.1	8/17/2023 14:09	8/17/2023 14:09																									/root/Enamul Kabir GEBT/Borna Disease Virus/All phytochemicals for docking	Conformer3D_COMPOUND_CID_10621.sdf	1
	44258082	12	Conformer3D_COMPOUND_CID_44258082 (1).1	8/17/2023 14:09	8/17/2023 14:09																									/root/Enamul Kabir GEBT/Borna Disease Virus/All phytochemicals for docking	Conformer3D_COMPOUND_CID_44258082 (1).sdf	1
	44258082	13	Conformer3D_COMPOUND_CID_44258082.1	8/17/2023 14:09	8/17/2023 14:09																									/root/Enamul Kabir GEBT/Borna Disease Virus/All phytochemicals for docking	Conformer3D_COMPOUND_CID_44258082.sdf	1
	14162969	14	Structure2D_COMPOUND_CID_14162969.1	8/17/2023 14:09	8/17/2023 14:09																									/root/Enamul Kabir GEBT/Borna Disease Virus/All phytochemicals for docking	Structure2D_COMPOUND_CID_14162969.sdf	1
	42607742	15	Structure2D_COMPOUND_CID_42607742.1	8/17/2023 14:09	8/17/2023 14:09																									/root/Enamul Kabir GEBT/Borna Disease Virus/All phytochemicals for docking	Structure2D_COMPOUND_CID_42607742.sdf	1
	163114683	16	Conformer3D_COMPOUND_CID_163114683.1	8/17/2023 14:09	8/17/2023 14:09																									/root/Enamul Kabir GEBT/Borna Disease Virus/All phytochemicals for docking	Conformer3D_COMPOUND_CID_163114683.sdf	1
	313324	17	Structure2D_COMPOUND_CID_313324.1	8/17/2023 14:09	8/17/2023 14:09																									/root/Enamul Kabir GEBT/Borna Disease Virus/All phytochemicals for docking	Structure2D_COMPOUND_CID_313324.sdf	1
	42607742	18	Structure2D_COMPOUND_CID_42607742.1	8/17/2023 14:09	8/17/2023 14:09																									/root/Enamul Kabir GEBT/Borna Disease Virus/All phytochemicals for docking	Structure2D_COMPOUND_CID_42607742.sdf	1
	29231	19	Structure2D_COMPOUND_CID_29231.1	8/17/2023 14:09	8/17/2023 14:09																									/root/Enamul Kabir GEBT/Borna Disease Virus/All phytochemicals for docking	Structure2D_COMPOUND_CID_29231.sdf	1
	9851181	20	Conformer3D_COMPOUND_CID_9851181.1	8/17/2023 14:09	8/17/2023 14:09																									/root/Enamul Kabir GEBT/Borna Disease Virus/All phytochemicals for docking	Conformer3D_COMPOUND_CID_9851181.sdf	1
	5281256	21	Conformer3D_COMPOUND_CID_5281256.1	8/17/2023 14:09	8/17/2023 14:09																									/root/Enamul Kabir GEBT/Borna Disease Virus/All phytochemicals for docking	Conformer3D_COMPOUND_CID_5281256.sdf	1
	9898279	22	Structure2D_COMPOUND_CID_9898279.1	8/17/2023 14:09	8/17/2023 14:09																									/root/Enamul Kabir GEBT/Borna Disease Virus/All phytochemicals for docking	Structure2D_COMPOUND_CID_9898279.sdf	1
	20871246	23	Conformer3D_COMPOUND_CID_20871246.1	8/17/2023 14:09	8/17/2023 14:09																									/root/Enamul Kabir GEBT/Borna Disease Virus/All phytochemicals for docking	Conformer3D_COMPOUND_CID_20871246.sdf	1
	439212	24	Structure2D_COMPOUND_CID_439212.1	8/17/2023 14:09	8/17/2023 14:09																									/root/Enamul Kabir GEBT/Borna Disease Virus/All phytochemicals for docking	Structure2D_COMPOUND_CID_439212.sdf	1
	42607822	25	Conformer3D_COMPOUND_CID_42607822.1	8/17/2023 14:09	8/17/2023 14:09																									/root/Enamul Kabir GEBT/Borna Disease Virus/All phytochemicals for docking	Conformer3D_COMPOUND_CID_42607822.sdf	1
	243	26	Conformer3D_COMPOUND_CID_243.1	8/17/2023 14:09	8/17/2023 14:09																									/root/Enamul Kabir GEBT/Borna Disease Virus/All phytochemicals for docking	Conformer3D_COMPOUND_CID_243.sdf	1
	12855889	27	Structure2D_COMPOUND_CID_12855889.1	8/17/2023 14:09	8/17/2023 14:09																									/root/Enamul Kabir GEBT/Borna Disease Virus/All phytochemicals for docking	Structure2D_COMPOUND_CID_12855889.sdf	1
	44429737	28	Conformer3D_COMPOUND_CID_44429737.1	8/17/2023 14:09	8/17/2023 14:09																									/root/Enamul Kabir GEBT/Borna Disease Virus/All phytochemicals for docking	Conformer3D_COMPOUND_CID_44429737.sdf	1
	130009	29	Structure2D_COMPOUND_CID_130009.1	8/17/2023 14:09	8/17/2023 14:09																									/root/Enamul Kabir GEBT/Borna Disease Virus/All phytochemicals for docking	Structure2D_COMPOUND_CID_130009.sdf	1
	313324	30	Structure2D_COMPOUND_CID_313324.1	8/17/2023 14:09	8/17/2023 14:09																									/root/Enamul Kabir GEBT/Borna Disease Virus/All phytochemicals for docking	Structure2D_COMPOUND_CID_313324.sdf	1
	128853	31	Conformer3D_COMPOUND_CID_128853.1	8/17/2023 14:09	8/17/2023 14:09																									/root/Enamul Kabir GEBT/Borna Disease Virus/All phytochemicals for docking	Conformer3D_COMPOUND_CID_128853.sdf	1
	42607742	32	Structure2D_COMPOUND_CID_42607742.1	8/17/2023 14:09	8/17/2023 14:09																									/root/Enamul Kabir GEBT/Borna Disease Virus/All phytochemicals for docking	Structure2D_COMPOUND_CID_42607742.sdf	1
	204	33	Conformer3D_COMPOUND_CID_204.1	8/17/2023 14:09	8/17/2023 14:09																									/root/Enamul Kabir GEBT/Borna Disease Virus/All phytochemicals for docking	Conformer3D_COMPOUND_CID_204.sdf	1
	5280372	34	Conformer3D_COMPOUND_CID_5280372.1	8/17/2023 14:09	8/17/2023 14:09																									/root/Enamul Kabir GEBT/Borna Disease Virus/All phytochemicals for docking	Conformer3D_COMPOUND_CID_5280372.sdf	1
	177397	35	Structure2D_COMPOUND_CID_177397.1	8/17/2023 14:09	8/17/2023 14:09																									/root/Enamul Kabir GEBT/Borna Disease Virus/All phytochemicals for docking	Structure2D_COMPOUND_CID_177397.sdf	1
	44134894	36	Structure2D_COMPOUND_CID_44134894.1	8/17/2023 14:09	8/17/2023 14:09																									/root/Enamul Kabir GEBT/Borna Disease Virus/All phytochemicals for docking	Structure2D_COMPOUND_CID_44134894.sdf	1
	15224382	37	Conformer3D_COMPOUND_CID_15224382.1	8/17/2023 14:09	8/17/2023 14:09																									/root/Enamul Kabir GEBT/Borna Disease Virus/All phytochemicals for docking	Conformer3D_COMPOUND_CID_15224382.sdf	1
	5280863	38	Conformer3D_COMPOUND_CID_5280863 (1).1	8/17/2023 14:09	8/17/2023 14:09																									/root/Enamul Kabir GEBT/Borna Disease Virus/All phytochemicals for docking	Conformer3D_COMPOUND_CID_5280863 (1).sdf	1
	5280863	39	Conformer3D_COMPOUND_CID_5280863.1	8/17/2023 14:09	8/17/2023 14:09																									/root/Enamul Kabir GEBT/Borna Disease Virus/All phytochemicals for docking	Conformer3D_COMPOUND_CID_5280863.sdf	1
	5481970	40	Conformer3D_COMPOUND_CID_5481970.1	8/17/2023 14:09	8/17/2023 14:09																									/root/Enamul Kabir GEBT/Borna Disease Virus/All phytochemicals for docking	Conformer3D_COMPOUND_CID_5481970.sdf	1
	73415765	41	Structure2D_COMPOUND_CID_73415765.1	8/17/2023 14:09	8/17/2023 14:09																									/root/Enamul Kabir GEBT/Borna Disease Virus/All phytochemicals for docking	Structure2D_COMPOUND_CID_73415765.sdf	1
	9064	42	Conformer3D_COMPOUND_CID_9064.1	8/17/2023 14:09	8/17/2023 14:09																									/root/Enamul Kabir GEBT/Borna Disease Virus/All phytochemicals for docking	Conformer3D_COMPOUND_CID_9064.sdf	1
	42607742	43	Structure2D_COMPOUND_CID_42607742.1	8/17/2023 14:09	8/17/2023 14:09																									/root/Enamul Kabir GEBT/Borna Disease Virus/All phytochemicals for docking	Structure2D_COMPOUND_CID_42607742.sdf	1
	7424	44	Conformer3D_COMPOUND_CID_7424.1	8/17/2023 14:09	8/17/2023 14:09																									/root/Enamul Kabir GEBT/Borna Disease Virus/All phytochemicals for docking	Conformer3D_COMPOUND_CID_7424.sdf	1
	938	45	Conformer3D_COMPOUND_CID_938.1	8/17/2023 14:09	8/17/2023 14:09																									/root/Enamul Kabir GEBT/Borna Disease Virus/All phytochemicals for docking	Conformer3D_COMPOUND_CID_938.sdf	1
	362637	46	Conformer3D_COMPOUND_CID_362637.1	8/17/2023 14:09	8/17/2023 14:09																									/root/Enamul Kabir GEBT/Borna Disease Virus/All phytochemicals for docking	Conformer3D_COMPOUND_CID_362637.sdf	1
	9823887	47	Conformer3D_COMPOUND_CID_9823887.1	8/17/2023 14:09	8/17/2023 14:09																									/root/Enamul Kabir GEBT/Borna Disease Virus/All phytochemicals for docking	Conformer3D_COMPOUND_CID_9823887.sdf	1
	442431	48	Conformer3D_COMPOUND_CID_442431.1	8/17/2023 14:09	8/17/2023 14:09																									/root/Enamul Kabir GEBT/Borna Disease Virus/All phytochemicals for docking	Conformer3D_COMPOUND_CID_442431.sdf	1
	56928060	49	Structure2D_COMPOUND_CID_56928060.1	8/17/2023 14:09	8/17/2023 14:09																									/root/Enamul Kabir GEBT/Borna Disease Virus/All phytochemicals for docking	Structure2D_COMPOUND_CID_56928060.sdf	1
	24832095	50	Structure2D_COMPOUND_CID_24832095.1	8/17/2023 14:09	8/17/2023 14:09																									/root/Enamul Kabir GEBT/Borna Disease Virus/All phytochemicals for docking	Structure2D_COMPOUND_CID_24832095.sdf	1
	56928060	51	Structure2D_COMPOUND_CID_56928060.1	8/17/2023 14:09	8/17/2023 14:09																									/root/Enamul Kabir GEBT/Borna Disease Virus/All phytochemicals for docking	Structure2D_COMPOUND_CID_56928060.sdf	1
	311	52	Conformer3D_COMPOUND_CID_311.1	8/17/2023 14:09	8/17/2023 14:09																									/root/Enamul Kabir GEBT/Borna Disease Virus/All phytochemicals for docking	Conformer3D_COMPOUND_CID_311.sdf	1
	5280445	53	Conformer3D_COMPOUND_CID_5280445.1	8/17/2023 14:09	8/17/2023 14:09																									/root/Enamul Kabir GEBT/Borna Disease Virus/All phytochemicals for docking	Conformer3D_COMPOUND_CID_5280445.sdf	1
	5281708	54	Conformer3D_COMPOUND_CID_5281708.1	8/17/2023 14:09	8/17/2023 14:09																									/root/Enamul Kabir GEBT/Borna Disease Virus/All phytochemicals for docking	Conformer3D_COMPOUND_CID_5281708.sdf	1
	5280343	55	Conformer3D_COMPOUND_CID_5280343.1	8/17/2023 14:09	8/17/2023 14:09																									/root/Enamul Kabir GEBT/Borna Disease Virus/All phytochemicals for docking	Conformer3D_COMPOUND_CID_5280343.sdf	1
	313324	56	Structure2D_COMPOUND_CID_313324.1	8/17/2023 14:09	8/17/2023 14:09																									/root/Enamul Kabir GEBT/Borna Disease Virus/All phytochemicals for docking	Structure2D_COMPOUND_CID_313324.sdf	1
	5281614	57	Conformer3D_COMPOUND_CID_5281614.1	8/17/2023 14:09	8/17/2023 14:09																									/root/Enamul Kabir GEBT/Borna Disease Virus/All phytochemicals for docking	Conformer3D_COMPOUND_CID_5281614.sdf	1
	5280443	58	Conformer3D_COMPOUND_CID_5280443.1	8/17/2023 14:09	8/17/2023 14:09																									/root/Enamul Kabir GEBT/Borna Disease Virus/All phytochemicals for docking	Conformer3D_COMPOUND_CID_5280443.sdf	1
	5280443	59	Structure2D_COMPOUND_CID_5280443.1	8/17/2023 14:09	8/17/2023 14:09																									/root/Enamul Kabir GEBT/Borna Disease Virus/All phytochemicals for docking	Structure2D_COMPOUND_CID_5280443.sdf	1
	42607742	60	Structure2D_COMPOUND_CID_42607742.1	8/17/2023 14:09	8/17/2023 14:09																									/root/Enamul Kabir GEBT/Borna Disease Virus/All phytochemicals for docking	Structure2D_COMPOUND_CID_42607742.sdf	1
	42607742	61	Structure2D_COMPOUND_CID_42607742.1	8/17/2023 14:09	8/17/2023 14:09																									/root/Enamul Kabir GEBT/Borna Disease Virus/All phytochemicals for docking	Structure2D_COMPOUND_CID_42607742.sdf	1
	65084	62	Conformer3D_COMPOUND_CID_65084.1	8/17/2023 14:09	8/17/2023 14:09																									/root/Enamul Kabir GEBT/Borna Disease Virus/All phytochemicals for docking	Conformer3D_COMPOUND_CID_65084.sdf	1
	5318767	63	Conformer3D_COMPOUND_CID_5318767.1	8/17/2023 14:09	8/17/2023 14:09																									/root/Enamul Kabir GEBT/Borna Disease Virus/All phytochemicals for docking	Conformer3D_COMPOUND_CID_5318767.sdf	1
	42607742	64	Structure2D_COMPOUND_CID_42607742.1	8/17/2023 14:09	8/17/2023 14:09																									/root/Enamul Kabir GEBT/Borna Disease Virus/All phytochemicals for docking	Structure2D_COMPOUND_CID_42607742.sdf	1
	24832095	65	Structure2D_COMPOUND_CID_24832095.1	8/17/2023 14:09	8/17/2023 14:09																									/root/Enamul Kabir GEBT/Borna Disease Virus/All phytochemicals for docking	Structure2D_COMPOUND_CID_24832095.sdf	1
	442439	66	Conformer3D_COMPOUND_CID_442439.1	8/17/2023 14:09	8/17/2023 14:09																									/root/Enamul Kabir GEBT/Borna Disease Virus/All phytochemicals for docking	Conformer3D_COMPOUND_CID_442439.sdf	1
	24832095	67	Structure2D_COMPOUND_CID_24832095.1	8/17/2023 14:09	8/17/2023 14:09																									/root/Enamul Kabir GEBT/Borna Disease Virus/All phytochemicals for docking	Structure2D_COMPOUND_CID_24832095.sdf	1
	42607524	68	Conformer3D_COMPOUND_CID_42607524.1	8/17/2023 14:09	8/17/2023 14:09																									/root/Enamul Kabir GEBT/Borna Disease Virus/All phytochemicals for docking	Conformer3D_COMPOUND_CID_42607524.sdf	1
	5318547	69	Conformer3D_COMPOUND_CID_5318547.1	8/17/2023 14:09	8/17/2023 14:09																									/root/Enamul Kabir GEBT/Borna Disease Virus/All phytochemicals for docking	Conformer3D_COMPOUND_CID_5318547.sdf	1
	8742	70	Conformer3D_COMPOUND_CID_8742.1	8/17/2023 14:09	8/17/2023 14:09																									/root/Enamul Kabir GEBT/Borna Disease Virus/All phytochemicals for docking	Conformer3D_COMPOUND_CID_8742.sdf	1
	24832095	71	Structure2D_COMPOUND_CID_24832095.1	8/17/2023 14:09	8/17/2023 14:09																									/root/Enamul Kabir GEBT/Borna Disease Virus/All phytochemicals for docking	Structure2D_COMPOUND_CID_24832095.sdf	1
	3084119	72	Structure2D_COMPOUND_CID_3084119.1	8/17/2023 14:09	8/17/2023 14:09																									/root/Enamul Kabir GEBT/Borna Disease Virus/All phytochemicals for docking	Structure2D_COMPOUND_CID_3084119.sdf	1
	24832095	73	Structure2D_COMPOUND_CID_24832095.1	8/17/2023 14:09	8/17/2023 14:09																									/root/Enamul Kabir GEBT/Borna Disease Virus/All phytochemicals for docking	Structure2D_COMPOUND_CID_24832095.sdf	1
	3084119	74	Structure2D_COMPOUND_CID_3084119.1	8/17/2023 14:09	8/17/2023 14:09																									/root/Enamul Kabir GEBT/Borna Disease Virus/All phytochemicals for docking	Structure2D_COMPOUND_CID_3084119.sdf	1
	5318645	75	Conformer3D_COMPOUND_CID_5318645.1	8/17/2023 14:09	8/17/2023 14:09																									/root/Enamul Kabir GEBT/Borna Disease Virus/All phytochemicals for docking	Conformer3D_COMPOUND_CID_5318645.sdf	1
	441688	76	Conformer3D_COMPOUND_CID_441688.1	8/17/2023 14:09	8/17/2023 14:09																									/root/Enamul Kabir GEBT/Borna Disease Virus/All phytochemicals for docking	Conformer3D_COMPOUND_CID_441688.sdf	1
	24832095	77	Structure2D_COMPOUND_CID_24832095.1	8/17/2023 14:09	8/17/2023 14:09																									/root/Enamul Kabir GEBT/Borna Disease Virus/All phytochemicals for docking	Structure2D_COMPOUND_CID_24832095.sdf	1
	42607742	78	Structure2D_COMPOUND_CID_42607742.1	8/17/2023 14:09	8/17/2023 14:09																									/root/Enamul Kabir GEBT/Borna Disease Virus/All phytochemicals for docking	Structure2D_COMPOUND_CID_42607742.sdf	1
	6037	79	Conformer3D_COMPOUND_CID_6037.1	8/17/2023 14:09	8/17/2023 14:09																									/root/Enamul Kabir GEBT/Borna Disease Virus/All phytochemicals for docking	Conformer3D_COMPOUND_CID_6037.sdf	1
	177397	80	Structure2D_COMPOUND_CID_177397.1	8/17/2023 14:09	8/17/2023 14:09																									/root/Enamul Kabir GEBT/Borna Disease Virus/All phytochemicals for docking	Structure2D_COMPOUND_CID_177397.sdf	1
	338	81	Conformer3D_COMPOUND_CID_338.1	8/17/2023 14:09	8/17/2023 14:09																									/root/Enamul Kabir GEBT/Borna Disease Virus/All phytochemicals for docking	Conformer3D_COMPOUND_CID_338.sdf	1
	131753066	82	Structure2D_COMPOUND_CID_131753066.1	8/17/2023 14:09	8/17/2023 14:09																									/root/Enamul Kabir GEBT/Borna Disease Virus/All phytochemicals for docking	Structure2D_COMPOUND_CID_131753066.sdf	1
	42607742	83	Structure2D_COMPOUND_CID_42607742.1	8/17/2023 14:09	8/17/2023 14:09																									/root/Enamul Kabir GEBT/Borna Disease Virus/All phytochemicals for docking	Structure2D_COMPOUND_CID_42607742.sdf	1
	12308618	84	Conformer3D_COMPOUND_CID_12308618.1	8/17/2023 14:09	8/17/2023 14:09																									/root/Enamul Kabir GEBT/Borna Disease Virus/All phytochemicals for docking	Conformer3D_COMPOUND_CID_12308618.sdf	1
	433154	85	Structure2D_COMPOUND_CID_433154.1	8/17/2023 14:09	8/17/2023 14:09																									/root/Enamul Kabir GEBT/Borna Disease Virus/All phytochemicals for docking	Structure2D_COMPOUND_CID_433154.sdf	1
	22524457	86	Conformer3D_COMPOUND_CID_22524457.1	8/17/2023 14:09	8/17/2023 14:09																									/root/Enamul Kabir GEBT/Borna Disease Virus/All phytochemicals for docking	Conformer3D_COMPOUND_CID_22524457.sdf	1
	42607742	87	Structure2D_COMPOUND_CID_42607742.1	8/17/2023 14:09	8/17/2023 14:09																									/root/Enamul Kabir GEBT/Borna Disease Virus/All phytochemicals for docking	Structure2D_COMPOUND_CID_42607742.sdf	1
	83489	88	Conformer3D_COMPOUND_CID_83489.1	8/17/2023 14:09	8/17/2023 14:09																									/root/Enamul Kabir GEBT/Borna Disease Virus/All phytochemicals for docking	Conformer3D_COMPOUND_CID_83489.sdf	1
	3084119	89	Structure2D_COMPOUND_CID_3084119.1	8/17/2023 14:09	8/17/2023 14:09																									/root/Enamul Kabir GEBT/Borna Disease Virus/All phytochemicals for docking	Structure2D_COMPOUND_CID_3084119.sdf	1
	5280805	90	Conformer3D_COMPOUND_CID_5280805.1	8/17/2023 14:09	8/17/2023 14:09																									/root/Enamul Kabir GEBT/Borna Disease Virus/All phytochemicals for docking	Conformer3D_COMPOUND_CID_5280805.sdf	1
	15298902	91	Conformer3D_COMPOUND_CID_15298902.1	8/17/2023 14:09	8/17/2023 14:09																									/root/Enamul Kabir GEBT/Borna Disease Virus/All phytochemicals for docking	Conformer3D_COMPOUND_CID_15298902.sdf	1
	42607742	92	Structure2D_COMPOUND_CID_42607742.1	8/17/2023 14:09	8/17/2023 14:09																									/root/Enamul Kabir GEBT/Borna Disease Virus/All phytochemicals for docking	Structure2D_COMPOUND_CID_42607742.sdf	1
	3220	93	Conformer3D_COMPOUND_CID_3220.1	8/17/2023 14:09	8/17/2023 14:09																									/root/Enamul Kabir GEBT/Borna Disease Virus/All phytochemicals for docking	Conformer3D_COMPOUND_CID_3220.sdf	1
	3474285	94	Structure2D_COMPOUND_CID_3474285.1	8/17/2023 14:09	8/17/2023 14:09																									/root/Enamul Kabir GEBT/Borna Disease Virus/All phytochemicals for docking	Structure2D_COMPOUND_CID_3474285.sdf	1
	46887681	95	Structure2D_COMPOUND_CID_46887681.1	8/17/2023 14:09	8/17/2023 14:09																									/root/Enamul Kabir GEBT/Borna Disease Virus/All phytochemicals for docking	Structure2D_COMPOUND_CID_46887681.sdf	1
	24728657	96	Structure2D_COMPOUND_CID_24728657.1	8/17/2023 14:09	8/17/2023 14:09																									/root/Enamul Kabir GEBT/Borna Disease Virus/All phytochemicals for docking	Structure2D_COMPOUND_CID_24728657.sdf	1
	10648253	97	Conformer3D_COMPOUND_CID_10648253.1	8/17/2023 14:09	8/17/2023 14:09																									/root/Enamul Kabir GEBT/Borna Disease Virus/All phytochemicals for docking	Conformer3D_COMPOUND_CID_10648253.sdf	1
	24832095	98	Structure2D_COMPOUND_CID_24832095.1	8/17/2023 14:09	8/17/2023 14:09																									/root/Enamul Kabir GEBT/Borna Disease Virus/All phytochemicals for docking	Structure2D_COMPOUND_CID_24832095.sdf	1
	102526	99	Conformer3D_COMPOUND_CID_102526.1	8/17/2023 14:09	8/17/2023 14:09																									/root/Enamul Kabir GEBT/Borna Disease Virus/All phytochemicals for docking	Conformer3D_COMPOUND_CID_102526.sdf	1
	92775	100	Conformer3D_COMPOUND_CID_92775.1	8/17/2023 14:09	8/17/2023 14:09																									/root/Enamul Kabir GEBT/Borna Disease Virus/All phytochemicals for docking	Conformer3D_COMPOUND_CID_92775.sdf	1
	492405	101	Control (Favipiravir) 3D_COMPOUND_CID_492405.1	8/17/2023 14:09	8/17/2023 14:09																									/root/Enamul Kabir GEBT/Borna Disease Virus/All phytochemicals for docking	Control (Favipiravir) 3D_COMPOUND_CID_492405.sdf	1
	5281804	102	Conformer3D_COMPOUND_CID_5281804.1	8/17/2023 14:09	8/17/2023 14:09																									/root/Enamul Kabir GEBT/Borna Disease Virus/All phytochemicals for docking	Conformer3D_COMPOUND_CID_5281804.sdf	1
	177397	103	Structure2D_COMPOUND_CID_177397.1	8/17/2023 14:09	8/17/2023 14:09																									/root/Enamul Kabir GEBT/Borna Disease Virus/All phytochemicals for docking	Structure2D_COMPOUND_CID_177397.sdf	1
	313324	104	Structure2D_COMPOUND_CID_313324.1	8/17/2023 14:09	8/17/2023 14:09																									/root/Enamul Kabir GEBT/Borna Disease Virus/All phytochemicals for docking	Structure2D_COMPOUND_CID_313324.sdf	1
	56928060	105	Structure2D_COMPOUND_CID_56928060.1	8/17/2023 14:09	8/17/2023 14:09																									/root/Enamul Kabir GEBT/Borna Disease Virus/All phytochemicals for docking	Structure2D_COMPOUND_CID_56928060.sdf	1
	72276	106	Conformer3D_COMPOUND_CID_72276.1	8/17/2023 14:09	8/17/2023 14:09																									/root/Enamul Kabir GEBT/Borna Disease Virus/All phytochemicals for docking	Conformer3D_COMPOUND_CID_72276.sdf	1
	42607742	107	Structure2D_COMPOUND_CID_42607742.1	8/17/2023 14:09	8/17/2023 14:09																									/root/Enamul Kabir GEBT/Borna Disease Virus/All phytochemicals for docking	Structure2D_COMPOUND_CID_42607742.sdf	1
	21599924	108	Structure2D_COMPOUND_CID_21599924.1	8/17/2023 14:09	8/17/2023 14:09																									/root/Enamul Kabir GEBT/Borna Disease Virus/All phytochemicals for docking	Structure2D_COMPOUND_CID_21599924.sdf	1
	5281670	109	Conformer3D_COMPOUND_CID_5281670.1	8/17/2023 14:09	8/17/2023 14:09																									/root/Enamul Kabir GEBT/Borna Disease Virus/All phytochemicals for docking	Conformer3D_COMPOUND_CID_5281670.sdf	1
	24728657	110	Structure2D_COMPOUND_CID_24728657.1	8/17/2023 14:09	8/17/2023 14:09																									/root/Enamul Kabir GEBT/Borna Disease Virus/All phytochemicals for docking	Structure2D_COMPOUND_CID_24728657.sdf	1
	14681572	111	Conformer3D_COMPOUND_CID_14681572.1	8/17/2023 14:09	8/17/2023 14:09																									/root/Enamul Kabir GEBT/Borna Disease Virus/All phytochemicals for docking	Conformer3D_COMPOUND_CID_14681572.sdf	1
	5281643	112	Conformer3D_COMPOUND_CID_5281643.1	8/17/2023 14:09	8/17/2023 14:09																									/root/Enamul Kabir GEBT/Borna Disease Virus/All phytochemicals for docking	Conformer3D_COMPOUND_CID_5281643.sdf	1
	452707	113	Conformer3D_COMPOUND_CID_452707.1	8/17/2023 14:09	8/17/2023 14:09																									/root/Enamul Kabir GEBT/Borna Disease Virus/All phytochemicals for docking	Conformer3D_COMPOUND_CID_452707.sdf	1
	12309899	114	Structure2D_COMPOUND_CID_12309899.1	8/17/2023 14:09	8/17/2023 14:09																									/root/Enamul Kabir GEBT/Borna Disease Virus/All phytochemicals for docking	Structure2D_COMPOUND_CID_12309899.sdf	1
	10430	115	Conformer3D_COMPOUND_CID_10430.1	8/17/2023 14:09	8/17/2023 14:09																									/root/Enamul Kabir GEBT/Borna Disease Virus/All phytochemicals for docking	Conformer3D_COMPOUND_CID_10430.sdf	1
	25240174	116	Structure2D_COMPOUND_CID_25240174.1	8/17/2023 14:09	8/17/2023 14:09																									/root/Enamul Kabir GEBT/Borna Disease Virus/All phytochemicals for docking	Structure2D_COMPOUND_CID_25240174.sdf	1
	124021	117	Conformer3D_COMPOUND_CID_124021.1	8/17/2023 14:09	8/17/2023 14:09																									/root/Enamul Kabir GEBT/Borna Disease Virus/All phytochemicals for docking	Conformer3D_COMPOUND_CID_124021.sdf	1
	440833	118	Conformer3D_COMPOUND_CID_440833.1	8/17/2023 14:09	8/17/2023 14:09																									/root/Enamul Kabir GEBT/Borna Disease Virus/All phytochemicals for docking	Conformer3D_COMPOUND_CID_440833.sdf	1
	442428	119	Conformer3D_COMPOUND_CID_442428.1	8/17/2023 14:09	8/17/2023 14:09																									/root/Enamul Kabir GEBT/Borna Disease Virus/All phytochemicals for docking	Conformer3D_COMPOUND_CID_442428.sdf	1
	42607742	120	Structure2D_COMPOUND_CID_42607742.1	8/17/2023 14:09	8/17/2023 14:09																									/root/Enamul Kabir GEBT/Borna Disease Virus/All phytochemicals for docking	Structure2D_COMPOUND_CID_42607742.sdf	1
	8314	121	Conformer3D_COMPOUND_CID_8314.1	8/17/2023 14:09	8/17/2023 14:09																									/root/Enamul Kabir GEBT/Borna Disease Virus/All phytochemicals for docking	Conformer3D_COMPOUND_CID_8314.sdf	1
	8468	122	Conformer3D_COMPOUND_CID_8468.1	8/17/2023 14:09	8/17/2023 14:09																									/root/Enamul Kabir GEBT/Borna Disease Virus/All phytochemicals for docking	Conformer3D_COMPOUND_CID_8468.sdf	1
	5281670	123	Conformer3D_COMPOUND_CID_5281670.1	8/17/2023 14:09	8/17/2023 14:09																									/root/Enamul Kabir GEBT/Borna Disease Virus/All phytochemicals for docking	Conformer3D_COMPOUND_CID_5281670.sdf	1
	24832095	124	Structure2D_COMPOUND_CID_24832095.1	8/17/2023 14:09	8/17/2023 14:09																									/root/Enamul Kabir GEBT/Borna Disease Virus/All phytochemicals for docking	Structure2D_COMPOUND_CID_24832095.sdf	1
	5281256	125	Conformer3D_COMPOUND_CID_5281256.1	8/17/2023 14:09	8/17/2023 14:09																									/root/Enamul Kabir GEBT/Borna Disease Virus/All phytochemicals for docking	Conformer3D_COMPOUND_CID_5281256.sdf	1
	440735	126	Conformer3D_COMPOUND_CID_440735.1	8/17/2023 14:09	8/17/2023 14:09																									/root/Enamul Kabir GEBT/Borna Disease Virus/All phytochemicals for docking	Conformer3D_COMPOUND_CID_440735.sdf	1
	122130479	127	Structure2D_COMPOUND_CID_122130479.1	8/17/2023 14:09	8/17/2023 14:09																									/root/Enamul Kabir GEBT/Borna Disease Virus/All phytochemicals for docking	Structure2D_COMPOUND_CID_122130479.sdf	1
	161036	128	Conformer3D_COMPOUND_CID_161036.1	8/17/2023 14:09	8/17/2023 14:09																									/root/Enamul Kabir GEBT/Borna Disease Virus/All phytochemicals for docking	Conformer3D_COMPOUND_CID_161036.sdf	1
	10208	129	Conformer3D_COMPOUND_CID_10208.1	8/17/2023 14:09	8/17/2023 14:09																									/root/Enamul Kabir GEBT/Borna Disease Virus/All phytochemicals for docking	Conformer3D_COMPOUND_CID_10208.sdf	1
	12309899	130	Structure2D_COMPOUND_CID_12309899.1	8/17/2023 14:09	8/17/2023 14:09																									/root/Enamul Kabir GEBT/Borna Disease Virus/All phytochemicals for docking	Structure2D_COMPOUND_CID_12309899.sdf	1
	13889568	131	Conformer3D_COMPOUND_CID_13889568.1	8/17/2023 14:09	8/17/2023 14:09																									/root/Enamul Kabir GEBT/Borna Disease Virus/All phytochemicals for docking	Conformer3D_COMPOUND_CID_13889568.sdf	1
	44584555	132	Structure2D_COMPOUND_CID_44584555.1	8/17/2023 14:09	8/17/2023 14:09																									/root/Enamul Kabir GEBT/Borna Disease Virus/All phytochemicals for docking	Structure2D_COMPOUND_CID_44584555.sdf	1
	399491	133	Conformer3D_COMPOUND_CID_399491.1	8/17/2023 14:09	8/17/2023 14:09																									/root/Enamul Kabir GEBT/Borna Disease Virus/All phytochemicals for docking	Conformer3D_COMPOUND_CID_399491.sdf	1
	72	134	Conformer3D_COMPOUND_CID_72.1	8/17/2023 14:09	8/17/2023 14:09																									/root/Enamul Kabir GEBT/Borna Disease Virus/All phytochemicals for docking	Conformer3D_COMPOUND_CID_72.sdf	1
	24832095	135	Structure2D_COMPOUND_CID_24832095.1	8/17/2023 14:09	8/17/2023 14:09																									/root/Enamul Kabir GEBT/Borna Disease Virus/All phytochemicals for docking	Structure2D_COMPOUND_CID_24832095.sdf	1
	313324	136	Structure2D_COMPOUND_CID_313324.1	8/17/2023 14:09	8/17/2023 14:09																									/root/Enamul Kabir GEBT/Borna Disease Virus/All phytochemicals for docking	Structure2D_COMPOUND_CID_313324.sdf	1
	IMPHY008835	137	IMPHY008835_3D.1	8/17/2023 14:09	8/17/2023 14:09																									/root/Enamul Kabir GEBT/Borna Disease Virus/All phytochemicals for docking	IMPHY008835_3D.sdf	1
	313324	138	Structure2D_COMPOUND_CID_313324.1	8/17/2023 14:09	8/17/2023 14:09																									/root/Enamul Kabir GEBT/Borna Disease Virus/All phytochemicals for docking	Structure2D_COMPOUND_CID_313324.sdf	1
	42607742	139	Structure2D_COMPOUND_CID_42607742.1	8/17/2023 14:09	8/17/2023 14:09																									/root/Enamul Kabir GEBT/Borna Disease Virus/All phytochemicals for docking	Structure2D_COMPOUND_CID_42607742.sdf	1
	5281600	140	Conformer3D_COMPOUND_CID_5281600.1	8/17/2023 14:09	8/17/2023 14:09																									/root/Enamul Kabir GEBT/Borna Disease Virus/All phytochemicals for docking	Conformer3D_COMPOUND_CID_5281600.sdf	1
	44258061	141	Conformer3D_COMPOUND_CID_44258061.1	8/17/2023 14:09	8/17/2023 14:09																									/root/Enamul Kabir GEBT/Borna Disease Virus/All phytochemicals for docking	Conformer3D_COMPOUND_CID_44258061.sdf	1
	129010973	142	Structure2D_COMPOUND_CID_129010973.1	8/17/2023 14:09	8/17/2023 14:09																									/root/Enamul Kabir GEBT/Borna Disease Virus/All phytochemicals for docking	Structure2D_COMPOUND_CID_129010973.sdf	1
	6917976	143	Structure2D_COMPOUND_CID_6917976.1	8/17/2023 14:09	8/17/2023 14:09																									/root/Enamul Kabir GEBT/Borna Disease Virus/All phytochemicals for docking	Structure2D_COMPOUND_CID_6917976.sdf	1
	42607742	144	Structure2D_COMPOUND_CID_42607742.1	8/17/2023 14:09	8/17/2023 14:09																									/root/Enamul Kabir GEBT/Borna Disease Virus/All phytochemicals for docking	Structure2D_COMPOUND_CID_42607742.sdf	1
	42607742	145	Structure2D_COMPOUND_CID_42607742.1	8/17/2023 14:09	8/17/2023 14:09																									/root/Enamul Kabir GEBT/Borna Disease Virus/All phytochemicals for docking	Structure2D_COMPOUND_CID_42607742.sdf	1
	3084119	146	Structure2D_COMPOUND_CID_3084119.1	8/17/2023 14:09	8/17/2023 14:09																									/root/Enamul Kabir GEBT/Borna Disease Virus/All phytochemicals for docking	Structure2D_COMPOUND_CID_3084119.sdf	1
	42607742	147	Structure2D_COMPOUND_CID_42607742.1	8/17/2023 14:09	8/17/2023 14:09																									/root/Enamul Kabir GEBT/Borna Disease Virus/All phytochemicals for docking	Structure2D_COMPOUND_CID_42607742.sdf	1
	7508	148	Conformer3D_COMPOUND_CID_7508.1	8/17/2023 14:09	8/17/2023 14:09																									/root/Enamul Kabir GEBT/Borna Disease Virus/All phytochemicals for docking	Conformer3D_COMPOUND_CID_7508.sdf	1
	42607742	149	Structure2D_COMPOUND_CID_42607742.1	8/17/2023 14:09	8/17/2023 14:09																									/root/Enamul Kabir GEBT/Borna Disease Virus/All phytochemicals for docking	Structure2D_COMPOUND_CID_42607742.sdf	1
	56928060	150	Structure2D_COMPOUND_CID_56928060.1	8/17/2023 14:09	8/17/2023 14:09																									/root/Enamul Kabir GEBT/Borna Disease Virus/All phytochemicals for docking	Structure2D_COMPOUND_CID_56928060.sdf	1
	5317700	151	Conformer3D_COMPOUND_CID_5317700.1	8/17/2023 14:09	8/17/2023 14:09																									/root/Enamul Kabir GEBT/Borna Disease Virus/All phytochemicals for docking	Conformer3D_COMPOUND_CID_5317700.sdf	1
	42607742	152	Structure2D_COMPOUND_CID_42607742.1	8/17/2023 14:09	8/17/2023 14:09																									/root/Enamul Kabir GEBT/Borna Disease Virus/All phytochemicals for docking	Structure2D_COMPOUND_CID_42607742.sdf	1
	439212	153	Structure2D_COMPOUND_CID_439212.1	8/17/2023 14:09	8/17/2023 14:09																									/root/Enamul Kabir GEBT/Borna Disease Virus/All phytochemicals for docking	Structure2D_COMPOUND_CID_439212.sdf	1
	24832095	154	Structure2D_COMPOUND_CID_24832095.1	8/17/2023 14:09	8/17/2023 14:09																									/root/Enamul Kabir GEBT/Borna Disease Virus/All phytochemicals for docking	Structure2D_COMPOUND_CID_24832095.sdf	1
	177583	155	Conformer3D_COMPOUND_CID_177583.1	8/17/2023 14:09	8/17/2023 14:09																									/root/Enamul Kabir GEBT/Borna Disease Virus/All phytochemicals for docking	Conformer3D_COMPOUND_CID_177583.sdf	1
	12912214	156	Conformer3D_COMPOUND_CID_12912214.1	8/17/2023 14:09	8/17/2023 14:09																									/root/Enamul Kabir GEBT/Borna Disease Virus/All phytochemicals for docking	Conformer3D_COMPOUND_CID_12912214.sdf	1
	801	157	Conformer3D_COMPOUND_CID_801.1	8/17/2023 14:09	8/17/2023 14:09																									/root/Enamul Kabir GEBT/Borna Disease Virus/All phytochemicals for docking	Conformer3D_COMPOUND_CID_801.sdf	1
	323	158	Conformer3D_COMPOUND_CID_323.1	8/17/2023 14:09	8/17/2023 14:09																									/root/Enamul Kabir GEBT/Borna Disease Virus/All phytochemicals for docking	Conformer3D_COMPOUND_CID_323.sdf	1
	323	159	Structure2D_COMPOUND_CID_323.1	8/17/2023 14:09	8/17/2023 14:09																									/root/Enamul Kabir GEBT/Borna Disease Virus/All phytochemicals for docking	Structure2D_COMPOUND_CID_323.sdf	1
	44258671	160	Conformer3D_COMPOUND_CID_44258671.1	8/17/2023 14:09	8/17/2023 14:09																									/root/Enamul Kabir GEBT/Borna Disease Virus/All phytochemicals for docking	Conformer3D_COMPOUND_CID_44258671.sdf	1
	10742	161	Conformer3D_COMPOUND_CID_10742.1	8/17/2023 14:09	8/17/2023 14:09																									/root/Enamul Kabir GEBT/Borna Disease Virus/All phytochemicals for docking	Conformer3D_COMPOUND_CID_10742.sdf	1
	7478	162	Conformer3D_COMPOUND_CID_7478.1	8/17/2023 14:09	8/17/2023 14:09																									/root/Enamul Kabir GEBT/Borna Disease Virus/All phytochemicals for docking	Conformer3D_COMPOUND_CID_7478.sdf	1
	189061	163	Conformer3D_COMPOUND_CID_189061.1	8/17/2023 14:09	8/17/2023 14:09																									/root/Enamul Kabir GEBT/Borna Disease Virus/All phytochemicals for docking	Conformer3D_COMPOUND_CID_189061.sdf	1
	135	164	Conformer3D_COMPOUND_CID_135.1	8/17/2023 14:09	8/17/2023 14:09																									/root/Enamul Kabir GEBT/Borna Disease Virus/All phytochemicals for docking	Conformer3D_COMPOUND_CID_135.sdf	1
	12058	165	Conformer3D_COMPOUND_CID_12058.1	8/17/2023 14:09	8/17/2023 14:09																									/root/Enamul Kabir GEBT/Borna Disease Virus/All phytochemicals for docking	Conformer3D_COMPOUND_CID_12058.sdf	1
	24832095	166	Structure2D_COMPOUND_CID_24832095.1	8/17/2023 14:09	8/17/2023 14:09																									/root/Enamul Kabir GEBT/Borna Disease Virus/All phytochemicals for docking	Structure2D_COMPOUND_CID_24832095.sdf	1
	244	167	Conformer3D_COMPOUND_CID_244.1	8/17/2023 14:09	8/17/2023 14:09																									/root/Enamul Kabir GEBT/Borna Disease Virus/All phytochemicals for docking	Conformer3D_COMPOUND_CID_244.sdf	1
	442664	168	Conformer3D_COMPOUND_CID_442664.1	8/17/2023 14:09	8/17/2023 14:09																									/root/Enamul Kabir GEBT/Borna Disease Virus/All phytochemicals for docking	Conformer3D_COMPOUND_CID_442664.sdf	1
	660	169	Conformer3D_COMPOUND_CID_660.1	8/17/2023 14:09	8/17/2023 14:09																									/root/Enamul Kabir GEBT/Borna Disease Virus/All phytochemicals for docking	Conformer3D_COMPOUND_CID_660.sdf	1
	155206	170	Conformer3D_COMPOUND_CID_155206.1	8/17/2023 14:09	8/17/2023 14:09																									/root/Enamul Kabir GEBT/Borna Disease Virus/All phytochemicals for docking	Conformer3D_COMPOUND_CID_155206.sdf	1
	42607742	171	Structure2D_COMPOUND_CID_42607742.1	8/17/2023 14:09	8/17/2023 14:09																									/root/Enamul Kabir GEBT/Borna Disease Virus/All phytochemicals for docking	Structure2D_COMPOUND_CID_42607742.sdf	1
	10418425	172	Structure2D_COMPOUND_CID_10418425.1	8/17/2023 14:09	8/17/2023 14:09																									/root/Enamul Kabir GEBT/Borna Disease Virus/All phytochemicals for docking	Structure2D_COMPOUND_CID_10418425.sdf	1
	14681572	173	Conformer3D_COMPOUND_CID_14681572.1	8/17/2023 14:09	8/17/2023 14:09																									/root/Enamul Kabir GEBT/Borna Disease Virus/All phytochemicals for docking	Conformer3D_COMPOUND_CID_14681572.sdf	1
	5280666	174	Conformer3D_COMPOUND_CID_5280666.1	8/17/2023 14:09	8/17/2023 14:09																									/root/Enamul Kabir GEBT/Borna Disease Virus/All phytochemicals for docking	Conformer3D_COMPOUND_CID_5280666.sdf	1
	60961	175	Conformer3D_COMPOUND_CID_60961.1	8/17/2023 14:09	8/17/2023 14:09																									/root/Enamul Kabir GEBT/Borna Disease Virus/All phytochemicals for docking	Conformer3D_COMPOUND_CID_60961.sdf	1
	92763	176	Conformer3D_COMPOUND_CID_92763.1	8/17/2023 14:09	8/17/2023 14:09																									/root/Enamul Kabir GEBT/Borna Disease Virus/All phytochemicals for docking	Conformer3D_COMPOUND_CID_92763.sdf	1
	445154	177	Conformer3D_COMPOUND_CID_445154.1	8/17/2023 14:09	8/17/2023 14:09																									/root/Enamul Kabir GEBT/Borna Disease Virus/All phytochemicals for docking	Conformer3D_COMPOUND_CID_445154.sdf	1
	5748611	178	Conformer3D_COMPOUND_CID_5748611.1	8/17/2023 14:09	8/17/2023 14:09																									/root/Enamul Kabir GEBT/Borna Disease Virus/All phytochemicals for docking	Conformer3D_COMPOUND_CID_5748611.sdf	1
	107848	179	Conformer3D_COMPOUND_CID_107848.1	8/17/2023 14:09	8/17/2023 14:09																									/root/Enamul Kabir GEBT/Borna Disease Virus/All phytochemicals for docking	Conformer3D_COMPOUND_CID_107848.sdf	1
	24847856	180	Structure2D_COMPOUND_CID_24847856.1	8/17/2023 14:09	8/17/2023 14:09																									/root/Enamul Kabir GEBT/Borna Disease Virus/All phytochemicals for docking	Structure2D_COMPOUND_CID_24847856.sdf	1
	42607742	181	Structure2D_COMPOUND_CID_42607742.1	8/17/2023 14:09	8/17/2023 14:09																									/root/Enamul Kabir GEBT/Borna Disease Virus/All phytochemicals for docking	Structure2D_COMPOUND_CID_42607742.sdf	1
	66065	182	Conformer3D_COMPOUND_CID_66065.1	8/17/2023 14:09	8/17/2023 14:09																									/root/Enamul Kabir GEBT/Borna Disease Virus/All phytochemicals for docking	Conformer3D_COMPOUND_CID_66065.sdf	1
	24832095	183	Structure2D_COMPOUND_CID_24832095.1	8/17/2023 14:09	8/17/2023 14:09																									/root/Enamul Kabir GEBT/Borna Disease Virus/All phytochemicals for docking	Structure2D_COMPOUND_CID_24832095.sdf	1
	107	184	Conformer3D_COMPOUND_CID_107.1	8/17/2023 14:09	8/17/2023 14:09																									/root/Enamul Kabir GEBT/Borna Disease Virus/All phytochemicals for docking	Conformer3D_COMPOUND_CID_107.sdf	1
	999	185	Conformer3D_COMPOUND_CID_999.1	8/17/2023 14:09	8/17/2023 14:09																									/root/Enamul Kabir GEBT/Borna Disease Virus/All phytochemicals for docking	Conformer3D_COMPOUND_CID_999.sdf	1
	3084119	186	Structure2D_COMPOUND_CID_3084119.1	8/17/2023 14:09	8/17/2023 14:09																									/root/Enamul Kabir GEBT/Borna Disease Virus/All phytochemicals for docking	Structure2D_COMPOUND_CID_3084119.sdf	1
	17130	187	Conformer3D_COMPOUND_CID_17130.1	8/17/2023 14:09	8/17/2023 14:09																									/root/Enamul Kabir GEBT/Borna Disease Virus/All phytochemicals for docking	Conformer3D_COMPOUND_CID_17130.sdf	1
	42607742	188	Structure2D_COMPOUND_CID_42607742.1	8/17/2023 14:09	8/17/2023 14:09																									/root/Enamul Kabir GEBT/Borna Disease Virus/All phytochemicals for docking	Structure2D_COMPOUND_CID_42607742.sdf	1
	121719	189	Conformer3D_COMPOUND_CID_121719.1	8/17/2023 14:09	8/17/2023 14:09																									/root/Enamul Kabir GEBT/Borna Disease Virus/All phytochemicals for docking	Conformer3D_COMPOUND_CID_121719.sdf	1
	5378284	190	Conformer3D_COMPOUND_CID_5378284.1	8/17/2023 14:09	8/17/2023 14:09																									/root/Enamul Kabir GEBT/Borna Disease Virus/All phytochemicals for docking	Conformer3D_COMPOUND_CID_5378284.sdf	1
	11972318	191	Conformer3D_COMPOUND_CID_11972318.1	8/17/2023 14:09	8/17/2023 14:09																									/root/Enamul Kabir GEBT/Borna Disease Virus/All phytochemicals for docking	Conformer3D_COMPOUND_CID_11972318.sdf	1
	75412551	192	Structure2D_COMPOUND_CID_75412551.1	8/17/2023 14:09	8/17/2023 14:09																									/root/Enamul Kabir GEBT/Borna Disease Virus/All phytochemicals for docking	Structure2D_COMPOUND_CID_75412551.sdf	1
	313324	193	Structure2D_COMPOUND_CID_313324.1	8/17/2023 14:09	8/17/2023 14:09																									/root/Enamul Kabir GEBT/Borna Disease Virus/All phytochemicals for docking	Structure2D_COMPOUND_CID_313324.sdf	1
	42607524	194	Conformer3D_COMPOUND_CID_42607524.1	8/17/2023 14:09	8/17/2023 14:09																									/root/Enamul Kabir GEBT/Borna Disease Virus/All phytochemicals for docking	Conformer3D_COMPOUND_CID_42607524.sdf	1
	122130479	195	Structure2D_COMPOUND_CID_122130479.1	8/17/2023 14:09	8/17/2023 14:09																									/root/Enamul Kabir GEBT/Borna Disease Virus/All phytochemicals for docking	Structure2D_COMPOUND_CID_122130479.sdf	1
	12309899	196	Structure2D_COMPOUND_CID_12309899.1	8/17/2023 14:09	8/17/2023 14:09																									/root/Enamul Kabir GEBT/Borna Disease Virus/All phytochemicals for docking	Structure2D_COMPOUND_CID_12309899.sdf	1
	14681572	197	Conformer3D_COMPOUND_CID_14681572.1	8/17/2023 14:09	8/17/2023 14:09																									/root/Enamul Kabir GEBT/Borna Disease Virus/All phytochemicals for docking	Conformer3D_COMPOUND_CID_14681572.sdf	1
	177397	198	Structure2D_COMPOUND_CID_177397.1	8/17/2023 14:09	8/17/2023 14:09																									/root/Enamul Kabir GEBT/Borna Disease Virus/All phytochemicals for docking	Structure2D_COMPOUND_CID_177397.sdf	1
	67173459	199	Structure2D_COMPOUND_CID_67173459.1	8/17/2023 14:09	8/17/2023 14:09																									/root/Enamul Kabir GEBT/Borna Disease Virus/All phytochemicals for docking	Structure2D_COMPOUND_CID_67173459.sdf	1
	24832095	200	Structure2D_COMPOUND_CID_24832095.1	8/17/2023 14:09	8/17/2023 14:09																									/root/Enamul Kabir GEBT/Borna Disease Virus/All phytochemicals for docking	Structure2D_COMPOUND_CID_24832095.sdf	1
	42607742	201	Structure2D_COMPOUND_CID_42607742.1	8/17/2023 14:09	8/17/2023 14:09																									/root/Enamul Kabir GEBT/Borna Disease Virus/All phytochemicals for docking	Structure2D_COMPOUND_CID_42607742.sdf	1
	8500	202	Conformer3D_COMPOUND_CID_8500.1	8/17/2023 14:09	8/17/2023 14:09																									/root/Enamul Kabir GEBT/Borna Disease Virus/All phytochemicals for docking	Conformer3D_COMPOUND_CID_8500.sdf	1
	313324	203	Structure2D_COMPOUND_CID_313324.1	8/17/2023 14:09	8/17/2023 14:09																									/root/Enamul Kabir GEBT/Borna Disease Virus/All phytochemicals for docking	Structure2D_COMPOUND_CID_313324.sdf	1
	101425842	204	Structure2D_COMPOUND_CID_101425842.1	8/17/2023 14:09	8/17/2023 14:09																									/root/Enamul Kabir GEBT/Borna Disease Virus/All phytochemicals for docking	Structure2D_COMPOUND_CID_101425842.sdf	1
	12309899	205	Structure2D_COMPOUND_CID_12309899.1	8/17/2023 14:09	8/17/2023 14:09																									/root/Enamul Kabir GEBT/Borna Disease Virus/All phytochemicals for docking	Structure2D_COMPOUND_CID_12309899.sdf	1
	370	206	Conformer3D_COMPOUND_CID_370.1	8/17/2023 14:09	8/17/2023 14:09																									/root/Enamul Kabir GEBT/Borna Disease Virus/All phytochemicals for docking	Conformer3D_COMPOUND_CID_370.sdf	1
	9986191	207	Conformer3D_COMPOUND_CID_9986191.1	8/17/2023 14:09	8/17/2023 14:09																									/root/Enamul Kabir GEBT/Borna Disease Virus/All phytochemicals for docking	Conformer3D_COMPOUND_CID_9986191.sdf	1
	5319346	208	Conformer3D_COMPOUND_CID_5319346.1	8/17/2023 14:09	8/17/2023 14:09																									/root/Enamul Kabir GEBT/Borna Disease Virus/All phytochemicals for docking	Conformer3D_COMPOUND_CID_5319346.sdf	1
	638024	209	Conformer3D_COMPOUND_CID_638024.1	8/17/2023 14:09	8/17/2023 14:09																									/root/Enamul Kabir GEBT/Borna Disease Virus/All phytochemicals for docking	Conformer3D_COMPOUND_CID_638024.sdf	1
	95779	210	Conformer3D_COMPOUND_CID_95779.1	8/17/2023 14:09	8/17/2023 14:09																									/root/Enamul Kabir GEBT/Borna Disease Virus/All phytochemicals for docking	Conformer3D_COMPOUND_CID_95779.sdf	1
	264	211	Conformer3D_COMPOUND_CID_264.1	8/17/2023 14:09	8/17/2023 14:09																									/root/Enamul Kabir GEBT/Borna Disease Virus/All phytochemicals for docking	Conformer3D_COMPOUND_CID_264.sdf	1
	42607742	212	Structure2D_COMPOUND_CID_42607742.1	8/17/2023 14:09	8/17/2023 14:09																									/root/Enamul Kabir GEBT/Borna Disease Virus/All phytochemicals for docking	Structure2D_COMPOUND_CID_42607742.sdf	1
	130009	213	Structure2D_COMPOUND_CID_130009.1	8/17/2023 14:09	8/17/2023 14:09																									/root/Enamul Kabir GEBT/Borna Disease Virus/All phytochemicals for docking	Structure2D_COMPOUND_CID_130009.sdf	1
	10207	214	Conformer3D_COMPOUND_CID_10207.1	8/17/2023 14:09	8/17/2023 14:09																									/root/Enamul Kabir GEBT/Borna Disease Virus/All phytochemicals for docking	Conformer3D_COMPOUND_CID_10207.sdf	1
	12311234	215	Conformer3D_COMPOUND_CID_12311234.1	8/17/2023 14:09	8/17/2023 14:09																									/root/Enamul Kabir GEBT/Borna Disease Virus/All phytochemicals for docking	Conformer3D_COMPOUND_CID_12311234.sdf	1
	84532	216	Conformer3D_COMPOUND_CID_84532.1	8/17/2023 14:09	8/17/2023 14:09																									/root/Enamul Kabir GEBT/Borna Disease Virus/All phytochemicals for docking	Conformer3D_COMPOUND_CID_84532.sdf	1
	90472536	217	Conformer3D_COMPOUND_CID_90472536.1	8/17/2023 14:09	8/17/2023 14:09																									/root/Enamul Kabir GEBT/Borna Disease Virus/All phytochemicals for docking	Conformer3D_COMPOUND_CID_90472536.sdf	1
	122130479	218	Structure2D_COMPOUND_CID_122130479.1	8/17/2023 14:09	8/17/2023 14:09																									/root/Enamul Kabir GEBT/Borna Disease Virus/All phytochemicals for docking	Structure2D_COMPOUND_CID_122130479.sdf	1
	24847856	219	Structure2D_COMPOUND_CID_24847856.1	8/17/2023 14:09	8/17/2023 14:09																									/root/Enamul Kabir GEBT/Borna Disease Virus/All phytochemicals for docking	Structure2D_COMPOUND_CID_24847856.sdf	1
	1548912	220	Conformer3D_COMPOUND_CID_1548912.1	8/17/2023 14:09	8/17/2023 14:09																									/root/Enamul Kabir GEBT/Borna Disease Virus/All phytochemicals for docking	Conformer3D_COMPOUND_CID_1548912.sdf	1
	12309899	221	Structure2D_COMPOUND_CID_12309899.1	8/17/2023 14:09	8/17/2023 14:09																									/root/Enamul Kabir GEBT/Borna Disease Virus/All phytochemicals for docking	Structure2D_COMPOUND_CID_12309899.sdf	1
	44134894	222	Structure2D_COMPOUND_CID_44134894.1	8/17/2023 14:09	8/17/2023 14:09																									/root/Enamul Kabir GEBT/Borna Disease Virus/All phytochemicals for docking	Structure2D_COMPOUND_CID_44134894.sdf	1
	5317623	223	Structure2D_COMPOUND_CID_5317623.1	8/17/2023 14:09	8/17/2023 14:09																									/root/Enamul Kabir GEBT/Borna Disease Virus/All phytochemicals for docking	Structure2D_COMPOUND_CID_5317623.sdf	1
	24847856	224	Structure2D_COMPOUND_CID_24847856.1	8/17/2023 14:09	8/17/2023 14:09																									/root/Enamul Kabir GEBT/Borna Disease Virus/All phytochemicals for docking	Structure2D_COMPOUND_CID_24847856.sdf	1
	128861	225	Conformer3D_COMPOUND_CID_128861.1	8/17/2023 14:09	8/17/2023 14:09																									/root/Enamul Kabir GEBT/Borna Disease Virus/All phytochemicals for docking	Conformer3D_COMPOUND_CID_128861.sdf	1
	42607742	226	Structure2D_COMPOUND_CID_42607742.1	8/17/2023 14:09	8/17/2023 14:09																									/root/Enamul Kabir GEBT/Borna Disease Virus/All phytochemicals for docking	Structure2D_COMPOUND_CID_42607742.sdf	1
	61060	227	Structure2D_COMPOUND_CID_61060.1	8/17/2023 14:09	8/17/2023 14:09																									/root/Enamul Kabir GEBT/Borna Disease Virus/All phytochemicals for docking	Structure2D_COMPOUND_CID_61060.sdf	1
	67173459	228	Structure2D_COMPOUND_CID_67173459.1	8/17/2023 14:09	8/17/2023 14:09																									/root/Enamul Kabir GEBT/Borna Disease Virus/All phytochemicals for docking	Structure2D_COMPOUND_CID_67173459.sdf	1
	5281417	229	Conformer3D_COMPOUND_CID_5281417.1	8/17/2023 14:09	8/17/2023 14:09																									/root/Enamul Kabir GEBT/Borna Disease Virus/All phytochemicals for docking	Conformer3D_COMPOUND_CID_5281417.sdf	1
	14322959	230	Conformer3D_COMPOUND_CID_14322959.1	8/17/2023 14:09	8/17/2023 14:09																									/root/Enamul Kabir GEBT/Borna Disease Virus/All phytochemicals for docking	Conformer3D_COMPOUND_CID_14322959.sdf	1
	24832095	231	Structure2D_COMPOUND_CID_24832095.1	8/17/2023 14:09	8/17/2023 14:09																									/root/Enamul Kabir GEBT/Borna Disease Virus/All phytochemicals for docking	Structure2D_COMPOUND_CID_24832095.sdf	1
	24847856	232	Structure2D_COMPOUND_CID_24847856.1	8/17/2023 14:09	8/17/2023 14:09																									/root/Enamul Kabir GEBT/Borna Disease Virus/All phytochemicals for docking	Structure2D_COMPOUND_CID_24847856.sdf	1
	101243987	233	Structure2D_COMPOUND_CID_101243987.1	8/17/2023 14:09	8/17/2023 14:09																									/root/Enamul Kabir GEBT/Borna Disease Virus/All phytochemicals for docking	Structure2D_COMPOUND_CID_101243987.sdf	1
	313324	234	Structure2D_COMPOUND_CID_313324.1	8/17/2023 14:09	8/17/2023 14:09																									/root/Enamul Kabir GEBT/Borna Disease Virus/All phytochemicals for docking	Structure2D_COMPOUND_CID_313324.sdf	1
	5281124	235	Conformer3D_COMPOUND_CID_5281124.1	8/17/2023 14:09	8/17/2023 14:09																									/root/Enamul Kabir GEBT/Borna Disease Virus/All phytochemicals for docking	Conformer3D_COMPOUND_CID_5281124.sdf	1
	44258672	236	Conformer3D_COMPOUND_CID_44258672.1	8/17/2023 14:09	8/17/2023 14:09																									/root/Enamul Kabir GEBT/Borna Disease Virus/All phytochemicals for docking	Conformer3D_COMPOUND_CID_44258672.sdf	1
	42607742	237	Structure2D_COMPOUND_CID_42607742.1	8/17/2023 14:09	8/17/2023 14:09																									/root/Enamul Kabir GEBT/Borna Disease Virus/All phytochemicals for docking	Structure2D_COMPOUND_CID_42607742.sdf	1
	313324	238	Structure2D_COMPOUND_CID_313324.1	8/17/2023 14:09	8/17/2023 14:09																									/root/Enamul Kabir GEBT/Borna Disease Virus/All phytochemicals for docking	Structure2D_COMPOUND_CID_313324.sdf	1
	313324	239	Structure2D_COMPOUND_CID_313324.1	8/17/2023 14:09	8/17/2023 14:09																									/root/Enamul Kabir GEBT/Borna Disease Virus/All phytochemicals for docking	Structure2D_COMPOUND_CID_313324.sdf	1
	21599928	240	Conformer3D_COMPOUND_CID_21599928.1	8/17/2023 14:09	8/17/2023 14:09																									/root/Enamul Kabir GEBT/Borna Disease Virus/All phytochemicals for docking	Conformer3D_COMPOUND_CID_21599928.sdf	1
	6439947	241	Conformer3D_COMPOUND_CID_6439947.1	8/17/2023 14:09	8/17/2023 14:09																									/root/Enamul Kabir GEBT/Borna Disease Virus/All phytochemicals for docking	Conformer3D_COMPOUND_CID_6439947.sdf	1
	12309899	242	Structure2D_COMPOUND_CID_12309899.1	8/17/2023 14:09	8/17/2023 14:09																									/root/Enamul Kabir GEBT/Borna Disease Virus/All phytochemicals for docking	Structure2D_COMPOUND_CID_12309899.sdf	1
	359	243	Conformer3D_COMPOUND_CID_359.1	8/17/2023 14:09	8/17/2023 14:09																									/root/Enamul Kabir GEBT/Borna Disease Virus/All phytochemicals for docking	Conformer3D_COMPOUND_CID_359.sdf	1
	46887680	244	Structure2D_COMPOUND_CID_46887680.1	8/17/2023 14:09	8/17/2023 14:09																									/root/Enamul Kabir GEBT/Borna Disease Virus/All phytochemicals for docking	Structure2D_COMPOUND_CID_46887680.sdf	1
	13857953	245	Structure2D_COMPOUND_CID_13857953.1	8/17/2023 14:09	8/17/2023 14:09																									/root/Enamul Kabir GEBT/Borna Disease Virus/All phytochemicals for docking	Structure2D_COMPOUND_CID_13857953.sdf	1
	15558419	246	Conformer3D_COMPOUND_CID_15558419.1	8/17/2023 14:09	8/17/2023 14:09																									/root/Enamul Kabir GEBT/Borna Disease Virus/All phytochemicals for docking	Conformer3D_COMPOUND_CID_15558419.sdf	1
	5280804	247	Conformer3D_COMPOUND_CID_5280804.1	8/17/2023 14:09	8/17/2023 14:09																									/root/Enamul Kabir GEBT/Borna Disease Virus/All phytochemicals for docking	Conformer3D_COMPOUND_CID_5280804.sdf	1
	25203368	248	Conformer3D_COMPOUND_CID_25203368.1	8/17/2023 14:09	8/17/2023 14:09																									/root/Enamul Kabir GEBT/Borna Disease Virus/All phytochemicals for docking	Conformer3D_COMPOUND_CID_25203368.sdf	1
	15512	249	Conformer3D_COMPOUND_CID_15512.1	8/17/2023 14:09	8/17/2023 14:09																									/root/Enamul Kabir GEBT/Borna Disease Virus/All phytochemicals for docking	Conformer3D_COMPOUND_CID_15512.sdf	1
	42607742	250	Structure2D_COMPOUND_CID_42607742.1	8/17/2023 14:09	8/17/2023 14:09																									/root/Enamul Kabir GEBT/Borna Disease Virus/All phytochemicals for docking	Structure2D_COMPOUND_CID_42607742.sdf	1
	600671	251	Conformer3D_COMPOUND_CID_600671.1	8/17/2023 14:09	8/17/2023 14:09																									/root/Enamul Kabir GEBT/Borna Disease Virus/All phytochemicals for docking	Conformer3D_COMPOUND_CID_600671.sdf	1
	5281702	252	Conformer3D_COMPOUND_CID_5281702.1	8/17/2023 14:09	8/17/2023 14:09																									/root/Enamul Kabir GEBT/Borna Disease Virus/All phytochemicals for docking	Conformer3D_COMPOUND_CID_5281702.sdf	1
	12309899	253	Structure2D_COMPOUND_CID_12309899.1	8/17/2023 14:09	8/17/2023 14:09																									/root/Enamul Kabir GEBT/Borna Disease Virus/All phytochemicals for docking	Structure2D_COMPOUND_CID_12309899.sdf	1
	313324	254	Structure2D_COMPOUND_CID_313324.1	8/17/2023 14:09	8/17/2023 14:09																									/root/Enamul Kabir GEBT/Borna Disease Virus/All phytochemicals for docking	Structure2D_COMPOUND_CID_313324.sdf	1
	101589339	255	Conformer3D_COMPOUND_CID_101589339.1	8/17/2023 14:09	8/17/2023 14:09																									/root/Enamul Kabir GEBT/Borna Disease Virus/All phytochemicals for docking	Conformer3D_COMPOUND_CID_101589339.sdf	1
	24847856	256	Structure2D_COMPOUND_CID_24847856.1	8/17/2023 14:09	8/17/2023 14:09																									/root/Enamul Kabir GEBT/Borna Disease Virus/All phytochemicals for docking	Structure2D_COMPOUND_CID_24847856.sdf	1
	24847856	257	Structure2D_COMPOUND_CID_24847856.1	8/17/2023 14:09	8/17/2023 14:09																									/root/Enamul Kabir GEBT/Borna Disease Virus/All phytochemicals for docking	Structure2D_COMPOUND_CID_24847856.sdf	1
	442456	258	Conformer3D_COMPOUND_CID_442456.1	8/17/2023 14:09	8/17/2023 14:09																									/root/Enamul Kabir GEBT/Borna Disease Virus/All phytochemicals for docking	Conformer3D_COMPOUND_CID_442456.sdf	1
	8438	259	Conformer3D_COMPOUND_CID_8438.1	8/17/2023 14:09	8/17/2023 14:09																									/root/Enamul Kabir GEBT/Borna Disease Virus/All phytochemicals for docking	Conformer3D_COMPOUND_CID_8438.sdf	1
	56928060	260	Structure2D_COMPOUND_CID_56928060.1	8/17/2023 14:09	8/17/2023 14:09																									/root/Enamul Kabir GEBT/Borna Disease Virus/All phytochemicals for docking	Structure2D_COMPOUND_CID_56928060.sdf	1
	6441085	261	Conformer3D_COMPOUND_CID_6441085.1	8/17/2023 14:09	8/17/2023 14:09																									/root/Enamul Kabir GEBT/Borna Disease Virus/All phytochemicals for docking	Conformer3D_COMPOUND_CID_6441085.sdf	1
	62044	262	Conformer3D_COMPOUND_CID_62044.1	8/17/2023 14:09	8/17/2023 14:09																									/root/Enamul Kabir GEBT/Borna Disease Virus/All phytochemicals for docking	Conformer3D_COMPOUND_CID_62044.sdf	1
	17429	263	Conformer3D_COMPOUND_CID_17429.1	8/17/2023 14:09	8/17/2023 14:09																									/root/Enamul Kabir GEBT/Borna Disease Virus/All phytochemicals for docking	Conformer3D_COMPOUND_CID_17429.sdf	1
	439711	264	Conformer3D_COMPOUND_CID_439711.1	8/17/2023 14:09	8/17/2023 14:09																									/root/Enamul Kabir GEBT/Borna Disease Virus/All phytochemicals for docking	Conformer3D_COMPOUND_CID_439711.sdf	1
	5280637	265	Conformer3D_COMPOUND_CID_5280637.1	8/17/2023 14:09	8/17/2023 14:09																									/root/Enamul Kabir GEBT/Borna Disease Virus/All phytochemicals for docking	Conformer3D_COMPOUND_CID_5280637.sdf	1
	8530	266	Conformer3D_COMPOUND_CID_8530.1	8/17/2023 14:09	8/17/2023 14:09																									/root/Enamul Kabir GEBT/Borna Disease Virus/All phytochemicals for docking	Conformer3D_COMPOUND_CID_8530.sdf	1
	24832095	267	Structure2D_COMPOUND_CID_24832095.1	8/17/2023 14:09	8/17/2023 14:09																									/root/Enamul Kabir GEBT/Borna Disease Virus/All phytochemicals for docking	Structure2D_COMPOUND_CID_24832095.sdf	1
	69879809	268	Conformer3D_COMPOUND_CID_69879809.1	8/17/2023 14:09	8/17/2023 14:09																									/root/Enamul Kabir GEBT/Borna Disease Virus/All phytochemicals for docking	Conformer3D_COMPOUND_CID_69879809.sdf	1
	1107	269	Structure2D_COMPOUND_CID_1107.1	8/17/2023 14:09	8/17/2023 14:09																									/root/Enamul Kabir GEBT/Borna Disease Virus/All phytochemicals for docking	Structure2D_COMPOUND_CID_1107.sdf	1
	15232519	270	Conformer3D_COMPOUND_CID_15232519.1	8/17/2023 14:09	8/17/2023 14:09																									/root/Enamul Kabir GEBT/Borna Disease Virus/All phytochemicals for docking	Conformer3D_COMPOUND_CID_15232519.sdf	1
	7150	271	Conformer3D_COMPOUND_CID_7150.1	8/17/2023 14:09	8/17/2023 14:09																									/root/Enamul Kabir GEBT/Borna Disease Virus/All phytochemicals for docking	Conformer3D_COMPOUND_CID_7150.sdf	1
	12309899	272	Structure2D_COMPOUND_CID_12309899.1	8/17/2023 14:09	8/17/2023 14:09																									/root/Enamul Kabir GEBT/Borna Disease Virus/All phytochemicals for docking	Structure2D_COMPOUND_CID_12309899.sdf	1
	6780	273	Conformer3D_COMPOUND_CID_6780.1	8/17/2023 14:09	8/17/2023 14:09																									/root/Enamul Kabir GEBT/Borna Disease Virus/All phytochemicals for docking	Conformer3D_COMPOUND_CID_6780.sdf	1
	7476	274	Conformer3D_COMPOUND_CID_7476.1	8/17/2023 14:09	8/17/2023 14:09																									/root/Enamul Kabir GEBT/Borna Disease Virus/All phytochemicals for docking	Conformer3D_COMPOUND_CID_7476.sdf	1
	189727	275	Conformer3D_COMPOUND_CID_189727.1	8/17/2023 14:09	8/17/2023 14:09																									/root/Enamul Kabir GEBT/Borna Disease Virus/All phytochemicals for docking	Conformer3D_COMPOUND_CID_189727.sdf	1
	158096	276	Conformer3D_COMPOUND_CID_158096.1	8/17/2023 14:09	8/17/2023 14:09																									/root/Enamul Kabir GEBT/Borna Disease Virus/All phytochemicals for docking	Conformer3D_COMPOUND_CID_158096.sdf	1
	70483	277	Conformer3D_COMPOUND_CID_70483.1	8/17/2023 14:09	8/17/2023 14:09																									/root/Enamul Kabir GEBT/Borna Disease Virus/All phytochemicals for docking	Conformer3D_COMPOUND_CID_70483.sdf	1
	24847856	278	Structure2D_COMPOUND_CID_24847856.1	8/17/2023 14:09	8/17/2023 14:09																									/root/Enamul Kabir GEBT/Borna Disease Virus/All phytochemicals for docking	Structure2D_COMPOUND_CID_24847856.sdf	1
	6466	279	Conformer3D_COMPOUND_CID_6466.1	8/17/2023 14:09	8/17/2023 14:09																									/root/Enamul Kabir GEBT/Borna Disease Virus/All phytochemicals for docking	Conformer3D_COMPOUND_CID_6466.sdf	1
	31244	280	Conformer3D_COMPOUND_CID_31244.1	8/17/2023 14:09	8/17/2023 14:09																									/root/Enamul Kabir GEBT/Borna Disease Virus/All phytochemicals for docking	Conformer3D_COMPOUND_CID_31244.sdf	1
	72344	281	Conformer3D_COMPOUND_CID_72344.1	8/17/2023 14:09	8/17/2023 14:09																									/root/Enamul Kabir GEBT/Borna Disease Virus/All phytochemicals for docking	Conformer3D_COMPOUND_CID_72344.sdf	1
	454714	282	Conformer3D_COMPOUND_CID_454714.1	8/17/2023 14:09	8/17/2023 14:09																									/root/Enamul Kabir GEBT/Borna Disease Virus/All phytochemicals for docking	Conformer3D_COMPOUND_CID_454714.sdf	1
	101277336	283	Structure2D_COMPOUND_CID_101277336.1	8/17/2023 14:09	8/17/2023 14:09																									/root/Enamul Kabir GEBT/Borna Disease Virus/All phytochemicals for docking	Structure2D_COMPOUND_CID_101277336.sdf	1
	10281	284	Conformer3D_COMPOUND_CID_10281.1	8/17/2023 14:09	8/17/2023 14:09																									/root/Enamul Kabir GEBT/Borna Disease Virus/All phytochemicals for docking	Conformer3D_COMPOUND_CID_10281.sdf	1
	61041	285	Conformer3D_COMPOUND_CID_61041.1	8/17/2023 14:09	8/17/2023 14:09																									/root/Enamul Kabir GEBT/Borna Disease Virus/All phytochemicals for docking	Conformer3D_COMPOUND_CID_61041.sdf	1
	5317623	286	Structure2D_COMPOUND_CID_5317623.1	8/17/2023 14:09	8/17/2023 14:09																									/root/Enamul Kabir GEBT/Borna Disease Virus/All phytochemicals for docking	Structure2D_COMPOUND_CID_5317623.sdf	1
	5280896	287	Conformer3D_COMPOUND_CID_5280896.1	8/17/2023 14:09	8/17/2023 14:09																									/root/Enamul Kabir GEBT/Borna Disease Virus/All phytochemicals for docking	Conformer3D_COMPOUND_CID_5280896.sdf	1
	5489485	288	Conformer3D_COMPOUND_CID_5489485.1	8/17/2023 14:09	8/17/2023 14:09																									/root/Enamul Kabir GEBT/Borna Disease Virus/All phytochemicals for docking	Conformer3D_COMPOUND_CID_5489485.sdf	1
	24847856	289	Structure2D_COMPOUND_CID_24847856.1	8/17/2023 14:09	8/17/2023 14:09																									/root/Enamul Kabir GEBT/Borna Disease Virus/All phytochemicals for docking	Structure2D_COMPOUND_CID_24847856.sdf	1
	44258663	290	Conformer3D_COMPOUND_CID_44258663.1	8/17/2023 14:09	8/17/2023 14:09																									/root/Enamul Kabir GEBT/Borna Disease Virus/All phytochemicals for docking	Conformer3D_COMPOUND_CID_44258663.sdf	1
	122130015	291	Structure2D_COMPOUND_CID_122130015.1	8/17/2023 14:09	8/17/2023 14:09																									/root/Enamul Kabir GEBT/Borna Disease Virus/All phytochemicals for docking	Structure2D_COMPOUND_CID_122130015.sdf	1
	460	292	Conformer3D_COMPOUND_CID_460.1	8/17/2023 14:09	8/17/2023 14:09																									/root/Enamul Kabir GEBT/Borna Disease Virus/All phytochemicals for docking	Conformer3D_COMPOUND_CID_460.sdf	1
	24728657	293	Structure2D_COMPOUND_CID_24728657.1	8/17/2023 14:09	8/17/2023 14:09																									/root/Enamul Kabir GEBT/Borna Disease Virus/All phytochemicals for docking	Structure2D_COMPOUND_CID_24728657.sdf	1
	7020	294	Conformer3D_COMPOUND_CID_7020.1	8/17/2023 14:09	8/17/2023 14:09																									/root/Enamul Kabir GEBT/Borna Disease Virus/All phytochemicals for docking	Conformer3D_COMPOUND_CID_7020.sdf	1
	5281612	295	Conformer3D_COMPOUND_CID_5281612.1	8/17/2023 14:09	8/17/2023 14:09																									/root/Enamul Kabir GEBT/Borna Disease Virus/All phytochemicals for docking	Conformer3D_COMPOUND_CID_5281612.sdf	1
	636537	296	Conformer3D_COMPOUND_CID_636537.1	8/17/2023 14:09	8/17/2023 14:09																									/root/Enamul Kabir GEBT/Borna Disease Virus/All phytochemicals for docking	Conformer3D_COMPOUND_CID_636537.sdf	1
	6453452	297	Conformer3D_COMPOUND_CID_6453452.1	8/17/2023 14:09	8/17/2023 14:09																									/root/Enamul Kabir GEBT/Borna Disease Virus/All phytochemicals for docking	Conformer3D_COMPOUND_CID_6453452.sdf	1
	180429	298	Conformer3D_COMPOUND_CID_180429.1	8/17/2023 14:09	8/17/2023 14:09																									/root/Enamul Kabir GEBT/Borna Disease Virus/All phytochemicals for docking	Conformer3D_COMPOUND_CID_180429.sdf	1
	131752909	299	Conformer3D_COMPOUND_CID_131752909.1	8/17/2023 14:09	8/17/2023 14:09																									/root/Enamul Kabir GEBT/Borna Disease Virus/All phytochemicals for docking	Conformer3D_COMPOUND_CID_131752909.sdf	1
	936	300	Conformer3D_COMPOUND_CID_936.1	8/17/2023 14:09	8/17/2023 14:09																									/root/Enamul Kabir GEBT/Borna Disease Virus/All phytochemicals for docking	Conformer3D_COMPOUND_CID_936.sdf	1
	64982	301	Conformer3D_COMPOUND_CID_64982.1	8/17/2023 14:09	8/17/2023 14:09																									/root/Enamul Kabir GEBT/Borna Disease Virus/All phytochemicals for docking	Conformer3D_COMPOUND_CID_64982.sdf	1
	2879	302	Conformer3D_COMPOUND_CID_2879.1	8/17/2023 14:09	8/17/2023 14:09																									/root/Enamul Kabir GEBT/Borna Disease Virus/All phytochemicals for docking	Conformer3D_COMPOUND_CID_2879.sdf	1
	452707	303	Conformer3D_COMPOUND_CID_452707.1	8/17/2023 14:09	8/17/2023 14:09																									/root/Enamul Kabir GEBT/Borna Disease Virus/All phytochemicals for docking	Conformer3D_COMPOUND_CID_452707.sdf	1
	6037	304	Conformer3D_COMPOUND_CID_6037.1	8/17/2023 14:09	8/17/2023 14:09																									/root/Enamul Kabir GEBT/Borna Disease Virus/All phytochemicals for docking	Conformer3D_COMPOUND_CID_6037.sdf	1
	5460209	305	Conformer3D_COMPOUND_CID_5460209.1	8/17/2023 14:09	8/17/2023 14:09																									/root/Enamul Kabir GEBT/Borna Disease Virus/All phytochemicals for docking	Conformer3D_COMPOUND_CID_5460209.sdf	1
	439655	306	Conformer3D_COMPOUND_CID_439655.1	8/17/2023 14:09	8/17/2023 14:09																									/root/Enamul Kabir GEBT/Borna Disease Virus/All phytochemicals for docking	Conformer3D_COMPOUND_CID_439655.sdf	1
	42607742	307	Structure2D_COMPOUND_CID_42607742.1	8/17/2023 14:09	8/17/2023 14:09																									/root/Enamul Kabir GEBT/Borna Disease Virus/All phytochemicals for docking	Structure2D_COMPOUND_CID_42607742.sdf	1
	83412	308	Conformer3D_COMPOUND_CID_83412.1	8/17/2023 14:09	8/17/2023 14:09																									/root/Enamul Kabir GEBT/Borna Disease Virus/All phytochemicals for docking	Conformer3D_COMPOUND_CID_83412.sdf	1
	998	309	Conformer3D_COMPOUND_CID_998.1	8/17/2023 14:09	8/17/2023 14:09																									/root/Enamul Kabir GEBT/Borna Disease Virus/All phytochemicals for docking	Conformer3D_COMPOUND_CID_998.sdf	1
	6428289	310	Conformer3D_COMPOUND_CID_6428289.1	8/17/2023 14:09	8/17/2023 14:09																									/root/Enamul Kabir GEBT/Borna Disease Virus/All phytochemicals for docking	Conformer3D_COMPOUND_CID_6428289.sdf	1
	358832	311	Conformer3D_COMPOUND_CID_358832.1	8/17/2023 14:09	8/17/2023 14:09																									/root/Enamul Kabir GEBT/Borna Disease Virus/All phytochemicals for docking	Conformer3D_COMPOUND_CID_358832.sdf	1
	3474285	312	Structure2D_COMPOUND_CID_3474285.1	8/17/2023 14:09	8/17/2023 14:09																									/root/Enamul Kabir GEBT/Borna Disease Virus/All phytochemicals for docking	Structure2D_COMPOUND_CID_3474285.sdf	1
	122484	313	Conformer3D_COMPOUND_CID_122484.1	8/17/2023 14:09	8/17/2023 14:09																									/root/Enamul Kabir GEBT/Borna Disease Virus/All phytochemicals for docking	Conformer3D_COMPOUND_CID_122484.sdf	1
	159727	314	Structure2D_COMPOUND_CID_159727.1	8/17/2023 14:09	8/17/2023 14:09																									/root/Enamul Kabir GEBT/Borna Disease Virus/All phytochemicals for docking	Structure2D_COMPOUND_CID_159727.sdf	1
	5318358	315	Conformer3D_COMPOUND_CID_5318358.1	8/17/2023 14:09	8/17/2023 14:09																									/root/Enamul Kabir GEBT/Borna Disease Virus/All phytochemicals for docking	Conformer3D_COMPOUND_CID_5318358.sdf	1
	5282149	316	Conformer3D_COMPOUND_CID_5282149.1	8/17/2023 14:09	8/17/2023 14:09																									/root/Enamul Kabir GEBT/Borna Disease Virus/All phytochemicals for docking	Conformer3D_COMPOUND_CID_5282149.sdf	1
	42607742	317	Structure2D_COMPOUND_CID_42607742.1	8/17/2023 14:09	8/17/2023 14:09																									/root/Enamul Kabir GEBT/Borna Disease Virus/All phytochemicals for docking	Structure2D_COMPOUND_CID_42607742.sdf	1
	7410	318	Conformer3D_COMPOUND_CID_7410.1	8/17/2023 14:09	8/17/2023 14:09																									/root/Enamul Kabir GEBT/Borna Disease Virus/All phytochemicals for docking	Conformer3D_COMPOUND_CID_7410.sdf	1
	1885	319	Structure2D_COMPOUND_CID_1885.1	8/17/2023 14:09	8/17/2023 14:09																									/root/Enamul Kabir GEBT/Borna Disease Virus/All phytochemicals for docking	Structure2D_COMPOUND_CID_1885.sdf	1
	102004835	320	Structure2D_COMPOUND_CID_102004835.1	8/17/2023 14:09	8/17/2023 14:09																									/root/Enamul Kabir GEBT/Borna Disease Virus/All phytochemicals for docking	Structure2D_COMPOUND_CID_102004835.sdf	1
	3084119	321	Structure2D_COMPOUND_CID_3084119.1	8/17/2023 14:09	8/17/2023 14:09																									/root/Enamul Kabir GEBT/Borna Disease Virus/All phytochemicals for docking	Structure2D_COMPOUND_CID_3084119.sdf	1
	160190	322	Conformer3D_COMPOUND_CID_160190.1	8/17/2023 14:09	8/17/2023 14:09																									/root/Enamul Kabir GEBT/Borna Disease Virus/All phytochemicals for docking	Conformer3D_COMPOUND_CID_160190.sdf	1
	5280379	323	Conformer3D_COMPOUND_CID_5280379.1	8/17/2023 14:09	8/17/2023 14:09																									/root/Enamul Kabir GEBT/Borna Disease Virus/All phytochemicals for docking	Conformer3D_COMPOUND_CID_5280379.sdf	1
	341	324	Conformer3D_COMPOUND_CID_341.1	8/17/2023 14:09	8/17/2023 14:09																									/root/Enamul Kabir GEBT/Borna Disease Virus/All phytochemicals for docking	Conformer3D_COMPOUND_CID_341.sdf	1
	19309	325	Conformer3D_COMPOUND_CID_19309.1	8/17/2023 14:09	8/17/2023 14:09																									/root/Enamul Kabir GEBT/Borna Disease Virus/All phytochemicals for docking	Conformer3D_COMPOUND_CID_19309.sdf	1
	14542258	326	Conformer3D_COMPOUND_CID_14542258.1	8/17/2023 14:09	8/17/2023 14:09																									/root/Enamul Kabir GEBT/Borna Disease Virus/All phytochemicals for docking	Conformer3D_COMPOUND_CID_14542258.sdf	1
	126	327	Conformer3D_COMPOUND_CID_126.1	8/17/2023 14:09	8/17/2023 14:09																									/root/Enamul Kabir GEBT/Borna Disease Virus/All phytochemicals for docking	Conformer3D_COMPOUND_CID_126.sdf	1
	44134894	328	Structure2D_COMPOUND_CID_44134894.1	8/17/2023 14:09	8/17/2023 14:09																									/root/Enamul Kabir GEBT/Borna Disease Virus/All phytochemicals for docking	Structure2D_COMPOUND_CID_44134894.sdf	1
	313324	329	Structure2D_COMPOUND_CID_313324.1	8/17/2023 14:09	8/17/2023 14:09																									/root/Enamul Kabir GEBT/Borna Disease Virus/All phytochemicals for docking	Structure2D_COMPOUND_CID_313324.sdf	1
	588355	330	Conformer3D_COMPOUND_CID_588355.1	8/17/2023 14:09	8/17/2023 14:09																									/root/Enamul Kabir GEBT/Borna Disease Virus/All phytochemicals for docking	Conformer3D_COMPOUND_CID_588355.sdf	1
	5409279	331	Conformer3D_COMPOUND_CID_5409279.1	8/17/2023 14:09	8/17/2023 14:09																									/root/Enamul Kabir GEBT/Borna Disease Virus/All phytochemicals for docking	Conformer3D_COMPOUND_CID_5409279.sdf	1
	162933	332	Conformer3D_COMPOUND_CID_162933.1	8/17/2023 14:09	8/17/2023 14:09																									/root/Enamul Kabir GEBT/Borna Disease Virus/All phytochemicals for docking	Conformer3D_COMPOUND_CID_162933.sdf	1
	11499198	333	Structure2D_COMPOUND_CID_11499198.1	8/17/2023 14:09	8/17/2023 14:09																									/root/Enamul Kabir GEBT/Borna Disease Virus/All phytochemicals for docking	Structure2D_COMPOUND_CID_11499198.sdf	1
	164630	334	Conformer3D_COMPOUND_CID_164630.1	8/17/2023 14:09	8/17/2023 14:09																									/root/Enamul Kabir GEBT/Borna Disease Virus/All phytochemicals for docking	Conformer3D_COMPOUND_CID_164630.sdf	1
	28557	335	Conformer3D_COMPOUND_CID_28557.1	8/17/2023 14:09	8/17/2023 14:09																									/root/Enamul Kabir GEBT/Borna Disease Virus/All phytochemicals for docking	Conformer3D_COMPOUND_CID_28557.sdf	1
	12309899	336	Structure2D_COMPOUND_CID_12309899.1	8/17/2023 14:09	8/17/2023 14:09																									/root/Enamul Kabir GEBT/Borna Disease Virus/All phytochemicals for docking	Structure2D_COMPOUND_CID_12309899.sdf	1
	24847856	337	Structure2D_COMPOUND_CID_24847856.1	8/17/2023 14:09	8/17/2023 14:09																									/root/Enamul Kabir GEBT/Borna Disease Virus/All phytochemicals for docking	Structure2D_COMPOUND_CID_24847856.sdf	1
	88302	338	Conformer3D_COMPOUND_CID_88302.1	8/17/2023 14:09	8/17/2023 14:09																									/root/Enamul Kabir GEBT/Borna Disease Virus/All phytochemicals for docking	Conformer3D_COMPOUND_CID_88302.sdf	1
	342	339	Conformer3D_COMPOUND_CID_342.1	8/17/2023 14:09	8/17/2023 14:09																									/root/Enamul Kabir GEBT/Borna Disease Virus/All phytochemicals for docking	Conformer3D_COMPOUND_CID_342.sdf	1
	24832095	340	Structure2D_COMPOUND_CID_24832095.1	8/17/2023 14:09	8/17/2023 14:09																									/root/Enamul Kabir GEBT/Borna Disease Virus/All phytochemicals for docking	Structure2D_COMPOUND_CID_24832095.sdf	1
	169853	341	Structure2D_COMPOUND_CID_169853.1	8/17/2023 14:09	8/17/2023 14:09																									/root/Enamul Kabir GEBT/Borna Disease Virus/All phytochemicals for docking	Structure2D_COMPOUND_CID_169853.sdf	1
	5281803	342	Conformer3D_COMPOUND_CID_5281803.1	8/17/2023 14:09	8/17/2023 14:09																									/root/Enamul Kabir GEBT/Borna Disease Virus/All phytochemicals for docking	Conformer3D_COMPOUND_CID_5281803.sdf	1
	1107	343	Structure2D_COMPOUND_CID_1107.1	8/17/2023 14:09	8/17/2023 14:09																									/root/Enamul Kabir GEBT/Borna Disease Virus/All phytochemicals for docking	Structure2D_COMPOUND_CID_1107.sdf	1
	95292	344	Conformer3D_COMPOUND_CID_95292.1	8/17/2023 14:09	8/17/2023 14:09																									/root/Enamul Kabir GEBT/Borna Disease Virus/All phytochemicals for docking	Conformer3D_COMPOUND_CID_95292.sdf	1
	12371414	345	Conformer3D_COMPOUND_CID_12371414.1	8/17/2023 14:09	8/17/2023 14:09																									/root/Enamul Kabir GEBT/Borna Disease Virus/All phytochemicals for docking	Conformer3D_COMPOUND_CID_12371414.sdf	1
	632135	346	Conformer3D_COMPOUND_CID_632135.1	8/17/2023 14:09	8/17/2023 14:09																									/root/Enamul Kabir GEBT/Borna Disease Virus/All phytochemicals for docking	Conformer3D_COMPOUND_CID_632135.sdf	1
	452707	347	Conformer3D_COMPOUND_CID_452707.1	8/17/2023 14:09	8/17/2023 14:09																									/root/Enamul Kabir GEBT/Borna Disease Virus/All phytochemicals for docking	Conformer3D_COMPOUND_CID_452707.sdf	1
	440914	348	Conformer3D_COMPOUND_CID_440914.1	8/17/2023 14:09	8/17/2023 14:09																									/root/Enamul Kabir GEBT/Borna Disease Virus/All phytochemicals for docking	Conformer3D_COMPOUND_CID_440914.sdf	1
	10251	349	Conformer3D_COMPOUND_CID_10251.1	8/17/2023 14:09	8/17/2023 14:09																									/root/Enamul Kabir GEBT/Borna Disease Virus/All phytochemicals for docking	Conformer3D_COMPOUND_CID_10251.sdf	1
	11552	350	Conformer3D_COMPOUND_CID_11552.1	8/17/2023 14:09	8/17/2023 14:09																									/root/Enamul Kabir GEBT/Borna Disease Virus/All phytochemicals for docking	Conformer3D_COMPOUND_CID_11552.sdf	1
	14328	351	Conformer3D_COMPOUND_CID_14328.1	8/17/2023 14:09	8/17/2023 14:09																									/root/Enamul Kabir GEBT/Borna Disease Virus/All phytochemicals for docking	Conformer3D_COMPOUND_CID_14328.sdf	1
	153845	352	Conformer3D_COMPOUND_CID_153845.1	8/17/2023 14:09	8/17/2023 14:09																									/root/Enamul Kabir GEBT/Borna Disease Virus/All phytochemicals for docking	Conformer3D_COMPOUND_CID_153845.sdf	1
	5988	353	Conformer3D_COMPOUND_CID_5988.1	8/17/2023 14:09	8/17/2023 14:09																									/root/Enamul Kabir GEBT/Borna Disease Virus/All phytochemicals for docking	Conformer3D_COMPOUND_CID_5988.sdf	1
	198727	354	Conformer3D_COMPOUND_CID_198727.1	8/17/2023 14:09	8/17/2023 14:09																									/root/Enamul Kabir GEBT/Borna Disease Virus/All phytochemicals for docking	Conformer3D_COMPOUND_CID_198727.sdf	1
	13918681	355	Conformer3D_COMPOUND_CID_13918681.1	8/17/2023 14:09	8/17/2023 14:09																									/root/Enamul Kabir GEBT/Borna Disease Virus/All phytochemicals for docking	Conformer3D_COMPOUND_CID_13918681.sdf	1
	24832095	356	Structure2D_COMPOUND_CID_24832095.1	8/17/2023 14:09	8/17/2023 14:09																									/root/Enamul Kabir GEBT/Borna Disease Virus/All phytochemicals for docking	Structure2D_COMPOUND_CID_24832095.sdf	1
	17106	357	Conformer3D_COMPOUND_CID_17106.1	8/17/2023 14:09	8/17/2023 14:09																									/root/Enamul Kabir GEBT/Borna Disease Virus/All phytochemicals for docking	Conformer3D_COMPOUND_CID_17106.sdf	1
	24847856	358	Structure2D_COMPOUND_CID_24847856.1	8/17/2023 14:09	8/17/2023 14:09																									/root/Enamul Kabir GEBT/Borna Disease Virus/All phytochemicals for docking	Structure2D_COMPOUND_CID_24847856.sdf	1
	9974595	359	Conformer3D_COMPOUND_CID_9974595.1	8/17/2023 14:09	8/17/2023 14:09																									/root/Enamul Kabir GEBT/Borna Disease Virus/All phytochemicals for docking	Conformer3D_COMPOUND_CID_9974595.sdf	1
	24847856	360	Structure2D_COMPOUND_CID_24847856.1	8/17/2023 14:09	8/17/2023 14:09																									/root/Enamul Kabir GEBT/Borna Disease Virus/All phytochemicals for docking	Structure2D_COMPOUND_CID_24847856.sdf	1
	1183	361	Conformer3D_COMPOUND_CID_1183.1	8/17/2023 14:09	8/17/2023 14:09																									/root/Enamul Kabir GEBT/Borna Disease Virus/All phytochemicals for docking	Conformer3D_COMPOUND_CID_1183.sdf	1
	3084119	362	Structure2D_COMPOUND_CID_3084119.1	8/17/2023 14:09	8/17/2023 14:09																									/root/Enamul Kabir GEBT/Borna Disease Virus/All phytochemicals for docking	Structure2D_COMPOUND_CID_3084119.sdf	1
	99693	363	Conformer3D_COMPOUND_CID_99693.1	8/17/2023 14:09	8/17/2023 14:09																									/root/Enamul Kabir GEBT/Borna Disease Virus/All phytochemicals for docking	Conformer3D_COMPOUND_CID_99693.sdf	1
	131684	364	Conformer3D_COMPOUND_CID_131684.1	8/17/2023 14:09	8/17/2023 14:09																									/root/Enamul Kabir GEBT/Borna Disease Virus/All phytochemicals for docking	Conformer3D_COMPOUND_CID_131684.sdf	1
	42607742	365	Structure2D_COMPOUND_CID_42607742.1	8/17/2023 14:09	8/17/2023 14:09																									/root/Enamul Kabir GEBT/Borna Disease Virus/All phytochemicals for docking	Structure2D_COMPOUND_CID_42607742.sdf	1
	11972379	366	Conformer3D_COMPOUND_CID_11972379.1	8/17/2023 14:09	8/17/2023 14:09																									/root/Enamul Kabir GEBT/Borna Disease Virus/All phytochemicals for docking	Conformer3D_COMPOUND_CID_11972379.sdf	1
	7909	367	Conformer3D_COMPOUND_CID_7909.1	8/17/2023 14:09	8/17/2023 14:09																									/root/Enamul Kabir GEBT/Borna Disease Virus/All phytochemicals for docking	Conformer3D_COMPOUND_CID_7909.sdf	1
	159278	368	Conformer3D_COMPOUND_CID_159278.1	8/17/2023 14:09	8/17/2023 14:09																									/root/Enamul Kabir GEBT/Borna Disease Virus/All phytochemicals for docking	Conformer3D_COMPOUND_CID_159278.sdf	1
	5486180	369	Conformer3D_COMPOUND_CID_5486180.1	8/17/2023 14:09	8/17/2023 14:09																									/root/Enamul Kabir GEBT/Borna Disease Virus/All phytochemicals for docking	Conformer3D_COMPOUND_CID_5486180.sdf	1
	12305991	370	Conformer3D_COMPOUND_CID_12305991.1	8/17/2023 14:09	8/17/2023 14:09																									/root/Enamul Kabir GEBT/Borna Disease Virus/All phytochemicals for docking	Conformer3D_COMPOUND_CID_12305991.sdf	1
	5319744	371	Conformer3D_COMPOUND_CID_5319744.1	8/17/2023 14:09	8/17/2023 14:09																									/root/Enamul Kabir GEBT/Borna Disease Virus/All phytochemicals for docking	Conformer3D_COMPOUND_CID_5319744.sdf	1
	442495	372	Conformer3D_COMPOUND_CID_442495.1	8/17/2023 14:09	8/17/2023 14:09																									/root/Enamul Kabir GEBT/Borna Disease Virus/All phytochemicals for docking	Conformer3D_COMPOUND_CID_442495.sdf	1
	61126	373	Conformer3D_COMPOUND_CID_61126.1	8/17/2023 14:09	8/17/2023 14:09																									/root/Enamul Kabir GEBT/Borna Disease Virus/All phytochemicals for docking	Conformer3D_COMPOUND_CID_61126.sdf	1
	7895	374	Conformer3D_COMPOUND_CID_7895.1	8/17/2023 14:09	8/17/2023 14:09																									/root/Enamul Kabir GEBT/Borna Disease Virus/All phytochemicals for docking	Conformer3D_COMPOUND_CID_7895.sdf	1
	190982	375	Conformer3D_COMPOUND_CID_190982.1	8/17/2023 14:09	8/17/2023 14:09																									/root/Enamul Kabir GEBT/Borna Disease Virus/All phytochemicals for docking	Conformer3D_COMPOUND_CID_190982.sdf	1
	3474285	376	Structure2D_COMPOUND_CID_3474285.1	8/17/2023 14:09	8/17/2023 14:09																									/root/Enamul Kabir GEBT/Borna Disease Virus/All phytochemicals for docking	Structure2D_COMPOUND_CID_3474285.sdf	1
	1107	377	Structure2D_COMPOUND_CID_1107.1	8/17/2023 14:09	8/17/2023 14:09																									/root/Enamul Kabir GEBT/Borna Disease Virus/All phytochemicals for docking	Structure2D_COMPOUND_CID_1107.sdf	1
	5281220	378	Conformer3D_COMPOUND_CID_5281220.1	8/17/2023 14:09	8/17/2023 14:09																									/root/Enamul Kabir GEBT/Borna Disease Virus/All phytochemicals for docking	Conformer3D_COMPOUND_CID_5281220.sdf	1
	24832095	379	Structure2D_COMPOUND_CID_24832095.1	8/17/2023 14:09	8/17/2023 14:09																									/root/Enamul Kabir GEBT/Borna Disease Virus/All phytochemicals for docking	Structure2D_COMPOUND_CID_24832095.sdf	1
	313324	380	Structure2D_COMPOUND_CID_313324.1	8/17/2023 14:09	8/17/2023 14:09																									/root/Enamul Kabir GEBT/Borna Disease Virus/All phytochemicals for docking	Structure2D_COMPOUND_CID_313324.sdf	1
	56842090	381	Conformer3D_COMPOUND_CID_56842090.1	8/17/2023 14:09	8/17/2023 14:09																									/root/Enamul Kabir GEBT/Borna Disease Virus/All phytochemicals for docking	Conformer3D_COMPOUND_CID_56842090.sdf	1
	102059900	382	Conformer3D_COMPOUND_CID_102059900.1	8/17/2023 14:09	8/17/2023 14:09																									/root/Enamul Kabir GEBT/Borna Disease Virus/All phytochemicals for docking	Conformer3D_COMPOUND_CID_102059900.sdf	1
	1256	383	Conformer3D_COMPOUND_CID_1256.1	8/17/2023 14:09	8/17/2023 14:09																									/root/Enamul Kabir GEBT/Borna Disease Virus/All phytochemicals for docking	Conformer3D_COMPOUND_CID_1256.sdf	1
	849	384	Conformer3D_COMPOUND_CID_849.1	8/17/2023 14:09	8/17/2023 14:09																									/root/Enamul Kabir GEBT/Borna Disease Virus/All phytochemicals for docking	Conformer3D_COMPOUND_CID_849.sdf	1
	68079	385	Conformer3D_COMPOUND_CID_68079.1	8/17/2023 14:09	8/17/2023 14:09																									/root/Enamul Kabir GEBT/Borna Disease Virus/All phytochemicals for docking	Conformer3D_COMPOUND_CID_68079.sdf	1
	527418	386	Conformer3D_COMPOUND_CID_527418.1	8/17/2023 14:09	8/17/2023 14:09																									/root/Enamul Kabir GEBT/Borna Disease Virus/All phytochemicals for docking	Conformer3D_COMPOUND_CID_527418.sdf	1
	535250	387	Conformer3D_COMPOUND_CID_535250.1	8/17/2023 14:09	8/17/2023 14:09																									/root/Enamul Kabir GEBT/Borna Disease Virus/All phytochemicals for docking	Conformer3D_COMPOUND_CID_535250.sdf	1
	298061	388	Conformer3D_COMPOUND_CID_298061.1	8/17/2023 14:09	8/17/2023 14:09																									/root/Enamul Kabir GEBT/Borna Disease Virus/All phytochemicals for docking	Conformer3D_COMPOUND_CID_298061.sdf	1
	101680	389	Conformer3D_COMPOUND_CID_101680.1	8/17/2023 14:09	8/17/2023 14:09																									/root/Enamul Kabir GEBT/Borna Disease Virus/All phytochemicals for docking	Conformer3D_COMPOUND_CID_101680.sdf	1
	10550	390	Conformer3D_COMPOUND_CID_10550.1	8/17/2023 14:09	8/17/2023 14:09																									/root/Enamul Kabir GEBT/Borna Disease Virus/All phytochemicals for docking	Conformer3D_COMPOUND_CID_10550.sdf	1
	7302	391	Conformer3D_COMPOUND_CID_7302.1	8/17/2023 14:09	8/17/2023 14:09																									/root/Enamul Kabir GEBT/Borna Disease Virus/All phytochemicals for docking	Conformer3D_COMPOUND_CID_7302.sdf	1
	42608055	392	Conformer3D_COMPOUND_CID_42608055.1	8/17/2023 14:09	8/17/2023 14:09																									/root/Enamul Kabir GEBT/Borna Disease Virus/All phytochemicals for docking	Conformer3D_COMPOUND_CID_42608055.sdf	1
	44257130	393	Conformer3D_COMPOUND_CID_44257130.1	8/17/2023 14:09	8/17/2023 14:09																									/root/Enamul Kabir GEBT/Borna Disease Virus/All phytochemicals for docking	Conformer3D_COMPOUND_CID_44257130.sdf	1
	10263440	394	Conformer3D_COMPOUND_CID_10263440.1	8/17/2023 14:09	8/17/2023 14:09																									/root/Enamul Kabir GEBT/Borna Disease Virus/All phytochemicals for docking	Conformer3D_COMPOUND_CID_10263440.sdf	1
	124886	395	Conformer3D_COMPOUND_CID_124886.1	8/17/2023 14:09	8/17/2023 14:09																									/root/Enamul Kabir GEBT/Borna Disease Virus/All phytochemicals for docking	Conformer3D_COMPOUND_CID_124886.sdf	1
	11902	396	Conformer3D_COMPOUND_CID_11902.1	8/17/2023 14:09	8/17/2023 14:09																									/root/Enamul Kabir GEBT/Borna Disease Virus/All phytochemicals for docking	Conformer3D_COMPOUND_CID_11902.sdf	1
	3084119	397	Structure2D_COMPOUND_CID_3084119.1	8/17/2023 14:09	8/17/2023 14:09																									/root/Enamul Kabir GEBT/Borna Disease Virus/All phytochemicals for docking	Structure2D_COMPOUND_CID_3084119.sdf	1
	1107	398	Structure2D_COMPOUND_CID_1107.1	8/17/2023 14:09	8/17/2023 14:09																									/root/Enamul Kabir GEBT/Borna Disease Virus/All phytochemicals for docking	Structure2D_COMPOUND_CID_1107.sdf	1
	452707	399	Conformer3D_COMPOUND_CID_452707.1	8/17/2023 14:09	8/17/2023 14:09																									/root/Enamul Kabir GEBT/Borna Disease Virus/All phytochemicals for docking	Conformer3D_COMPOUND_CID_452707.sdf	1
	6987	400	Conformer3D_COMPOUND_CID_6987 (1).1	8/17/2023 14:09	8/17/2023 14:09																									/root/Enamul Kabir GEBT/Borna Disease Virus/All phytochemicals for docking	Conformer3D_COMPOUND_CID_6987 (1).sdf	1
	6987	401	Conformer3D_COMPOUND_CID_6987.1	8/17/2023 14:09	8/17/2023 14:09																									/root/Enamul Kabir GEBT/Borna Disease Virus/All phytochemicals for docking	Conformer3D_COMPOUND_CID_6987.sdf	1
	11747	402	Conformer3D_COMPOUND_CID_11747.1	8/17/2023 14:09	8/17/2023 14:09																									/root/Enamul Kabir GEBT/Borna Disease Virus/All phytochemicals for docking	Conformer3D_COMPOUND_CID_11747.sdf	1
	336327	403	Conformer3D_COMPOUND_CID_336327.1	8/17/2023 14:09	8/17/2023 14:09																									/root/Enamul Kabir GEBT/Borna Disease Virus/All phytochemicals for docking	Conformer3D_COMPOUND_CID_336327.sdf	1
	12	404	Conformer3D_COMPOUND_CID_12.1	8/17/2023 14:09	8/17/2023 14:09																									/root/Enamul Kabir GEBT/Borna Disease Virus/All phytochemicals for docking	Conformer3D_COMPOUND_CID_12.sdf	1
	12310964	405	Conformer3D_COMPOUND_CID_12310964.1	8/17/2023 14:09	8/17/2023 14:09																									/root/Enamul Kabir GEBT/Borna Disease Virus/All phytochemicals for docking	Conformer3D_COMPOUND_CID_12310964.sdf	1
	68481	406	Conformer3D_COMPOUND_CID_68481.1	8/17/2023 14:09	8/17/2023 14:09																									/root/Enamul Kabir GEBT/Borna Disease Virus/All phytochemicals for docking	Conformer3D_COMPOUND_CID_68481.sdf	1
	1201521	407	Conformer3D_COMPOUND_CID_1201521.1	8/17/2023 14:09	8/17/2023 14:09																									/root/Enamul Kabir GEBT/Borna Disease Virus/All phytochemicals for docking	Conformer3D_COMPOUND_CID_1201521.sdf	1
	12309899	408	Structure2D_COMPOUND_CID_12309899.1	8/17/2023 14:09	8/17/2023 14:09																									/root/Enamul Kabir GEBT/Borna Disease Virus/All phytochemicals for docking	Structure2D_COMPOUND_CID_12309899.sdf	1
	442435	409	Conformer3D_COMPOUND_CID_442435.1	8/17/2023 14:09	8/17/2023 14:09																									/root/Enamul Kabir GEBT/Borna Disease Virus/All phytochemicals for docking	Conformer3D_COMPOUND_CID_442435.sdf	1
	440554	410	Conformer3D_COMPOUND_CID_440554.1	8/17/2023 14:09	8/17/2023 14:09																									/root/Enamul Kabir GEBT/Borna Disease Virus/All phytochemicals for docking	Conformer3D_COMPOUND_CID_440554.sdf	1
	162899	411	Conformer3D_COMPOUND_CID_162899.1	8/17/2023 14:09	8/17/2023 14:09																									/root/Enamul Kabir GEBT/Borna Disease Virus/All phytochemicals for docking	Conformer3D_COMPOUND_CID_162899.sdf	1
	12305761	412	Conformer3D_COMPOUND_CID_12305761.1	8/17/2023 14:09	8/17/2023 14:09																									/root/Enamul Kabir GEBT/Borna Disease Virus/All phytochemicals for docking	Conformer3D_COMPOUND_CID_12305761.sdf	1
	101650373	413	Conformer3D_COMPOUND_CID_101650373.1	8/17/2023 14:09	8/17/2023 14:09																									/root/Enamul Kabir GEBT/Borna Disease Virus/All phytochemicals for docking	Conformer3D_COMPOUND_CID_101650373.sdf	1
	91520	414	Conformer3D_COMPOUND_CID_91520.1	8/17/2023 14:09	8/17/2023 14:09																									/root/Enamul Kabir GEBT/Borna Disease Virus/All phytochemicals for docking	Conformer3D_COMPOUND_CID_91520.sdf	1
	524266	415	Conformer3D_COMPOUND_CID_524266.1	8/17/2023 14:09	8/17/2023 14:09																									/root/Enamul Kabir GEBT/Borna Disease Virus/All phytochemicals for docking	Conformer3D_COMPOUND_CID_524266.sdf	1
	163796	416	Conformer3D_COMPOUND_CID_163796.1	8/17/2023 14:09	8/17/2023 14:09																									/root/Enamul Kabir GEBT/Borna Disease Virus/All phytochemicals for docking	Conformer3D_COMPOUND_CID_163796.sdf	1
	24728657	417	Structure2D_COMPOUND_CID_24728657.1	8/17/2023 14:09	8/17/2023 14:09																									/root/Enamul Kabir GEBT/Borna Disease Virus/All phytochemicals for docking	Structure2D_COMPOUND_CID_24728657.sdf	1
	6508	418	Conformer3D_COMPOUND_CID_6508.1	8/17/2023 14:09	8/17/2023 14:09																									/root/Enamul Kabir GEBT/Borna Disease Virus/All phytochemicals for docking	Conformer3D_COMPOUND_CID_6508.sdf	1
	3084119	419	Structure2D_COMPOUND_CID_3084119.1	8/17/2023 14:09	8/17/2023 14:09																									/root/Enamul Kabir GEBT/Borna Disease Virus/All phytochemicals for docking	Structure2D_COMPOUND_CID_3084119.sdf	1
	240	420	Conformer3D_COMPOUND_CID_240.1	8/17/2023 14:09	8/17/2023 14:09																									/root/Enamul Kabir GEBT/Borna Disease Virus/All phytochemicals for docking	Conformer3D_COMPOUND_CID_240.sdf	1
	5280961	421	Conformer3D_COMPOUND_CID_5280961.1	8/17/2023 14:09	8/17/2023 14:09																									/root/Enamul Kabir GEBT/Borna Disease Virus/All phytochemicals for docking	Conformer3D_COMPOUND_CID_5280961.sdf	1
	5353609	422	Conformer3D_COMPOUND_CID_5353609.1	8/17/2023 14:09	8/17/2023 14:09																									/root/Enamul Kabir GEBT/Borna Disease Virus/All phytochemicals for docking	Conformer3D_COMPOUND_CID_5353609.sdf	1
	289	423	Conformer3D_COMPOUND_CID_289.1	8/17/2023 14:09	8/17/2023 14:09																									/root/Enamul Kabir GEBT/Borna Disease Virus/All phytochemicals for docking	Conformer3D_COMPOUND_CID_289.sdf	1
	26447	424	Conformer3D_COMPOUND_CID_26447.1	8/17/2023 14:09	8/17/2023 14:09																									/root/Enamul Kabir GEBT/Borna Disease Virus/All phytochemicals for docking	Conformer3D_COMPOUND_CID_26447.sdf	1
	136330	425	Conformer3D_COMPOUND_CID_136330.1	8/17/2023 14:09	8/17/2023 14:09																									/root/Enamul Kabir GEBT/Borna Disease Virus/All phytochemicals for docking	Conformer3D_COMPOUND_CID_136330.sdf	1
	12233170	426	Conformer3D_COMPOUND_CID_12233170.1	8/17/2023 14:09	8/17/2023 14:09																									/root/Enamul Kabir GEBT/Borna Disease Virus/All phytochemicals for docking	Conformer3D_COMPOUND_CID_12233170.sdf	1
	11746218	427	Conformer3D_COMPOUND_CID_11746218.1	8/17/2023 14:09	8/17/2023 14:09																									/root/Enamul Kabir GEBT/Borna Disease Virus/All phytochemicals for docking	Conformer3D_COMPOUND_CID_11746218.sdf	1
	1107	428	Structure2D_COMPOUND_CID_1107.1	8/17/2023 14:09	8/17/2023 14:09																									/root/Enamul Kabir GEBT/Borna Disease Virus/All phytochemicals for docking	Structure2D_COMPOUND_CID_1107.sdf	1
	1107	429	Structure2D_COMPOUND_CID_1107.1	8/17/2023 14:09	8/17/2023 14:09																									/root/Enamul Kabir GEBT/Borna Disease Virus/All phytochemicals for docking	Structure2D_COMPOUND_CID_1107.sdf	1
	24832095	430	Structure2D_COMPOUND_CID_24832095.1	8/17/2023 14:09	8/17/2023 14:09																									/root/Enamul Kabir GEBT/Borna Disease Virus/All phytochemicals for docking	Structure2D_COMPOUND_CID_24832095.sdf	1
	298061	431	Conformer3D_COMPOUND_CID_298061.1	8/17/2023 14:09	8/17/2023 14:09																									/root/Enamul Kabir GEBT/Borna Disease Virus/All phytochemicals for docking	Conformer3D_COMPOUND_CID_298061.sdf	1
	28930	432	Conformer3D_COMPOUND_CID_28930.1	8/17/2023 14:09	8/17/2023 14:09																									/root/Enamul Kabir GEBT/Borna Disease Virus/All phytochemicals for docking	Conformer3D_COMPOUND_CID_28930.sdf	1
	3084119	433	Structure2D_COMPOUND_CID_3084119.1	8/17/2023 14:09	8/17/2023 14:09																									/root/Enamul Kabir GEBT/Borna Disease Virus/All phytochemicals for docking	Structure2D_COMPOUND_CID_3084119.sdf	1
	6037	434	Conformer3D_COMPOUND_CID_6037.1	8/17/2023 14:09	8/17/2023 14:09																									/root/Enamul Kabir GEBT/Borna Disease Virus/All phytochemicals for docking	Conformer3D_COMPOUND_CID_6037.sdf	1
	29025	435	Conformer3D_COMPOUND_CID_29025.1	8/17/2023 14:09	8/17/2023 14:09																									/root/Enamul Kabir GEBT/Borna Disease Virus/All phytochemicals for docking	Conformer3D_COMPOUND_CID_29025.sdf	1
	439336	436	Conformer3D_COMPOUND_CID_439336.1	8/17/2023 14:09	8/17/2023 14:09																									/root/Enamul Kabir GEBT/Borna Disease Virus/All phytochemicals for docking	Conformer3D_COMPOUND_CID_439336.sdf	1
	102276189	437	Structure2D_COMPOUND_CID_102276189.1	8/17/2023 14:09	8/17/2023 14:09																									/root/Enamul Kabir GEBT/Borna Disease Virus/All phytochemicals for docking	Structure2D_COMPOUND_CID_102276189.sdf	1
	73219	438	Conformer3D_COMPOUND_CID_73219.1	8/17/2023 14:09	8/17/2023 14:09																									/root/Enamul Kabir GEBT/Borna Disease Virus/All phytochemicals for docking	Conformer3D_COMPOUND_CID_73219.sdf	1
	79035	439	Conformer3D_COMPOUND_CID_79035.1	8/17/2023 14:09	8/17/2023 14:09																									/root/Enamul Kabir GEBT/Borna Disease Virus/All phytochemicals for docking	Conformer3D_COMPOUND_CID_79035.sdf	1
	1107	440	Structure2D_COMPOUND_CID_1107.1	8/17/2023 14:09	8/17/2023 14:09																									/root/Enamul Kabir GEBT/Borna Disease Virus/All phytochemicals for docking	Structure2D_COMPOUND_CID_1107.sdf	1
	6438693	441	Conformer3D_COMPOUND_CID_6438693.1	8/17/2023 14:09	8/17/2023 14:09																									/root/Enamul Kabir GEBT/Borna Disease Virus/All phytochemicals for docking	Conformer3D_COMPOUND_CID_6438693.sdf	1
	5280459	442	Conformer3D_COMPOUND_CID_5280459.1	8/17/2023 14:09	8/17/2023 14:09																									/root/Enamul Kabir GEBT/Borna Disease Virus/All phytochemicals for docking	Conformer3D_COMPOUND_CID_5280459.sdf	1
	24847856	443	Structure2D_COMPOUND_CID_24847856.1	8/17/2023 14:09	8/17/2023 14:09																									/root/Enamul Kabir GEBT/Borna Disease Virus/All phytochemicals for docking	Structure2D_COMPOUND_CID_24847856.sdf	1
	313324	444	Structure2D_COMPOUND_CID_313324.1	8/17/2023 14:09	8/17/2023 14:09																									/root/Enamul Kabir GEBT/Borna Disease Virus/All phytochemicals for docking	Structure2D_COMPOUND_CID_313324.sdf	1
	261	445	Conformer3D_COMPOUND_CID_261.1	8/17/2023 14:09	8/17/2023 14:09																									/root/Enamul Kabir GEBT/Borna Disease Virus/All phytochemicals for docking	Conformer3D_COMPOUND_CID_261.sdf	1
	3084119	446	Structure2D_COMPOUND_CID_3084119.1	8/17/2023 14:09	8/17/2023 14:09																									/root/Enamul Kabir GEBT/Borna Disease Virus/All phytochemicals for docking	Structure2D_COMPOUND_CID_3084119.sdf	1
	443454	447	Conformer3D_COMPOUND_CID_443454.1	8/17/2023 14:09	8/17/2023 14:09																									/root/Enamul Kabir GEBT/Borna Disease Virus/All phytochemicals for docking	Conformer3D_COMPOUND_CID_443454.sdf	1
	6986	448	Conformer3D_COMPOUND_CID_6986.1	8/17/2023 14:09	8/17/2023 14:09																									/root/Enamul Kabir GEBT/Borna Disease Virus/All phytochemicals for docking	Conformer3D_COMPOUND_CID_6986.sdf	1
	6432469	449	Conformer3D_COMPOUND_CID_6432469.1	8/17/2023 14:09	8/17/2023 14:09																									/root/Enamul Kabir GEBT/Borna Disease Virus/All phytochemicals for docking	Conformer3D_COMPOUND_CID_6432469.sdf	1
	14525	450	Conformer3D_COMPOUND_CID_14525.1	8/17/2023 14:09	8/17/2023 14:09																									/root/Enamul Kabir GEBT/Borna Disease Virus/All phytochemicals for docking	Conformer3D_COMPOUND_CID_14525.sdf	1
	440554	451	Conformer3D_COMPOUND_CID_440554.1	8/17/2023 14:09	8/17/2023 14:09																									/root/Enamul Kabir GEBT/Borna Disease Virus/All phytochemicals for docking	Conformer3D_COMPOUND_CID_440554.sdf	1
	189728	452	Conformer3D_COMPOUND_CID_189728.1	8/17/2023 14:09	8/17/2023 14:09																									/root/Enamul Kabir GEBT/Borna Disease Virus/All phytochemicals for docking	Conformer3D_COMPOUND_CID_189728.sdf	1
	1885	453	Structure2D_COMPOUND_CID_1885.1	8/17/2023 14:09	8/17/2023 14:09																									/root/Enamul Kabir GEBT/Borna Disease Virus/All phytochemicals for docking	Structure2D_COMPOUND_CID_1885.sdf	1
	14681574	454	Conformer3D_COMPOUND_CID_14681574.1	8/17/2023 14:09	8/17/2023 14:09																									/root/Enamul Kabir GEBT/Borna Disease Virus/All phytochemicals for docking	Conformer3D_COMPOUND_CID_14681574.sdf	1
	146093	455	Conformer3D_COMPOUND_CID_146093.1	8/17/2023 14:09	8/17/2023 14:09																									/root/Enamul Kabir GEBT/Borna Disease Virus/All phytochemicals for docking	Conformer3D_COMPOUND_CID_146093.sdf	1
	46887678	456	Structure2D_COMPOUND_CID_46887678.1	8/17/2023 14:09	8/17/2023 14:09																									/root/Enamul Kabir GEBT/Borna Disease Virus/All phytochemicals for docking	Structure2D_COMPOUND_CID_46887678.sdf	1
	8369	457	Conformer3D_COMPOUND_CID_8369.1	8/17/2023 14:09	8/17/2023 14:09																									/root/Enamul Kabir GEBT/Borna Disease Virus/All phytochemicals for docking	Conformer3D_COMPOUND_CID_8369.sdf	1
	7966	458	Conformer3D_COMPOUND_CID_7966.1	8/17/2023 14:09	8/17/2023 14:09																									/root/Enamul Kabir GEBT/Borna Disease Virus/All phytochemicals for docking	Conformer3D_COMPOUND_CID_7966.sdf	1
	87839	459	Conformer3D_COMPOUND_CID_87839.1	8/17/2023 14:09	8/17/2023 14:09																									/root/Enamul Kabir GEBT/Borna Disease Virus/All phytochemicals for docking	Conformer3D_COMPOUND_CID_87839.sdf	1
	6989	460	Conformer3D_COMPOUND_CID_6989.1	8/17/2023 14:09	8/17/2023 14:09																									/root/Enamul Kabir GEBT/Borna Disease Virus/All phytochemicals for docking	Conformer3D_COMPOUND_CID_6989.sdf	1
	90473423	461	Conformer3D_COMPOUND_CID_90473423.1	8/17/2023 14:09	8/17/2023 14:09																									/root/Enamul Kabir GEBT/Borna Disease Virus/All phytochemicals for docking	Conformer3D_COMPOUND_CID_90473423.sdf	1
	381152	462	Conformer3D_COMPOUND_CID_381152.1	8/17/2023 14:09	8/17/2023 14:09																									/root/Enamul Kabir GEBT/Borna Disease Virus/All phytochemicals for docking	Conformer3D_COMPOUND_CID_381152.sdf	1
	101529197	463	Conformer3D_COMPOUND_CID_101529197.1	8/17/2023 14:09	8/17/2023 14:09																									/root/Enamul Kabir GEBT/Borna Disease Virus/All phytochemicals for docking	Conformer3D_COMPOUND_CID_101529197.sdf	1
	5281654	464	Conformer3D_COMPOUND_CID_5281654.1	8/17/2023 14:09	8/17/2023 14:09																									/root/Enamul Kabir GEBT/Borna Disease Virus/All phytochemicals for docking	Conformer3D_COMPOUND_CID_5281654.sdf	1
	162305	465	Conformer3D_COMPOUND_CID_162305.1	8/17/2023 14:09	8/17/2023 14:09																									/root/Enamul Kabir GEBT/Borna Disease Virus/All phytochemicals for docking	Conformer3D_COMPOUND_CID_162305.sdf	1
	7361	466	Conformer3D_COMPOUND_CID_7361.1	8/17/2023 14:09	8/17/2023 14:09																									/root/Enamul Kabir GEBT/Borna Disease Virus/All phytochemicals for docking	Conformer3D_COMPOUND_CID_7361.sdf	1
	101529198	467	Conformer3D_COMPOUND_CID_101529198.1	8/17/2023 14:09	8/17/2023 14:09																									/root/Enamul Kabir GEBT/Borna Disease Virus/All phytochemicals for docking	Conformer3D_COMPOUND_CID_101529198.sdf	1
	101108	468	Conformer3D_COMPOUND_CID_101108.1	8/17/2023 14:09	8/17/2023 14:09																									/root/Enamul Kabir GEBT/Borna Disease Virus/All phytochemicals for docking	Conformer3D_COMPOUND_CID_101108.sdf	1
	91752234	469	Conformer3D_COMPOUND_CID_91752234.1	8/17/2023 14:09	8/17/2023 14:09																									/root/Enamul Kabir GEBT/Borna Disease Virus/All phytochemicals for docking	Conformer3D_COMPOUND_CID_91752234.sdf	1
	313324	470	Structure2D_COMPOUND_CID_313324.1	8/17/2023 14:09	8/17/2023 14:09																									/root/Enamul Kabir GEBT/Borna Disease Virus/All phytochemicals for docking	Structure2D_COMPOUND_CID_313324.sdf	1
	642520	471	Conformer3D_COMPOUND_CID_642520.1	8/17/2023 14:09	8/17/2023 14:09																									/root/Enamul Kabir GEBT/Borna Disease Virus/All phytochemicals for docking	Conformer3D_COMPOUND_CID_642520.sdf	1
	12309899	472	Structure2D_COMPOUND_CID_12309899.1	8/17/2023 14:09	8/17/2023 14:09																									/root/Enamul Kabir GEBT/Borna Disease Virus/All phytochemicals for docking	Structure2D_COMPOUND_CID_12309899.sdf	1
	14839957	473	Conformer3D_COMPOUND_CID_14839957.1	8/17/2023 14:09	8/17/2023 14:09																									/root/Enamul Kabir GEBT/Borna Disease Virus/All phytochemicals for docking	Conformer3D_COMPOUND_CID_14839957.sdf	1
	12309899	474	Structure2D_COMPOUND_CID_12309899.1	8/17/2023 14:09	8/17/2023 14:09																									/root/Enamul Kabir GEBT/Borna Disease Virus/All phytochemicals for docking	Structure2D_COMPOUND_CID_12309899.sdf	1
	445858	475	Conformer3D_COMPOUND_CID_445858.1	8/17/2023 14:09	8/17/2023 14:09																									/root/Enamul Kabir GEBT/Borna Disease Virus/All phytochemicals for docking	Conformer3D_COMPOUND_CID_445858.sdf	1
	6134	476	Conformer3D_COMPOUND_CID_6134.1	8/17/2023 14:09	8/17/2023 14:09																									/root/Enamul Kabir GEBT/Borna Disease Virus/All phytochemicals for docking	Conformer3D_COMPOUND_CID_6134.sdf	1
	216283	477	Conformer3D_COMPOUND_CID_216283.1	8/17/2023 14:09	8/17/2023 14:09																									/root/Enamul Kabir GEBT/Borna Disease Virus/All phytochemicals for docking	Conformer3D_COMPOUND_CID_216283.sdf	1
	352051	478	Conformer3D_COMPOUND_CID_352051.1	8/17/2023 14:09	8/17/2023 14:09																									/root/Enamul Kabir GEBT/Borna Disease Virus/All phytochemicals for docking	Conformer3D_COMPOUND_CID_352051.sdf	1
	4650	479	Conformer3D_COMPOUND_CID_4650.1	8/17/2023 14:09	8/17/2023 14:09																									/root/Enamul Kabir GEBT/Borna Disease Virus/All phytochemicals for docking	Conformer3D_COMPOUND_CID_4650.sdf	1
	10131321	480	Conformer3D_COMPOUND_CID_10131321.1	8/17/2023 14:09	8/17/2023 14:09																									/root/Enamul Kabir GEBT/Borna Disease Virus/All phytochemicals for docking	Conformer3D_COMPOUND_CID_10131321.sdf	1
	184116	481	Conformer3D_COMPOUND_CID_184116.1	8/17/2023 14:09	8/17/2023 14:09																									/root/Enamul Kabir GEBT/Borna Disease Virus/All phytochemicals for docking	Conformer3D_COMPOUND_CID_184116.sdf	1
	14252428	482	Conformer3D_COMPOUND_CID_14252428.1	8/17/2023 14:09	8/17/2023 14:09																									/root/Enamul Kabir GEBT/Borna Disease Virus/All phytochemicals for docking	Conformer3D_COMPOUND_CID_14252428.sdf	1
	5281675	483	Conformer3D_COMPOUND_CID_5281675.1	8/17/2023 14:09	8/17/2023 14:09																									/root/Enamul Kabir GEBT/Borna Disease Virus/All phytochemicals for docking	Conformer3D_COMPOUND_CID_5281675.sdf	1
	13198	484	Conformer3D_COMPOUND_CID_13198.1	8/17/2023 14:09	8/17/2023 14:09																									/root/Enamul Kabir GEBT/Borna Disease Virus/All phytochemicals for docking	Conformer3D_COMPOUND_CID_13198.sdf	1
	6992053	485	Conformer3D_COMPOUND_CID_6992053.1	8/17/2023 14:09	8/17/2023 14:09																									/root/Enamul Kabir GEBT/Borna Disease Virus/All phytochemicals for docking	Conformer3D_COMPOUND_CID_6992053.sdf	1
	3084119	486	Structure2D_COMPOUND_CID_3084119.1	8/17/2023 14:09	8/17/2023 14:09																									/root/Enamul Kabir GEBT/Borna Disease Virus/All phytochemicals for docking	Structure2D_COMPOUND_CID_3084119.sdf	1
	14104	487	Conformer3D_COMPOUND_CID_14104.1	8/17/2023 14:09	8/17/2023 14:09																									/root/Enamul Kabir GEBT/Borna Disease Virus/All phytochemicals for docking	Conformer3D_COMPOUND_CID_14104.sdf	1
	12309899	488	Structure2D_COMPOUND_CID_12309899.1	8/17/2023 14:09	8/17/2023 14:09																									/root/Enamul Kabir GEBT/Borna Disease Virus/All phytochemicals for docking	Structure2D_COMPOUND_CID_12309899.sdf	1
	2537	489	Conformer3D_COMPOUND_CID_2537.1	8/17/2023 14:09	8/17/2023 14:09																									/root/Enamul Kabir GEBT/Borna Disease Virus/All phytochemicals for docking	Conformer3D_COMPOUND_CID_2537.sdf	1
	159055	490	Conformer3D_COMPOUND_CID_159055.1	8/17/2023 14:09	8/17/2023 14:09																									/root/Enamul Kabir GEBT/Borna Disease Virus/All phytochemicals for docking	Conformer3D_COMPOUND_CID_159055.sdf	1
	189151	491	Conformer3D_COMPOUND_CID_189151.1	8/17/2023 14:09	8/17/2023 14:09																									/root/Enamul Kabir GEBT/Borna Disease Virus/All phytochemicals for docking	Conformer3D_COMPOUND_CID_189151.sdf	1
	798	492	Conformer3D_COMPOUND_CID_798.1	8/17/2023 14:09	8/17/2023 14:09																									/root/Enamul Kabir GEBT/Borna Disease Virus/All phytochemicals for docking	Conformer3D_COMPOUND_CID_798.sdf	1
	6442484	493	Structure2D_COMPOUND_CID_6442484.1	8/17/2023 14:09	8/17/2023 14:09																									/root/Enamul Kabir GEBT/Borna Disease Virus/All phytochemicals for docking	Structure2D_COMPOUND_CID_6442484.sdf	1
	313324	494	Structure2D_COMPOUND_CID_313324.1	8/17/2023 14:09	8/17/2023 14:09																									/root/Enamul Kabir GEBT/Borna Disease Virus/All phytochemicals for docking	Structure2D_COMPOUND_CID_313324.sdf	1
	1107	495	Structure2D_COMPOUND_CID_1107.1	8/17/2023 14:09	8/17/2023 14:09																									/root/Enamul Kabir GEBT/Borna Disease Virus/All phytochemicals for docking	Structure2D_COMPOUND_CID_1107.sdf	1
	69894	496	Conformer3D_COMPOUND_CID_69894.1	8/17/2023 14:09	8/17/2023 14:09																									/root/Enamul Kabir GEBT/Borna Disease Virus/All phytochemicals for docking	Conformer3D_COMPOUND_CID_69894.sdf	1
	86035860	497	Structure2D_COMPOUND_CID_86035860.1	8/17/2023 14:09	8/17/2023 14:09																									/root/Enamul Kabir GEBT/Borna Disease Virus/All phytochemicals for docking	Structure2D_COMPOUND_CID_86035860.sdf	1
	1107	498	Structure2D_COMPOUND_CID_1107.1	8/17/2023 14:09	8/17/2023 14:09																									/root/Enamul Kabir GEBT/Borna Disease Virus/All phytochemicals for docking	Structure2D_COMPOUND_CID_1107.sdf	1
	2355	499	Conformer3D_COMPOUND_CID_2355.1	8/17/2023 14:09	8/17/2023 14:09																									/root/Enamul Kabir GEBT/Borna Disease Virus/All phytochemicals for docking	Conformer3D_COMPOUND_CID_2355.sdf	1
	522834	500	Conformer3D_COMPOUND_CID_522834.1	8/17/2023 14:09	8/17/2023 14:09																									/root/Enamul Kabir GEBT/Borna Disease Virus/All phytochemicals for docking	Conformer3D_COMPOUND_CID_522834.sdf	1
	11230	501	Conformer3D_COMPOUND_CID_11230.1	8/17/2023 14:09	8/17/2023 14:09																									/root/Enamul Kabir GEBT/Borna Disease Virus/All phytochemicals for docking	Conformer3D_COMPOUND_CID_11230.sdf	1
	92784	502	Conformer3D_COMPOUND_CID_92784.1	8/17/2023 14:09	8/17/2023 14:09																									/root/Enamul Kabir GEBT/Borna Disease Virus/All phytochemicals for docking	Conformer3D_COMPOUND_CID_92784.sdf	1
	7362	503	Conformer3D_COMPOUND_CID_7362.1	8/17/2023 14:09	8/17/2023 14:09																									/root/Enamul Kabir GEBT/Borna Disease Virus/All phytochemicals for docking	Conformer3D_COMPOUND_CID_7362.sdf	1
	10429233	504	Conformer3D_COMPOUND_CID_10429233.1	8/17/2023 14:09	8/17/2023 14:09																									/root/Enamul Kabir GEBT/Borna Disease Virus/All phytochemicals for docking	Conformer3D_COMPOUND_CID_10429233.sdf	1
	735846	505	Conformer3D_COMPOUND_CID_735846.1	8/17/2023 14:09	8/17/2023 14:09																									/root/Enamul Kabir GEBT/Borna Disease Virus/All phytochemicals for docking	Conformer3D_COMPOUND_CID_735846.sdf	1
	5054	506	Conformer3D_COMPOUND_CID_5054.1	8/17/2023 14:09	8/17/2023 14:09																									/root/Enamul Kabir GEBT/Borna Disease Virus/All phytochemicals for docking	Conformer3D_COMPOUND_CID_5054.sdf	1
	322598	507	Conformer3D_COMPOUND_CID_322598.1	8/17/2023 14:09	8/17/2023 14:09																									/root/Enamul Kabir GEBT/Borna Disease Virus/All phytochemicals for docking	Conformer3D_COMPOUND_CID_322598.sdf	1
	11141599	508	Conformer3D_COMPOUND_CID_11141599.1	8/17/2023 14:09	8/17/2023 14:09																									/root/Enamul Kabir GEBT/Borna Disease Virus/All phytochemicals for docking	Conformer3D_COMPOUND_CID_11141599.sdf	1
	14079	509	Conformer3D_COMPOUND_CID_14079.1	8/17/2023 14:09	8/17/2023 14:09																									/root/Enamul Kabir GEBT/Borna Disease Virus/All phytochemicals for docking	Conformer3D_COMPOUND_CID_14079.sdf	1
	6616	510	Conformer3D_COMPOUND_CID_6616.1	8/17/2023 14:09	8/17/2023 14:09																									/root/Enamul Kabir GEBT/Borna Disease Virus/All phytochemicals for docking	Conformer3D_COMPOUND_CID_6616.sdf	1
	42607742	511	Structure2D_COMPOUND_CID_42607742.1	8/17/2023 14:09	8/17/2023 14:09																									/root/Enamul Kabir GEBT/Borna Disease Virus/All phytochemicals for docking	Structure2D_COMPOUND_CID_42607742.sdf	1
	5204	512	Conformer3D_COMPOUND_CID_5204.1	8/17/2023 14:09	8/17/2023 14:09																									/root/Enamul Kabir GEBT/Borna Disease Virus/All phytochemicals for docking	Conformer3D_COMPOUND_CID_5204.sdf	1
	24832095	513	Structure2D_COMPOUND_CID_24832095.1	8/17/2023 14:09	8/17/2023 14:09																									/root/Enamul Kabir GEBT/Borna Disease Virus/All phytochemicals for docking	Structure2D_COMPOUND_CID_24832095.sdf	1
	12309899	514	Structure2D_COMPOUND_CID_12309899.1	8/17/2023 14:09	8/17/2023 14:09																									/root/Enamul Kabir GEBT/Borna Disease Virus/All phytochemicals for docking	Structure2D_COMPOUND_CID_12309899.sdf	1
	149138	515	Conformer3D_COMPOUND_CID_149138.1	8/17/2023 14:09	8/17/2023 14:09																									/root/Enamul Kabir GEBT/Borna Disease Virus/All phytochemicals for docking	Conformer3D_COMPOUND_CID_149138.sdf	1
	3084119	516	Structure2D_COMPOUND_CID_3084119.1	8/17/2023 14:09	8/17/2023 14:09																									/root/Enamul Kabir GEBT/Borna Disease Virus/All phytochemicals for docking	Structure2D_COMPOUND_CID_3084119.sdf	1
	1107	517	Structure2D_COMPOUND_CID_1107.1	8/17/2023 14:09	8/17/2023 14:09																									/root/Enamul Kabir GEBT/Borna Disease Virus/All phytochemicals for docking	Structure2D_COMPOUND_CID_1107.sdf	1
	581676	518	Conformer3D_COMPOUND_CID_581676.1	8/17/2023 14:09	8/17/2023 14:09																									/root/Enamul Kabir GEBT/Borna Disease Virus/All phytochemicals for docking	Conformer3D_COMPOUND_CID_581676.sdf	1
	131752609	519	Conformer3D_COMPOUND_CID_131752609.1	8/17/2023 14:09	8/17/2023 14:09																									/root/Enamul Kabir GEBT/Borna Disease Virus/All phytochemicals for docking	Conformer3D_COMPOUND_CID_131752609.sdf	1
	7967	520	Conformer3D_COMPOUND_CID_7967.1	8/17/2023 14:09	8/17/2023 14:09																									/root/Enamul Kabir GEBT/Borna Disease Virus/All phytochemicals for docking	Conformer3D_COMPOUND_CID_7967.sdf	1
	13857953	521	Structure2D_COMPOUND_CID_13857953.1	8/17/2023 14:09	8/17/2023 14:09																									/root/Enamul Kabir GEBT/Borna Disease Virus/All phytochemicals for docking	Structure2D_COMPOUND_CID_13857953.sdf	1
	3084119	522	Structure2D_COMPOUND_CID_3084119.1	8/17/2023 14:09	8/17/2023 14:09																									/root/Enamul Kabir GEBT/Borna Disease Virus/All phytochemicals for docking	Structure2D_COMPOUND_CID_3084119.sdf	1
	100492	523	Conformer3D_COMPOUND_CID_100492.1	8/17/2023 14:09	8/17/2023 14:09																									/root/Enamul Kabir GEBT/Borna Disease Virus/All phytochemicals for docking	Conformer3D_COMPOUND_CID_100492.sdf	1
	24847856	524	Structure2D_COMPOUND_CID_24847856.1	8/17/2023 14:09	8/17/2023 14:09																									/root/Enamul Kabir GEBT/Borna Disease Virus/All phytochemicals for docking	Structure2D_COMPOUND_CID_24847856.sdf	1
	9815531	525	Conformer3D_COMPOUND_CID_9815531.1	8/17/2023 14:09	8/17/2023 14:09																									/root/Enamul Kabir GEBT/Borna Disease Virus/All phytochemicals for docking	Conformer3D_COMPOUND_CID_9815531.sdf	1
	21580213	526	Conformer3D_COMPOUND_CID_21580213.1	8/17/2023 14:09	8/17/2023 14:09																									/root/Enamul Kabir GEBT/Borna Disease Virus/All phytochemicals for docking	Conformer3D_COMPOUND_CID_21580213.sdf	1
	145659	527	Conformer3D_COMPOUND_CID_145659.1	8/17/2023 14:09	8/17/2023 14:09																									/root/Enamul Kabir GEBT/Borna Disease Virus/All phytochemicals for docking	Conformer3D_COMPOUND_CID_145659.sdf	1
	6424189	528	Conformer3D_COMPOUND_CID_6424189.1	8/17/2023 14:09	8/17/2023 14:09																									/root/Enamul Kabir GEBT/Borna Disease Virus/All phytochemicals for docking	Conformer3D_COMPOUND_CID_6424189.sdf	1
	11468	529	Conformer3D_COMPOUND_CID_11468.1	8/17/2023 14:09	8/17/2023 14:09																									/root/Enamul Kabir GEBT/Borna Disease Virus/All phytochemicals for docking	Conformer3D_COMPOUND_CID_11468.sdf	1
	1254	530	Conformer3D_COMPOUND_CID_1254.1	8/17/2023 14:09	8/17/2023 14:09																									/root/Enamul Kabir GEBT/Borna Disease Virus/All phytochemicals for docking	Conformer3D_COMPOUND_CID_1254.sdf	1
	10643	531	Conformer3D_COMPOUND_CID_10643.1	8/17/2023 14:09	8/17/2023 14:09																									/root/Enamul Kabir GEBT/Borna Disease Virus/All phytochemicals for docking	Conformer3D_COMPOUND_CID_10643.sdf	1
	10363	532	Conformer3D_COMPOUND_CID_10363.1	8/17/2023 14:09	8/17/2023 14:09																									/root/Enamul Kabir GEBT/Borna Disease Virus/All phytochemicals for docking	Conformer3D_COMPOUND_CID_10363.sdf	1
	31553	533	Conformer3D_COMPOUND_CID_31553.1	8/17/2023 14:09	8/17/2023 14:09																									/root/Enamul Kabir GEBT/Borna Disease Virus/All phytochemicals for docking	Conformer3D_COMPOUND_CID_31553.sdf	1
	24728657	534	Structure2D_COMPOUND_CID_24728657.1	8/17/2023 14:09	8/17/2023 14:09																									/root/Enamul Kabir GEBT/Borna Disease Virus/All phytochemicals for docking	Structure2D_COMPOUND_CID_24728657.sdf	1
	72391	535	Conformer3D_COMPOUND_CID_72391.1	8/17/2023 14:09	8/17/2023 14:09																									/root/Enamul Kabir GEBT/Borna Disease Virus/All phytochemicals for docking	Conformer3D_COMPOUND_CID_72391.sdf	1
	59824267	536	Conformer3D_COMPOUND_CID_59824267.1	8/17/2023 14:09	8/17/2023 14:09																									/root/Enamul Kabir GEBT/Borna Disease Virus/All phytochemicals for docking	Conformer3D_COMPOUND_CID_59824267.sdf	1
	189726	537	Conformer3D_COMPOUND_CID_189726.1	8/17/2023 14:09	8/17/2023 14:09																									/root/Enamul Kabir GEBT/Borna Disease Virus/All phytochemicals for docking	Conformer3D_COMPOUND_CID_189726.sdf	1
	313324	538	Structure2D_COMPOUND_CID_313324.1	8/17/2023 14:09	8/17/2023 14:09																									/root/Enamul Kabir GEBT/Borna Disease Virus/All phytochemicals for docking	Structure2D_COMPOUND_CID_313324.sdf	1
	439195	539	Conformer3D_COMPOUND_CID_439195.1	8/17/2023 14:09	8/17/2023 14:09																									/root/Enamul Kabir GEBT/Borna Disease Virus/All phytochemicals for docking	Conformer3D_COMPOUND_CID_439195.sdf	1
	3084119	540	Structure2D_COMPOUND_CID_3084119.1	8/17/2023 14:09	8/17/2023 14:09																									/root/Enamul Kabir GEBT/Borna Disease Virus/All phytochemicals for docking	Structure2D_COMPOUND_CID_3084119.sdf	1
	11038	541	Conformer3D_COMPOUND_CID_11038.1	8/17/2023 14:09	8/17/2023 14:09																									/root/Enamul Kabir GEBT/Borna Disease Virus/All phytochemicals for docking	Conformer3D_COMPOUND_CID_11038.sdf	1
	5282155	542	Conformer3D_COMPOUND_CID_5282155.1	8/17/2023 14:09	8/17/2023 14:09																									/root/Enamul Kabir GEBT/Borna Disease Virus/All phytochemicals for docking	Conformer3D_COMPOUND_CID_5282155.sdf	1
	129650345	543	Conformer3D_COMPOUND_CID_129650345.1	8/17/2023 14:09	8/17/2023 14:09																									/root/Enamul Kabir GEBT/Borna Disease Virus/All phytochemicals for docking	Conformer3D_COMPOUND_CID_129650345.sdf	1
	188320	544	Conformer3D_COMPOUND_CID_188320.1	8/17/2023 14:09	8/17/2023 14:09																									/root/Enamul Kabir GEBT/Borna Disease Virus/All phytochemicals for docking	Conformer3D_COMPOUND_CID_188320.sdf	1
	3474285	545	Structure2D_COMPOUND_CID_3474285.1	8/17/2023 14:09	8/17/2023 14:09																									/root/Enamul Kabir GEBT/Borna Disease Virus/All phytochemicals for docking	Structure2D_COMPOUND_CID_3474285.sdf	1
	5317657	546	Conformer3D_COMPOUND_CID_5317657.1	8/17/2023 14:09	8/17/2023 14:09																									/root/Enamul Kabir GEBT/Borna Disease Virus/All phytochemicals for docking	Conformer3D_COMPOUND_CID_5317657.sdf	1
	29231	547	Structure2D_COMPOUND_CID_29231.1	8/17/2023 14:09	8/17/2023 14:09																									/root/Enamul Kabir GEBT/Borna Disease Virus/All phytochemicals for docking	Structure2D_COMPOUND_CID_29231.sdf	1
	24847856	548	Structure2D_COMPOUND_CID_24847856.1	8/17/2023 14:09	8/17/2023 14:09																									/root/Enamul Kabir GEBT/Borna Disease Virus/All phytochemicals for docking	Structure2D_COMPOUND_CID_24847856.sdf	1
	6428458	549	Conformer3D_COMPOUND_CID_6428458.1	8/17/2023 14:09	8/17/2023 14:09																									/root/Enamul Kabir GEBT/Borna Disease Virus/All phytochemicals for docking	Conformer3D_COMPOUND_CID_6428458.sdf	1
	90470472	550	Conformer3D_COMPOUND_CID_90470472.1	8/17/2023 14:09	8/17/2023 14:09																									/root/Enamul Kabir GEBT/Borna Disease Virus/All phytochemicals for docking	Conformer3D_COMPOUND_CID_90470472.sdf	1
	7284	551	Conformer3D_COMPOUND_CID_7284.1	8/17/2023 14:09	8/17/2023 14:09																									/root/Enamul Kabir GEBT/Borna Disease Virus/All phytochemicals for docking	Conformer3D_COMPOUND_CID_7284.sdf	1
	8794	552	Conformer3D_COMPOUND_CID_8794.1	8/17/2023 14:09	8/17/2023 14:09																									/root/Enamul Kabir GEBT/Borna Disease Virus/All phytochemicals for docking	Conformer3D_COMPOUND_CID_8794.sdf	1
	227829	553	Conformer3D_COMPOUND_CID_227829.1	8/17/2023 14:09	8/17/2023 14:09																									/root/Enamul Kabir GEBT/Borna Disease Virus/All phytochemicals for docking	Conformer3D_COMPOUND_CID_227829.sdf	1
	1107	554	Structure2D_COMPOUND_CID_1107.1	8/17/2023 14:09	8/17/2023 14:09																									/root/Enamul Kabir GEBT/Borna Disease Virus/All phytochemicals for docking	Structure2D_COMPOUND_CID_1107.sdf	1
	28906	555	Conformer3D_COMPOUND_CID_28906.1	8/17/2023 14:09	8/17/2023 14:09																									/root/Enamul Kabir GEBT/Borna Disease Virus/All phytochemicals for docking	Conformer3D_COMPOUND_CID_28906.sdf	1
	7460	556	Conformer3D_COMPOUND_CID_7460.1	8/17/2023 14:09	8/17/2023 14:09																									/root/Enamul Kabir GEBT/Borna Disease Virus/All phytochemicals for docking	Conformer3D_COMPOUND_CID_7460.sdf	1
	3084119	557	Structure2D_COMPOUND_CID_3084119.1	8/17/2023 14:09	8/17/2023 14:09																									/root/Enamul Kabir GEBT/Borna Disease Virus/All phytochemicals for docking	Structure2D_COMPOUND_CID_3084119.sdf	1
	67173459	558	Structure2D_COMPOUND_CID_67173459.1	8/17/2023 14:09	8/17/2023 14:09																									/root/Enamul Kabir GEBT/Borna Disease Virus/All phytochemicals for docking	Structure2D_COMPOUND_CID_67173459.sdf	1
	102276189	559	Structure2D_COMPOUND_CID_102276189.1	8/17/2023 14:09	8/17/2023 14:09																									/root/Enamul Kabir GEBT/Borna Disease Virus/All phytochemicals for docking	Structure2D_COMPOUND_CID_102276189.sdf	1
	92108	560	Conformer3D_COMPOUND_CID_92108.1	8/17/2023 14:09	8/17/2023 14:09																									/root/Enamul Kabir GEBT/Borna Disease Virus/All phytochemicals for docking	Conformer3D_COMPOUND_CID_92108.sdf	1
	6432474	561	Conformer3D_COMPOUND_CID_6432474.1	8/17/2023 14:09	8/17/2023 14:09																									/root/Enamul Kabir GEBT/Borna Disease Virus/All phytochemicals for docking	Conformer3D_COMPOUND_CID_6432474.sdf	1
	131752910	562	Conformer3D_COMPOUND_CID_131752910.1	8/17/2023 14:09	8/17/2023 14:09																									/root/Enamul Kabir GEBT/Borna Disease Virus/All phytochemicals for docking	Conformer3D_COMPOUND_CID_131752910.sdf	1
	15340661	563	Conformer3D_COMPOUND_CID_15340661.1	8/17/2023 14:09	8/17/2023 14:09																									/root/Enamul Kabir GEBT/Borna Disease Virus/All phytochemicals for docking	Conformer3D_COMPOUND_CID_15340661.sdf	1
	5481970	564	Conformer3D_COMPOUND_CID_5481970.1	8/17/2023 14:09	8/17/2023 14:09																									/root/Enamul Kabir GEBT/Borna Disease Virus/All phytochemicals for docking	Conformer3D_COMPOUND_CID_5481970.sdf	1
	101601468	565	Conformer3D_COMPOUND_CID_101601468.1	8/17/2023 14:09	8/17/2023 14:09																									/root/Enamul Kabir GEBT/Borna Disease Virus/All phytochemicals for docking	Conformer3D_COMPOUND_CID_101601468.sdf	1
	5469424	566	Conformer3D_COMPOUND_CID_5469424.1	8/17/2023 14:09	8/17/2023 14:09																									/root/Enamul Kabir GEBT/Borna Disease Virus/All phytochemicals for docking	Conformer3D_COMPOUND_CID_5469424.sdf	1
	9796792	567	Conformer3D_COMPOUND_CID_9796792.1	8/17/2023 14:09	8/17/2023 14:09																									/root/Enamul Kabir GEBT/Borna Disease Virus/All phytochemicals for docking	Conformer3D_COMPOUND_CID_9796792.sdf	1
	2775	568	Conformer3D_COMPOUND_CID_2775.1	8/17/2023 14:09	8/17/2023 14:09																									/root/Enamul Kabir GEBT/Borna Disease Virus/All phytochemicals for docking	Conformer3D_COMPOUND_CID_2775.sdf	1
	3084119	569	Structure2D_COMPOUND_CID_3084119.1	8/17/2023 14:09	8/17/2023 14:09																									/root/Enamul Kabir GEBT/Borna Disease Virus/All phytochemicals for docking	Structure2D_COMPOUND_CID_3084119.sdf	1
	6560	570	Conformer3D_COMPOUND_CID_6560.1	8/17/2023 14:09	8/17/2023 14:09																									/root/Enamul Kabir GEBT/Borna Disease Virus/All phytochemicals for docking	Conformer3D_COMPOUND_CID_6560.sdf	1
	5281220	571	Conformer3D_COMPOUND_CID_5281220.1	8/17/2023 14:09	8/17/2023 14:09																									/root/Enamul Kabir GEBT/Borna Disease Virus/All phytochemicals for docking	Conformer3D_COMPOUND_CID_5281220.sdf	1
	7406	572	Conformer3D_COMPOUND_CID_7406.1	8/17/2023 14:09	8/17/2023 14:09																									/root/Enamul Kabir GEBT/Borna Disease Virus/All phytochemicals for docking	Conformer3D_COMPOUND_CID_7406.sdf	1
	442858	573	Conformer3D_COMPOUND_CID_442858.1	8/17/2023 14:09	8/17/2023 14:09																									/root/Enamul Kabir GEBT/Borna Disease Virus/All phytochemicals for docking	Conformer3D_COMPOUND_CID_442858.sdf	1
	162464	574	Conformer3D_COMPOUND_CID_162464.1	8/17/2023 14:09	8/17/2023 14:09																									/root/Enamul Kabir GEBT/Borna Disease Virus/All phytochemicals for docking	Conformer3D_COMPOUND_CID_162464.sdf	1
	4369270	575	Conformer3D_COMPOUND_CID_4369270.1	8/17/2023 14:09	8/17/2023 14:09																									/root/Enamul Kabir GEBT/Borna Disease Virus/All phytochemicals for docking	Conformer3D_COMPOUND_CID_4369270.sdf	1
	6450230	576	Conformer3D_COMPOUND_CID_6450230.1	8/17/2023 14:09	8/17/2023 14:09																									/root/Enamul Kabir GEBT/Borna Disease Virus/All phytochemicals for docking	Conformer3D_COMPOUND_CID_6450230.sdf	1
	146798	577	Conformer3D_COMPOUND_CID_146798.1	8/17/2023 14:09	8/17/2023 14:09																									/root/Enamul Kabir GEBT/Borna Disease Virus/All phytochemicals for docking	Conformer3D_COMPOUND_CID_146798.sdf	1
	56928060	578	Structure2D_COMPOUND_CID_56928060.1	8/17/2023 14:09	8/17/2023 14:09																									/root/Enamul Kabir GEBT/Borna Disease Virus/All phytochemicals for docking	Structure2D_COMPOUND_CID_56928060.sdf	1
	12303942	579	Conformer3D_COMPOUND_CID_12303942.1	8/17/2023 14:09	8/17/2023 14:09																									/root/Enamul Kabir GEBT/Borna Disease Virus/All phytochemicals for docking	Conformer3D_COMPOUND_CID_12303942.sdf	1
	122510	580	Structure2D_COMPOUND_CID_122510.1	8/17/2023 14:09	8/17/2023 14:09																									/root/Enamul Kabir GEBT/Borna Disease Virus/All phytochemicals for docking	Structure2D_COMPOUND_CID_122510.sdf	1
	12309899	581	Structure2D_COMPOUND_CID_12309899.1	8/17/2023 14:09	8/17/2023 14:09																									/root/Enamul Kabir GEBT/Borna Disease Virus/All phytochemicals for docking	Structure2D_COMPOUND_CID_12309899.sdf	1
	92782	582	Conformer3D_COMPOUND_CID_92782.1	8/17/2023 14:09	8/17/2023 14:09																									/root/Enamul Kabir GEBT/Borna Disease Virus/All phytochemicals for docking	Conformer3D_COMPOUND_CID_92782.sdf	1
	24847856	583	Structure2D_COMPOUND_CID_24847856.1	8/17/2023 14:09	8/17/2023 14:09																									/root/Enamul Kabir GEBT/Borna Disease Virus/All phytochemicals for docking	Structure2D_COMPOUND_CID_24847856.sdf	1
	131751009	584	Structure2D_COMPOUND_CID_131751009.1	8/17/2023 14:09	8/17/2023 14:09																									/root/Enamul Kabir GEBT/Borna Disease Virus/All phytochemicals for docking	Structure2D_COMPOUND_CID_131751009.sdf	1
	24847856	585	Structure2D_COMPOUND_CID_24847856.1	8/17/2023 14:09	8/17/2023 14:09																									/root/Enamul Kabir GEBT/Borna Disease Virus/All phytochemicals for docking	Structure2D_COMPOUND_CID_24847856.sdf	1
	5317623	586	Structure2D_COMPOUND_CID_5317623.1	8/17/2023 14:09	8/17/2023 14:09																									/root/Enamul Kabir GEBT/Borna Disease Virus/All phytochemicals for docking	Structure2D_COMPOUND_CID_5317623.sdf	1
	12309899	587	Structure2D_COMPOUND_CID_12309899.1	8/17/2023 14:09	8/17/2023 14:09																									/root/Enamul Kabir GEBT/Borna Disease Virus/All phytochemicals for docking	Structure2D_COMPOUND_CID_12309899.sdf	1
	6427108	588	Conformer3D_COMPOUND_CID_6427108.1	8/17/2023 14:09	8/17/2023 14:09																									/root/Enamul Kabir GEBT/Borna Disease Virus/All phytochemicals for docking	Conformer3D_COMPOUND_CID_6427108.sdf	1
	15406	589	Conformer3D_COMPOUND_CID_15406.1	8/17/2023 14:09	8/17/2023 14:09																									/root/Enamul Kabir GEBT/Borna Disease Virus/All phytochemicals for docking	Conformer3D_COMPOUND_CID_15406.sdf	1
	12309899	590	Structure2D_COMPOUND_CID_12309899.1	8/17/2023 14:09	8/17/2023 14:09																									/root/Enamul Kabir GEBT/Borna Disease Virus/All phytochemicals for docking	Structure2D_COMPOUND_CID_12309899.sdf	1
	26049	591	Conformer3D_COMPOUND_CID_26049.1	8/17/2023 14:09	8/17/2023 14:09																									/root/Enamul Kabir GEBT/Borna Disease Virus/All phytochemicals for docking	Conformer3D_COMPOUND_CID_26049.sdf	1
	12309899	592	Structure2D_COMPOUND_CID_12309899.1	8/17/2023 14:09	8/17/2023 14:09																									/root/Enamul Kabir GEBT/Borna Disease Virus/All phytochemicals for docking	Structure2D_COMPOUND_CID_12309899.sdf	1
	5281426	593	Conformer3D_COMPOUND_CID_5281426.1	8/17/2023 14:09	8/17/2023 14:09																									/root/Enamul Kabir GEBT/Borna Disease Virus/All phytochemicals for docking	Conformer3D_COMPOUND_CID_5281426.sdf	1
	5281813	594	Conformer3D_COMPOUND_CID_5281813.1	8/17/2023 14:09	8/17/2023 14:09																									/root/Enamul Kabir GEBT/Borna Disease Virus/All phytochemicals for docking	Conformer3D_COMPOUND_CID_5281813.sdf	1
	12309899	595	Structure2D_COMPOUND_CID_12309899.1	8/17/2023 14:09	8/17/2023 14:09																									/root/Enamul Kabir GEBT/Borna Disease Virus/All phytochemicals for docking	Structure2D_COMPOUND_CID_12309899.sdf	1
	9918692	596	Structure2D_COMPOUND_CID_9918692.1	8/17/2023 14:09	8/17/2023 14:09																									/root/Enamul Kabir GEBT/Borna Disease Virus/All phytochemicals for docking	Structure2D_COMPOUND_CID_9918692.sdf	1
	24847856	597	Structure2D_COMPOUND_CID_24847856.1	8/17/2023 14:09	8/17/2023 14:09																									/root/Enamul Kabir GEBT/Borna Disease Virus/All phytochemicals for docking	Structure2D_COMPOUND_CID_24847856.sdf	1
	10212	598	Conformer3D_COMPOUND_CID_10212.1	8/17/2023 14:09	8/17/2023 14:09																									/root/Enamul Kabir GEBT/Borna Disease Virus/All phytochemicals for docking	Conformer3D_COMPOUND_CID_10212.sdf	1
	329983	599	Conformer3D_COMPOUND_CID_329983.1	8/17/2023 14:09	8/17/2023 14:09																									/root/Enamul Kabir GEBT/Borna Disease Virus/All phytochemicals for docking	Conformer3D_COMPOUND_CID_329983.sdf	1
	42607524	600	Conformer3D_COMPOUND_CID_42607524.1	8/17/2023 14:09	8/17/2023 14:09																									/root/Enamul Kabir GEBT/Borna Disease Virus/All phytochemicals for docking	Conformer3D_COMPOUND_CID_42607524.sdf	1
	518472	601	Conformer3D_COMPOUND_CID_518472.1	8/17/2023 14:09	8/17/2023 14:09																									/root/Enamul Kabir GEBT/Borna Disease Virus/All phytochemicals for docking	Conformer3D_COMPOUND_CID_518472.sdf	1
	1107	602	Structure2D_COMPOUND_CID_1107.1	8/17/2023 14:09	8/17/2023 14:09																									/root/Enamul Kabir GEBT/Borna Disease Virus/All phytochemicals for docking	Structure2D_COMPOUND_CID_1107.sdf	1
	5281801	603	Conformer3D_COMPOUND_CID_5281801.1	8/17/2023 14:09	8/17/2023 14:09																									/root/Enamul Kabir GEBT/Borna Disease Virus/All phytochemicals for docking	Conformer3D_COMPOUND_CID_5281801.sdf	1
	10047	604	Conformer3D_COMPOUND_CID_10047.1	8/17/2023 14:09	8/17/2023 14:09																									/root/Enamul Kabir GEBT/Borna Disease Virus/All phytochemicals for docking	Conformer3D_COMPOUND_CID_10047.sdf	1
	115244	605	Conformer3D_COMPOUND_CID_115244.1	8/17/2023 14:09	8/17/2023 14:09																									/root/Enamul Kabir GEBT/Borna Disease Virus/All phytochemicals for docking	Conformer3D_COMPOUND_CID_115244.sdf	1
	7519	606	Conformer3D_COMPOUND_CID_7519.1	8/17/2023 14:09	8/17/2023 14:09																									/root/Enamul Kabir GEBT/Borna Disease Virus/All phytochemicals for docking	Conformer3D_COMPOUND_CID_7519.sdf	1
	322598	607	Conformer3D_COMPOUND_CID_322598.1	8/17/2023 14:09	8/17/2023 14:09																									/root/Enamul Kabir GEBT/Borna Disease Virus/All phytochemicals for docking	Conformer3D_COMPOUND_CID_322598.sdf	1
	6947	608	Conformer3D_COMPOUND_CID_6947.1	8/17/2023 14:09	8/17/2023 14:09																									/root/Enamul Kabir GEBT/Borna Disease Virus/All phytochemicals for docking	Conformer3D_COMPOUND_CID_6947.sdf	1
	1107	609	Structure2D_COMPOUND_CID_1107.1	8/17/2023 14:09	8/17/2023 14:09																									/root/Enamul Kabir GEBT/Borna Disease Virus/All phytochemicals for docking	Structure2D_COMPOUND_CID_1107.sdf	1
	5281702	610	Conformer3D_COMPOUND_CID_5281702.1	8/17/2023 14:09	8/17/2023 14:09																									/root/Enamul Kabir GEBT/Borna Disease Virus/All phytochemicals for docking	Conformer3D_COMPOUND_CID_5281702.sdf	1
	12315149	611	Conformer3D_COMPOUND_CID_12315149.1	8/17/2023 14:09	8/17/2023 14:09																									/root/Enamul Kabir GEBT/Borna Disease Virus/All phytochemicals for docking	Conformer3D_COMPOUND_CID_12315149.sdf	1
	637796	612	Conformer3D_COMPOUND_CID_637796.1	8/17/2023 14:09	8/17/2023 14:09																									/root/Enamul Kabir GEBT/Borna Disease Virus/All phytochemicals for docking	Conformer3D_COMPOUND_CID_637796.sdf	1
	5281303	613	Structure2D_COMPOUND_CID_5281303.1	8/17/2023 14:09	8/17/2023 14:09																									/root/Enamul Kabir GEBT/Borna Disease Virus/All phytochemicals for docking	Structure2D_COMPOUND_CID_5281303.sdf	1
	5281416	614	Conformer3D_COMPOUND_CID_5281416.1	8/17/2023 14:09	8/17/2023 14:09																									/root/Enamul Kabir GEBT/Borna Disease Virus/All phytochemicals for docking	Conformer3D_COMPOUND_CID_5281416.sdf	1
	177397	615	Structure2D_COMPOUND_CID_177397.1	8/17/2023 14:09	8/17/2023 14:09																									/root/Enamul Kabir GEBT/Borna Disease Virus/All phytochemicals for docking	Structure2D_COMPOUND_CID_177397.sdf	1
	1107	616	Structure2D_COMPOUND_CID_1107.1	8/17/2023 14:09	8/17/2023 14:09																									/root/Enamul Kabir GEBT/Borna Disease Virus/All phytochemicals for docking	Structure2D_COMPOUND_CID_1107.sdf	1
	5481663	617	Conformer3D_COMPOUND_CID_5481663.1	8/17/2023 14:09	8/17/2023 14:09																									/root/Enamul Kabir GEBT/Borna Disease Virus/All phytochemicals for docking	Conformer3D_COMPOUND_CID_5481663.sdf	1
	131753066	618	Structure2D_COMPOUND_CID_131753066.1	8/17/2023 14:09	8/17/2023 14:09																									/root/Enamul Kabir GEBT/Borna Disease Virus/All phytochemicals for docking	Structure2D_COMPOUND_CID_131753066.sdf	1
	62367	619	Conformer3D_COMPOUND_CID_62367.1	8/17/2023 14:09	8/17/2023 14:09																									/root/Enamul Kabir GEBT/Borna Disease Virus/All phytochemicals for docking	Conformer3D_COMPOUND_CID_62367.sdf	1
	12315151	620	Conformer3D_COMPOUND_CID_12315151 (1).1	8/17/2023 14:09	8/17/2023 14:09																									/root/Enamul Kabir GEBT/Borna Disease Virus/All phytochemicals for docking	Conformer3D_COMPOUND_CID_12315151 (1).sdf	1
	12315151	621	Conformer3D_COMPOUND_CID_12315151.1	8/17/2023 14:09	8/17/2023 14:09																									/root/Enamul Kabir GEBT/Borna Disease Virus/All phytochemicals for docking	Conformer3D_COMPOUND_CID_12315151.sdf	1
	61130	622	Conformer3D_COMPOUND_CID_61130.1	8/17/2023 14:09	8/17/2023 14:09																									/root/Enamul Kabir GEBT/Borna Disease Virus/All phytochemicals for docking	Conformer3D_COMPOUND_CID_61130.sdf	1
	5316261	623	Conformer3D_COMPOUND_CID_5316261.1	8/17/2023 14:09	8/17/2023 14:09																									/root/Enamul Kabir GEBT/Borna Disease Virus/All phytochemicals for docking	Conformer3D_COMPOUND_CID_5316261.sdf	1
	1107	624	Structure2D_COMPOUND_CID_1107.1	8/17/2023 14:09	8/17/2023 14:09																									/root/Enamul Kabir GEBT/Borna Disease Virus/All phytochemicals for docking	Structure2D_COMPOUND_CID_1107.sdf	1
	86374	625	Conformer3D_COMPOUND_CID_86374.1	8/17/2023 14:09	8/17/2023 14:09																									/root/Enamul Kabir GEBT/Borna Disease Virus/All phytochemicals for docking	Conformer3D_COMPOUND_CID_86374.sdf	1
	12309899	626	Structure2D_COMPOUND_CID_12309899.1	8/17/2023 14:09	8/17/2023 14:09																									/root/Enamul Kabir GEBT/Borna Disease Virus/All phytochemicals for docking	Structure2D_COMPOUND_CID_12309899.sdf	1
	14633011	627	Conformer3D_COMPOUND_CID_14633011.1	8/17/2023 14:09	8/17/2023 14:09																									/root/Enamul Kabir GEBT/Borna Disease Virus/All phytochemicals for docking	Conformer3D_COMPOUND_CID_14633011.sdf	1
	584863	628	Conformer3D_COMPOUND_CID_584863.1	8/17/2023 14:09	8/17/2023 14:09																									/root/Enamul Kabir GEBT/Borna Disease Virus/All phytochemicals for docking	Conformer3D_COMPOUND_CID_584863.sdf	1
	20871246	629	Conformer3D_COMPOUND_CID_20871246.1	8/17/2023 14:09	8/17/2023 14:09																									/root/Enamul Kabir GEBT/Borna Disease Virus/All phytochemicals for docking	Conformer3D_COMPOUND_CID_20871246.sdf	1
	14989	630	Conformer3D_COMPOUND_CID_14989.1	8/17/2023 14:09	8/17/2023 14:09																									/root/Enamul Kabir GEBT/Borna Disease Virus/All phytochemicals for docking	Conformer3D_COMPOUND_CID_14989.sdf	1
	131751009	631	Structure2D_COMPOUND_CID_131751009.1	8/17/2023 14:09	8/17/2023 14:09																									/root/Enamul Kabir GEBT/Borna Disease Virus/All phytochemicals for docking	Structure2D_COMPOUND_CID_131751009.sdf	1
	5280378	632	Conformer3D_COMPOUND_CID_5280378.1	8/17/2023 14:09	8/17/2023 14:09																									/root/Enamul Kabir GEBT/Borna Disease Virus/All phytochemicals for docking	Conformer3D_COMPOUND_CID_5280378.sdf	1
	24832095	633	Structure2D_COMPOUND_CID_24832095.1	8/17/2023 14:09	8/17/2023 14:09																									/root/Enamul Kabir GEBT/Borna Disease Virus/All phytochemicals for docking	Structure2D_COMPOUND_CID_24832095.sdf	1
	122130479	634	Structure2D_COMPOUND_CID_122130479.1	8/17/2023 14:09	8/17/2023 14:09																									/root/Enamul Kabir GEBT/Borna Disease Virus/All phytochemicals for docking	Structure2D_COMPOUND_CID_122130479.sdf	1
	12309899	635	Structure2D_COMPOUND_CID_12309899.1	8/17/2023 14:09	8/17/2023 14:09																									/root/Enamul Kabir GEBT/Borna Disease Virus/All phytochemicals for docking	Structure2D_COMPOUND_CID_12309899.sdf	1
	442424	636	Conformer3D_COMPOUND_CID_442424.1	8/17/2023 14:09	8/17/2023 14:09																									/root/Enamul Kabir GEBT/Borna Disease Virus/All phytochemicals for docking	Conformer3D_COMPOUND_CID_442424.sdf	1
	26334	637	Conformer3D_COMPOUND_CID_26334.1	8/17/2023 14:09	8/17/2023 14:09																									/root/Enamul Kabir GEBT/Borna Disease Virus/All phytochemicals for docking	Conformer3D_COMPOUND_CID_26334.sdf	1
	10435271	638	Conformer3D_COMPOUND_CID_10435271.1	8/17/2023 14:09	8/17/2023 14:09																									/root/Enamul Kabir GEBT/Borna Disease Virus/All phytochemicals for docking	Conformer3D_COMPOUND_CID_10435271.sdf	1
	24755478	639	Conformer3D_COMPOUND_CID_24755478.1	8/17/2023 14:09	8/17/2023 14:09																									/root/Enamul Kabir GEBT/Borna Disease Virus/All phytochemicals for docking	Conformer3D_COMPOUND_CID_24755478.sdf	1
	85568	640	Conformer3D_COMPOUND_CID_85568.1	8/17/2023 14:09	8/17/2023 14:09																									/root/Enamul Kabir GEBT/Borna Disease Virus/All phytochemicals for docking	Conformer3D_COMPOUND_CID_85568.sdf	1
	334704	641	Conformer3D_COMPOUND_CID_334704.1	8/17/2023 14:09	8/17/2023 14:09																									/root/Enamul Kabir GEBT/Borna Disease Virus/All phytochemicals for docking	Conformer3D_COMPOUND_CID_334704.sdf	1
	1107	642	Structure2D_COMPOUND_CID_1107.1	8/17/2023 14:09	8/17/2023 14:09																									/root/Enamul Kabir GEBT/Borna Disease Virus/All phytochemicals for docking	Structure2D_COMPOUND_CID_1107.sdf	1
	931	643	Conformer3D_COMPOUND_CID_931.1	8/17/2023 14:09	8/17/2023 14:09																									/root/Enamul Kabir GEBT/Borna Disease Virus/All phytochemicals for docking	Conformer3D_COMPOUND_CID_931.sdf	1
	13857953	644	Structure2D_COMPOUND_CID_13857953.1	8/17/2023 14:09	8/17/2023 14:09																									/root/Enamul Kabir GEBT/Borna Disease Virus/All phytochemicals for docking	Structure2D_COMPOUND_CID_13857953.sdf	1
	19786014	645	Conformer3D_COMPOUND_CID_19786014.1	8/17/2023 14:09	8/17/2023 14:09																									/root/Enamul Kabir GEBT/Borna Disease Virus/All phytochemicals for docking	Conformer3D_COMPOUND_CID_19786014.sdf	1
	12310886	646	Structure2D_COMPOUND_CID_12310886.1	8/17/2023 14:09	8/17/2023 14:09																									/root/Enamul Kabir GEBT/Borna Disease Virus/All phytochemicals for docking	Structure2D_COMPOUND_CID_12310886.sdf	1
	10422228	647	Conformer3D_COMPOUND_CID_10422228.1	8/17/2023 14:09	8/17/2023 14:09																									/root/Enamul Kabir GEBT/Borna Disease Virus/All phytochemicals for docking	Conformer3D_COMPOUND_CID_10422228.sdf	1
	44258662	648	Conformer3D_COMPOUND_CID_44258662.1	8/17/2023 14:09	8/17/2023 14:09																									/root/Enamul Kabir GEBT/Borna Disease Virus/All phytochemicals for docking	Conformer3D_COMPOUND_CID_44258662.sdf	1
	24847856	649	Structure2D_COMPOUND_CID_24847856.1	8/17/2023 14:09	8/17/2023 14:09																									/root/Enamul Kabir GEBT/Borna Disease Virus/All phytochemicals for docking	Structure2D_COMPOUND_CID_24847856.sdf	1
	600416	650	Conformer3D_COMPOUND_CID_600416.1	8/17/2023 14:09	8/17/2023 14:09																									/root/Enamul Kabir GEBT/Borna Disease Virus/All phytochemicals for docking	Conformer3D_COMPOUND_CID_600416.sdf	1
	313324	651	Structure2D_COMPOUND_CID_313324.1	8/17/2023 14:09	8/17/2023 14:09																									/root/Enamul Kabir GEBT/Borna Disease Virus/All phytochemicals for docking	Structure2D_COMPOUND_CID_313324.sdf	1
	237332	652	Conformer3D_COMPOUND_CID_237332.1	8/17/2023 14:09	8/17/2023 14:09																									/root/Enamul Kabir GEBT/Borna Disease Virus/All phytochemicals for docking	Conformer3D_COMPOUND_CID_237332.sdf	1
	141999	653	Conformer3D_COMPOUND_CID_141999.1	8/17/2023 14:09	8/17/2023 14:09																									/root/Enamul Kabir GEBT/Borna Disease Virus/All phytochemicals for docking	Conformer3D_COMPOUND_CID_141999.sdf	1
	29231	654	Structure2D_COMPOUND_CID_29231.1	8/17/2023 14:09	8/17/2023 14:09																									/root/Enamul Kabir GEBT/Borna Disease Virus/All phytochemicals for docking	Structure2D_COMPOUND_CID_29231.sdf	1
	10211	655	Conformer3D_COMPOUND_CID_10211.1	8/17/2023 14:09	8/17/2023 14:09																									/root/Enamul Kabir GEBT/Borna Disease Virus/All phytochemicals for docking	Conformer3D_COMPOUND_CID_10211.sdf	1
	7366	656	Conformer3D_COMPOUND_CID_7366.1	8/17/2023 14:09	8/17/2023 14:09																									/root/Enamul Kabir GEBT/Borna Disease Virus/All phytochemicals for docking	Conformer3D_COMPOUND_CID_7366.sdf	1
	114776	657	Conformer3D_COMPOUND_CID_114776.1	8/17/2023 14:09	8/17/2023 14:09																									/root/Enamul Kabir GEBT/Borna Disease Virus/All phytochemicals for docking	Conformer3D_COMPOUND_CID_114776.sdf	1
	24832095	658	Structure2D_COMPOUND_CID_24832095.1	8/17/2023 14:09	8/17/2023 14:09																									/root/Enamul Kabir GEBT/Borna Disease Virus/All phytochemicals for docking	Structure2D_COMPOUND_CID_24832095.sdf	1
	13625	659	Conformer3D_COMPOUND_CID_13625.1	8/17/2023 14:09	8/17/2023 14:09																									/root/Enamul Kabir GEBT/Borna Disease Virus/All phytochemicals for docking	Conformer3D_COMPOUND_CID_13625.sdf	1
	177397	660	Structure2D_COMPOUND_CID_177397.1	8/17/2023 14:09	8/17/2023 14:09																									/root/Enamul Kabir GEBT/Borna Disease Virus/All phytochemicals for docking	Structure2D_COMPOUND_CID_177397.sdf	1
	442484	661	Conformer3D_COMPOUND_CID_442484.1	8/17/2023 14:09	8/17/2023 14:09																									/root/Enamul Kabir GEBT/Borna Disease Virus/All phytochemicals for docking	Conformer3D_COMPOUND_CID_442484.sdf	1
	1107	662	Structure2D_COMPOUND_CID_1107.1	8/17/2023 14:09	8/17/2023 14:09																									/root/Enamul Kabir GEBT/Borna Disease Virus/All phytochemicals for docking	Structure2D_COMPOUND_CID_1107.sdf	1
	130009	663	Structure2D_COMPOUND_CID_130009.1	8/17/2023 14:09	8/17/2023 14:09																									/root/Enamul Kabir GEBT/Borna Disease Virus/All phytochemicals for docking	Structure2D_COMPOUND_CID_130009.sdf	1
	313324	664	Structure2D_COMPOUND_CID_313324.1	8/17/2023 14:09	8/17/2023 14:09																									/root/Enamul Kabir GEBT/Borna Disease Virus/All phytochemicals for docking	Structure2D_COMPOUND_CID_313324.sdf	1
	3611	665	Conformer3D_COMPOUND_CID_3611.1	8/17/2023 14:09	8/17/2023 14:09																									/root/Enamul Kabir GEBT/Borna Disease Virus/All phytochemicals for docking	Conformer3D_COMPOUND_CID_3611.sdf	1
	80790	666	Conformer3D_COMPOUND_CID_80790.1	8/17/2023 14:09	8/17/2023 14:09																									/root/Enamul Kabir GEBT/Borna Disease Virus/All phytochemicals for docking	Conformer3D_COMPOUND_CID_80790.sdf	1
	14844709	667	Conformer3D_COMPOUND_CID_14844709.1	8/17/2023 14:09	8/17/2023 14:09																									/root/Enamul Kabir GEBT/Borna Disease Virus/All phytochemicals for docking	Conformer3D_COMPOUND_CID_14844709.sdf	1
	519857	668	Conformer3D_COMPOUND_CID_519857.1	8/17/2023 14:09	8/17/2023 14:09																									/root/Enamul Kabir GEBT/Borna Disease Virus/All phytochemicals for docking	Conformer3D_COMPOUND_CID_519857.sdf	1
	25916	669	Conformer3D_COMPOUND_CID_25916.1	8/17/2023 14:09	8/17/2023 14:09																									/root/Enamul Kabir GEBT/Borna Disease Virus/All phytochemicals for docking	Conformer3D_COMPOUND_CID_25916.sdf	1
	36744	670	Conformer3D_COMPOUND_CID_36744.1	8/17/2023 14:09	8/17/2023 14:09																									/root/Enamul Kabir GEBT/Borna Disease Virus/All phytochemicals for docking	Conformer3D_COMPOUND_CID_36744.sdf	1
	92109	671	Conformer3D_COMPOUND_CID_92109.1	8/17/2023 14:09	8/17/2023 14:09																									/root/Enamul Kabir GEBT/Borna Disease Virus/All phytochemicals for docking	Conformer3D_COMPOUND_CID_92109.sdf	1
	16913	672	Conformer3D_COMPOUND_CID_16913.1	8/17/2023 14:09	8/17/2023 14:09																									/root/Enamul Kabir GEBT/Borna Disease Virus/All phytochemicals for docking	Conformer3D_COMPOUND_CID_16913.sdf	1
	131752701	673	Structure2D_COMPOUND_CID_131752701.1	8/17/2023 14:09	8/17/2023 14:09																									/root/Enamul Kabir GEBT/Borna Disease Virus/All phytochemicals for docking	Structure2D_COMPOUND_CID_131752701.sdf	1
	190982	674	Conformer3D_COMPOUND_CID_190982.1	8/17/2023 14:09	8/17/2023 14:09																									/root/Enamul Kabir GEBT/Borna Disease Virus/All phytochemicals for docking	Conformer3D_COMPOUND_CID_190982.sdf	1
	162350	675	Conformer3D_COMPOUND_CID_162350.1	8/17/2023 14:09	8/17/2023 14:09																									/root/Enamul Kabir GEBT/Borna Disease Virus/All phytochemicals for docking	Conformer3D_COMPOUND_CID_162350.sdf	1
	637858	676	Conformer3D_COMPOUND_CID_637858.1	8/17/2023 14:09	8/17/2023 14:09																									/root/Enamul Kabir GEBT/Borna Disease Virus/All phytochemicals for docking	Conformer3D_COMPOUND_CID_637858.sdf	1
	54670067	677	Conformer3D_COMPOUND_CID_54670067.1	8/17/2023 14:09	8/17/2023 14:09																									/root/Enamul Kabir GEBT/Borna Disease Virus/All phytochemicals for docking	Conformer3D_COMPOUND_CID_54670067.sdf	1
	54670067	678	Structure2D_COMPOUND_CID_54670067.1	8/17/2023 14:09	8/17/2023 14:09																									/root/Enamul Kabir GEBT/Borna Disease Virus/All phytochemicals for docking	Structure2D_COMPOUND_CID_54670067.sdf	1
	1107	679	Structure2D_COMPOUND_CID_1107.1	8/17/2023 14:09	8/17/2023 14:09																									/root/Enamul Kabir GEBT/Borna Disease Virus/All phytochemicals for docking	Structure2D_COMPOUND_CID_1107.sdf	1
	12309899	680	Structure2D_COMPOUND_CID_12309899.1	8/17/2023 14:09	8/17/2023 14:09																									/root/Enamul Kabir GEBT/Borna Disease Virus/All phytochemicals for docking	Structure2D_COMPOUND_CID_12309899.sdf	1
	5491388	681	Conformer3D_COMPOUND_CID_5491388.1	8/17/2023 14:09	8/17/2023 14:09																									/root/Enamul Kabir GEBT/Borna Disease Virus/All phytochemicals for docking	Conformer3D_COMPOUND_CID_5491388.sdf	1
	10748	682	Conformer3D_COMPOUND_CID_10748.1	8/17/2023 14:09	8/17/2023 14:09																									/root/Enamul Kabir GEBT/Borna Disease Virus/All phytochemicals for docking	Conformer3D_COMPOUND_CID_10748.sdf	1
	7523	683	Conformer3D_COMPOUND_CID_7523.1	8/17/2023 14:09	8/17/2023 14:09																									/root/Enamul Kabir GEBT/Borna Disease Virus/All phytochemicals for docking	Conformer3D_COMPOUND_CID_7523.sdf	1
	313324	684	Structure2D_COMPOUND_CID_313324.1	8/17/2023 14:09	8/17/2023 14:09																									/root/Enamul Kabir GEBT/Borna Disease Virus/All phytochemicals for docking	Structure2D_COMPOUND_CID_313324.sdf	1
	24832095	685	Structure2D_COMPOUND_CID_24832095.1	8/17/2023 14:09	8/17/2023 14:09																									/root/Enamul Kabir GEBT/Borna Disease Virus/All phytochemicals for docking	Structure2D_COMPOUND_CID_24832095.sdf	1
	313324	686	Structure2D_COMPOUND_CID_313324.1	8/17/2023 14:09	8/17/2023 14:09																									/root/Enamul Kabir GEBT/Borna Disease Virus/All phytochemicals for docking	Structure2D_COMPOUND_CID_313324.sdf	1
	10545230	687	Conformer3D_COMPOUND_CID_10545230.1	8/17/2023 14:09	8/17/2023 14:09																									/root/Enamul Kabir GEBT/Borna Disease Virus/All phytochemicals for docking	Conformer3D_COMPOUND_CID_10545230.sdf	1
	55255958	688	Conformer3D_COMPOUND_CID_55255958.1	8/17/2023 14:09	8/17/2023 14:09																									/root/Enamul Kabir GEBT/Borna Disease Virus/All phytochemicals for docking	Conformer3D_COMPOUND_CID_55255958.sdf	1
	473252	689	Conformer3D_COMPOUND_CID_473252.1	8/17/2023 14:09	8/17/2023 14:09																									/root/Enamul Kabir GEBT/Borna Disease Virus/All phytochemicals for docking	Conformer3D_COMPOUND_CID_473252.sdf	1
	3084119	690	Structure2D_COMPOUND_CID_3084119.1	8/17/2023 14:09	8/17/2023 14:09																									/root/Enamul Kabir GEBT/Borna Disease Virus/All phytochemicals for docking	Structure2D_COMPOUND_CID_3084119.sdf	1
	12309899	691	Structure2D_COMPOUND_CID_12309899.1	8/17/2023 14:09	8/17/2023 14:09																									/root/Enamul Kabir GEBT/Borna Disease Virus/All phytochemicals for docking	Structure2D_COMPOUND_CID_12309899.sdf	1
	204	692	Conformer3D_COMPOUND_CID_204.1	8/17/2023 14:09	8/17/2023 14:09																									/root/Enamul Kabir GEBT/Borna Disease Virus/All phytochemicals for docking	Conformer3D_COMPOUND_CID_204.sdf	1
	21159064	693	Conformer3D_COMPOUND_CID_21159064.1	8/17/2023 14:09	8/17/2023 14:09																									/root/Enamul Kabir GEBT/Borna Disease Virus/All phytochemicals for docking	Conformer3D_COMPOUND_CID_21159064.sdf	1
	5489605	694	Conformer3D_COMPOUND_CID_5489605.1	8/17/2023 14:09	8/17/2023 14:09																									/root/Enamul Kabir GEBT/Borna Disease Virus/All phytochemicals for docking	Conformer3D_COMPOUND_CID_5489605.sdf	1
	5280371	695	Conformer3D_COMPOUND_CID_5280371.1	8/17/2023 14:09	8/17/2023 14:09																									/root/Enamul Kabir GEBT/Borna Disease Virus/All phytochemicals for docking	Conformer3D_COMPOUND_CID_5280371.sdf	1
	131751009	696	Structure2D_COMPOUND_CID_131751009.1	8/17/2023 14:09	8/17/2023 14:09																									/root/Enamul Kabir GEBT/Borna Disease Virus/All phytochemicals for docking	Structure2D_COMPOUND_CID_131751009.sdf	1
	94577	697	Conformer3D_COMPOUND_CID_94577.1	8/17/2023 14:09	8/17/2023 14:09																									/root/Enamul Kabir GEBT/Borna Disease Virus/All phytochemicals for docking	Conformer3D_COMPOUND_CID_94577.sdf	1
	5281658	698	Conformer3D_COMPOUND_CID_5281658.1	8/17/2023 14:09	8/17/2023 14:09																									/root/Enamul Kabir GEBT/Borna Disease Virus/All phytochemicals for docking	Conformer3D_COMPOUND_CID_5281658.sdf	1
	5318547	699	Conformer3D_COMPOUND_CID_5318547.1	8/17/2023 14:09	8/17/2023 14:09																									/root/Enamul Kabir GEBT/Borna Disease Virus/All phytochemicals for docking	Conformer3D_COMPOUND_CID_5318547.sdf	1
	3084311	700	Conformer3D_COMPOUND_CID_3084311.1	8/17/2023 14:09	8/17/2023 14:09																									/root/Enamul Kabir GEBT/Borna Disease Virus/All phytochemicals for docking	Conformer3D_COMPOUND_CID_3084311.sdf	1
	3860435	701	Conformer3D_COMPOUND_CID_3860435.1	8/17/2023 14:09	8/17/2023 14:09																									/root/Enamul Kabir GEBT/Borna Disease Virus/All phytochemicals for docking	Conformer3D_COMPOUND_CID_3860435.sdf	1
	10369	702	Conformer3D_COMPOUND_CID_10369.1	8/17/2023 14:09	8/17/2023 14:09																									/root/Enamul Kabir GEBT/Borna Disease Virus/All phytochemicals for docking	Conformer3D_COMPOUND_CID_10369.sdf	1
	3084119	703	Structure2D_COMPOUND_CID_3084119.1	8/17/2023 14:09	8/17/2023 14:09																									/root/Enamul Kabir GEBT/Borna Disease Virus/All phytochemicals for docking	Structure2D_COMPOUND_CID_3084119.sdf	1
	5978	704	Structure2D_COMPOUND_CID_5978.1	8/17/2023 14:09	8/17/2023 14:09																									/root/Enamul Kabir GEBT/Borna Disease Virus/All phytochemicals for docking	Structure2D_COMPOUND_CID_5978.sdf	1
	24847856	705	Structure2D_COMPOUND_CID_24847856.1	8/17/2023 14:09	8/17/2023 14:09																									/root/Enamul Kabir GEBT/Borna Disease Virus/All phytochemicals for docking	Structure2D_COMPOUND_CID_24847856.sdf	1
	521985	706	Conformer3D_COMPOUND_CID_521985.1	8/17/2023 14:09	8/17/2023 14:09																									/root/Enamul Kabir GEBT/Borna Disease Virus/All phytochemicals for docking	Conformer3D_COMPOUND_CID_521985.sdf	1
	24847856	707	Structure2D_COMPOUND_CID_24847856.1	8/17/2023 14:09	8/17/2023 14:09																									/root/Enamul Kabir GEBT/Borna Disease Virus/All phytochemicals for docking	Structure2D_COMPOUND_CID_24847856.sdf	1
	24847856	708	Structure2D_COMPOUND_CID_24847856.1	8/17/2023 14:09	8/17/2023 14:09																									/root/Enamul Kabir GEBT/Borna Disease Virus/All phytochemicals for docking	Structure2D_COMPOUND_CID_24847856.sdf	1
	7296	709	Conformer3D_COMPOUND_CID_7296.1	8/17/2023 14:09	8/17/2023 14:09																									/root/Enamul Kabir GEBT/Borna Disease Virus/All phytochemicals for docking	Conformer3D_COMPOUND_CID_7296.sdf	1
	89664	710	Conformer3D_COMPOUND_CID_89664.1	8/17/2023 14:09	8/17/2023 14:09																									/root/Enamul Kabir GEBT/Borna Disease Virus/All phytochemicals for docking	Conformer3D_COMPOUND_CID_89664.sdf	1
	67173459	711	Structure2D_COMPOUND_CID_67173459.1	8/17/2023 14:09	8/17/2023 14:09																									/root/Enamul Kabir GEBT/Borna Disease Virus/All phytochemicals for docking	Structure2D_COMPOUND_CID_67173459.sdf	1
	93046	712	Conformer3D_COMPOUND_CID_93046.1	8/17/2023 14:09	8/17/2023 14:09																									/root/Enamul Kabir GEBT/Borna Disease Virus/All phytochemicals for docking	Conformer3D_COMPOUND_CID_93046.sdf	1
	61942	713	Conformer3D_COMPOUND_CID_61942.1	8/17/2023 14:09	8/17/2023 14:09																									/root/Enamul Kabir GEBT/Borna Disease Virus/All phytochemicals for docking	Conformer3D_COMPOUND_CID_61942.sdf	1
	21599925	714	Structure2D_COMPOUND_CID_21599925.1	8/17/2023 14:09	8/17/2023 14:09																									/root/Enamul Kabir GEBT/Borna Disease Virus/All phytochemicals for docking	Structure2D_COMPOUND_CID_21599925.sdf	1
	91753231	715	Conformer3D_COMPOUND_CID_91753231.1	8/17/2023 14:09	8/17/2023 14:09																									/root/Enamul Kabir GEBT/Borna Disease Virus/All phytochemicals for docking	Conformer3D_COMPOUND_CID_91753231.sdf	1
	122130479	716	Structure2D_COMPOUND_CID_122130479.1	8/17/2023 14:09	8/17/2023 14:09																									/root/Enamul Kabir GEBT/Borna Disease Virus/All phytochemicals for docking	Structure2D_COMPOUND_CID_122130479.sdf	1
	14681574	717	Conformer3D_COMPOUND_CID_14681574.1	8/17/2023 14:09	8/17/2023 14:09																									/root/Enamul Kabir GEBT/Borna Disease Virus/All phytochemicals for docking	Conformer3D_COMPOUND_CID_14681574.sdf	1
	5281222	718	Conformer3D_COMPOUND_CID_5281222.1	8/17/2023 14:09	8/17/2023 14:09																									/root/Enamul Kabir GEBT/Borna Disease Virus/All phytochemicals for docking	Conformer3D_COMPOUND_CID_5281222.sdf	1
	148657	719	Conformer3D_COMPOUND_CID_148657.1	8/17/2023 14:09	8/17/2023 14:09																									/root/Enamul Kabir GEBT/Borna Disease Virus/All phytochemicals for docking	Conformer3D_COMPOUND_CID_148657.sdf	1
	11679800	720	Structure2D_COMPOUND_CID_11679800.1	8/17/2023 14:09	8/17/2023 14:09																									/root/Enamul Kabir GEBT/Borna Disease Virus/All phytochemicals for docking	Structure2D_COMPOUND_CID_11679800.sdf	1
	135191	721	Conformer3D_COMPOUND_CID_135191.1	8/17/2023 14:09	8/17/2023 14:09																									/root/Enamul Kabir GEBT/Borna Disease Virus/All phytochemicals for docking	Conformer3D_COMPOUND_CID_135191.sdf	1
	4114	722	Conformer3D_COMPOUND_CID_4114.1	8/17/2023 14:09	8/17/2023 14:09																									/root/Enamul Kabir GEBT/Borna Disease Virus/All phytochemicals for docking	Conformer3D_COMPOUND_CID_4114.sdf	1
	8785	723	Conformer3D_COMPOUND_CID_8785.1	8/17/2023 14:09	8/17/2023 14:09																									/root/Enamul Kabir GEBT/Borna Disease Virus/All phytochemicals for docking	Conformer3D_COMPOUND_CID_8785.sdf	1
	596894	724	Conformer3D_COMPOUND_CID_596894.1	8/17/2023 14:09	8/17/2023 14:09																									/root/Enamul Kabir GEBT/Borna Disease Virus/All phytochemicals for docking	Conformer3D_COMPOUND_CID_596894.sdf	1
	70695727	725	Conformer3D_COMPOUND_CID_70695727.1	8/17/2023 14:09	8/17/2023 14:09																									/root/Enamul Kabir GEBT/Borna Disease Virus/All phytochemicals for docking	Conformer3D_COMPOUND_CID_70695727.sdf	1
	2723872	726	Conformer3D_COMPOUND_CID_2723872.1	8/17/2023 14:09	8/17/2023 14:09																									/root/Enamul Kabir GEBT/Borna Disease Virus/All phytochemicals for docking	Conformer3D_COMPOUND_CID_2723872.sdf	1
	1107	727	Structure2D_COMPOUND_CID_1107.1	8/17/2023 14:09	8/17/2023 14:09																									/root/Enamul Kabir GEBT/Borna Disease Virus/All phytochemicals for docking	Structure2D_COMPOUND_CID_1107.sdf	1
	177397	728	Structure2D_COMPOUND_CID_177397.1	8/17/2023 14:09	8/17/2023 14:09																									/root/Enamul Kabir GEBT/Borna Disease Virus/All phytochemicals for docking	Structure2D_COMPOUND_CID_177397.sdf	1
	9231	729	Conformer3D_COMPOUND_CID_9231.1	8/17/2023 14:09	8/17/2023 14:09																									/root/Enamul Kabir GEBT/Borna Disease Virus/All phytochemicals for docking	Conformer3D_COMPOUND_CID_9231.sdf	1
	443160	730	Conformer3D_COMPOUND_CID_443160.1	8/17/2023 14:09	8/17/2023 14:09																									/root/Enamul Kabir GEBT/Borna Disease Virus/All phytochemicals for docking	Conformer3D_COMPOUND_CID_443160.sdf	1
	520440	731	Conformer3D_COMPOUND_CID_520440.1	8/17/2023 14:09	8/17/2023 14:09																									/root/Enamul Kabir GEBT/Borna Disease Virus/All phytochemicals for docking	Conformer3D_COMPOUND_CID_520440.sdf	1
	122510	732	Structure2D_COMPOUND_CID_122510.1	8/17/2023 14:09	8/17/2023 14:09																									/root/Enamul Kabir GEBT/Borna Disease Virus/All phytochemicals for docking	Structure2D_COMPOUND_CID_122510.sdf	1
	182140	733	Conformer3D_COMPOUND_CID_182140 (1).1	8/17/2023 14:09	8/17/2023 14:09																									/root/Enamul Kabir GEBT/Borna Disease Virus/All phytochemicals for docking	Conformer3D_COMPOUND_CID_182140 (1).sdf	1
	182140	734	Conformer3D_COMPOUND_CID_182140.1	8/17/2023 14:09	8/17/2023 14:09																									/root/Enamul Kabir GEBT/Borna Disease Virus/All phytochemicals for docking	Conformer3D_COMPOUND_CID_182140.sdf	1
	3084296	735	Conformer3D_COMPOUND_CID_3084296.1	8/17/2023 14:09	8/17/2023 14:09																									/root/Enamul Kabir GEBT/Borna Disease Virus/All phytochemicals for docking	Conformer3D_COMPOUND_CID_3084296.sdf	1
	9895	736	Conformer3D_COMPOUND_CID_9895.1	8/17/2023 14:09	8/17/2023 14:09																									/root/Enamul Kabir GEBT/Borna Disease Virus/All phytochemicals for docking	Conformer3D_COMPOUND_CID_9895.sdf	1
	10364	737	Conformer3D_COMPOUND_CID_10364.1	8/17/2023 14:09	8/17/2023 14:09																									/root/Enamul Kabir GEBT/Borna Disease Virus/All phytochemicals for docking	Conformer3D_COMPOUND_CID_10364.sdf	1
	131753067	738	Structure2D_COMPOUND_CID_131753067.1	8/17/2023 14:09	8/17/2023 14:09																									/root/Enamul Kabir GEBT/Borna Disease Virus/All phytochemicals for docking	Structure2D_COMPOUND_CID_131753067.sdf	1
	9991705	739	Conformer3D_COMPOUND_CID_9991705.1	8/17/2023 14:09	8/17/2023 14:09																									/root/Enamul Kabir GEBT/Borna Disease Virus/All phytochemicals for docking	Conformer3D_COMPOUND_CID_9991705.sdf	1
	2345	740	Conformer3D_COMPOUND_CID_2345.1	8/17/2023 14:09	8/17/2023 14:09																									/root/Enamul Kabir GEBT/Borna Disease Virus/All phytochemicals for docking	Conformer3D_COMPOUND_CID_2345.sdf	1
	5316860	741	Conformer3D_COMPOUND_CID_5316860.1	8/17/2023 14:09	8/17/2023 14:09																									/root/Enamul Kabir GEBT/Borna Disease Virus/All phytochemicals for docking	Conformer3D_COMPOUND_CID_5316860.sdf	1
	5280462	742	Conformer3D_COMPOUND_CID_5280462.1	8/17/2023 14:09	8/17/2023 14:09																									/root/Enamul Kabir GEBT/Borna Disease Virus/All phytochemicals for docking	Conformer3D_COMPOUND_CID_5280462.sdf	1
	7500	743	Conformer3D_COMPOUND_CID_7500.1	8/17/2023 14:09	8/17/2023 14:09																									/root/Enamul Kabir GEBT/Borna Disease Virus/All phytochemicals for docking	Conformer3D_COMPOUND_CID_7500.sdf	1
	44134894	744	Structure2D_COMPOUND_CID_44134894.1	8/17/2023 14:09	8/17/2023 14:09																									/root/Enamul Kabir GEBT/Borna Disease Virus/All phytochemicals for docking	Structure2D_COMPOUND_CID_44134894.sdf	1
	1107	745	Structure2D_COMPOUND_CID_1107.1	8/17/2023 14:09	8/17/2023 14:09																									/root/Enamul Kabir GEBT/Borna Disease Virus/All phytochemicals for docking	Structure2D_COMPOUND_CID_1107.sdf	1
	94162	746	Conformer3D_COMPOUND_CID_94162.1	8/17/2023 14:09	8/17/2023 14:09																									/root/Enamul Kabir GEBT/Borna Disease Virus/All phytochemicals for docking	Conformer3D_COMPOUND_CID_94162.sdf	1
	131752701	747	Structure2D_COMPOUND_CID_131752701.1	8/17/2023 14:09	8/17/2023 14:09																									/root/Enamul Kabir GEBT/Borna Disease Virus/All phytochemicals for docking	Structure2D_COMPOUND_CID_131752701.sdf	1
	452707	748	Conformer3D_COMPOUND_CID_452707.1	8/17/2023 14:09	8/17/2023 14:09																									/root/Enamul Kabir GEBT/Borna Disease Virus/All phytochemicals for docking	Conformer3D_COMPOUND_CID_452707.sdf	1
	12309899	749	Structure2D_COMPOUND_CID_12309899.1	8/17/2023 14:09	8/17/2023 14:09																									/root/Enamul Kabir GEBT/Borna Disease Virus/All phytochemicals for docking	Structure2D_COMPOUND_CID_12309899.sdf	1
	247	750	Conformer3D_COMPOUND_CID_247.1	8/17/2023 14:09	8/17/2023 14:09																									/root/Enamul Kabir GEBT/Borna Disease Virus/All phytochemicals for docking	Conformer3D_COMPOUND_CID_247.sdf	1
	91747434	751	Conformer3D_COMPOUND_CID_91747434.1	8/17/2023 14:09	8/17/2023 14:09																									/root/Enamul Kabir GEBT/Borna Disease Virus/All phytochemicals for docking	Conformer3D_COMPOUND_CID_91747434.sdf	1
	24847856	752	Structure2D_COMPOUND_CID_24847856.1	8/17/2023 14:09	8/17/2023 14:09																									/root/Enamul Kabir GEBT/Borna Disease Virus/All phytochemicals for docking	Structure2D_COMPOUND_CID_24847856.sdf	1
	12	753	Conformer3D_COMPOUND_CID_12.1	8/17/2023 14:09	8/17/2023 14:09																									/root/Enamul Kabir GEBT/Borna Disease Virus/All phytochemicals for docking	Conformer3D_COMPOUND_CID_12.sdf	1
	8079	754	Conformer3D_COMPOUND_CID_8079.1	8/17/2023 14:09	8/17/2023 14:09																									/root/Enamul Kabir GEBT/Borna Disease Virus/All phytochemicals for docking	Conformer3D_COMPOUND_CID_8079.sdf	1
	11039	755	Conformer3D_COMPOUND_CID_11039.1	8/17/2023 14:09	8/17/2023 14:09																									/root/Enamul Kabir GEBT/Borna Disease Virus/All phytochemicals for docking	Conformer3D_COMPOUND_CID_11039.sdf	1
	6199	756	Conformer3D_COMPOUND_CID_6199.1	8/17/2023 14:09	8/17/2023 14:09																									/root/Enamul Kabir GEBT/Borna Disease Virus/All phytochemicals for docking	Conformer3D_COMPOUND_CID_6199.sdf	1
	9918693	757	Structure2D_COMPOUND_CID_9918693.1	8/17/2023 14:09	8/17/2023 14:09																									/root/Enamul Kabir GEBT/Borna Disease Virus/All phytochemicals for docking	Structure2D_COMPOUND_CID_9918693.sdf	1
	150893	758	Conformer3D_COMPOUND_CID_150893.1	8/17/2023 14:09	8/17/2023 14:09																									/root/Enamul Kabir GEBT/Borna Disease Virus/All phytochemicals for docking	Conformer3D_COMPOUND_CID_150893.sdf	1
	42607742	759	Structure2D_COMPOUND_CID_42607742.1	8/17/2023 14:09	8/17/2023 14:09																									/root/Enamul Kabir GEBT/Borna Disease Virus/All phytochemicals for docking	Structure2D_COMPOUND_CID_42607742.sdf	1
	80792	760	Conformer3D_COMPOUND_CID_80792.1	8/17/2023 14:09	8/17/2023 14:09																									/root/Enamul Kabir GEBT/Borna Disease Virus/All phytochemicals for docking	Conformer3D_COMPOUND_CID_80792.sdf	1
	18818	761	Conformer3D_COMPOUND_CID_18818.1	8/17/2023 14:09	8/17/2023 14:09																									/root/Enamul Kabir GEBT/Borna Disease Virus/All phytochemicals for docking	Conformer3D_COMPOUND_CID_18818.sdf	1
	6429301	762	Conformer3D_COMPOUND_CID_6429301.1	8/17/2023 14:09	8/17/2023 14:09																									/root/Enamul Kabir GEBT/Borna Disease Virus/All phytochemicals for docking	Conformer3D_COMPOUND_CID_6429301.sdf	1
	1107	763	Structure2D_COMPOUND_CID_1107.1	8/17/2023 14:09	8/17/2023 14:09																									/root/Enamul Kabir GEBT/Borna Disease Virus/All phytochemicals for docking	Structure2D_COMPOUND_CID_1107.sdf	1
	12309899	764	Structure2D_COMPOUND_CID_12309899.1	8/17/2023 14:09	8/17/2023 14:09																									/root/Enamul Kabir GEBT/Borna Disease Virus/All phytochemicals for docking	Structure2D_COMPOUND_CID_12309899.sdf	1
	3082861	765	Conformer3D_COMPOUND_CID_3082861.1	8/17/2023 14:09	8/17/2023 14:09																									/root/Enamul Kabir GEBT/Borna Disease Virus/All phytochemicals for docking	Conformer3D_COMPOUND_CID_3082861.sdf	1
	91748908	766	Conformer3D_COMPOUND_CID_91748908.1	8/17/2023 14:09	8/17/2023 14:09																									/root/Enamul Kabir GEBT/Borna Disease Virus/All phytochemicals for docking	Conformer3D_COMPOUND_CID_91748908.sdf	1
	3213	767	Conformer3D_COMPOUND_CID_3213.1	8/17/2023 14:09	8/17/2023 14:09																									/root/Enamul Kabir GEBT/Borna Disease Virus/All phytochemicals for docking	Conformer3D_COMPOUND_CID_3213.sdf	1
	5281515	768	Conformer3D_COMPOUND_CID_5281515.1	8/17/2023 14:09	8/17/2023 14:09																									/root/Enamul Kabir GEBT/Borna Disease Virus/All phytochemicals for docking	Conformer3D_COMPOUND_CID_5281515.sdf	1
	523035	769	Conformer3D_COMPOUND_CID_523035.1	8/17/2023 14:09	8/17/2023 14:09																									/root/Enamul Kabir GEBT/Borna Disease Virus/All phytochemicals for docking	Conformer3D_COMPOUND_CID_523035.sdf	1
	5317623	770	Structure2D_COMPOUND_CID_5317623.1	8/17/2023 14:09	8/17/2023 14:09																									/root/Enamul Kabir GEBT/Borna Disease Virus/All phytochemicals for docking	Structure2D_COMPOUND_CID_5317623.sdf	1
	10106	771	Conformer3D_COMPOUND_CID_10106.1	8/17/2023 14:09	8/17/2023 14:09																									/root/Enamul Kabir GEBT/Borna Disease Virus/All phytochemicals for docking	Conformer3D_COMPOUND_CID_10106.sdf	1
	91457	772	Conformer3D_COMPOUND_CID_91457.1	8/17/2023 14:09	8/17/2023 14:09																									/root/Enamul Kabir GEBT/Borna Disease Virus/All phytochemicals for docking	Conformer3D_COMPOUND_CID_91457.sdf	1
	11467	773	Conformer3D_COMPOUND_CID_11467.1	8/17/2023 14:09	8/17/2023 14:09																									/root/Enamul Kabir GEBT/Borna Disease Virus/All phytochemicals for docking	Conformer3D_COMPOUND_CID_11467.sdf	1
	10079039	774	Structure2D_COMPOUND_CID_10079039.1	8/17/2023 14:09	8/17/2023 14:09																									/root/Enamul Kabir GEBT/Borna Disease Virus/All phytochemicals for docking	Structure2D_COMPOUND_CID_10079039.sdf	1
	9986191	775	Conformer3D_COMPOUND_CID_9986191.1	8/17/2023 14:09	8/17/2023 14:09																									/root/Enamul Kabir GEBT/Borna Disease Virus/All phytochemicals for docking	Conformer3D_COMPOUND_CID_9986191.sdf	1
	85567	776	Conformer3D_COMPOUND_CID_85567.1	8/17/2023 14:09	8/17/2023 14:09																									/root/Enamul Kabir GEBT/Borna Disease Virus/All phytochemicals for docking	Conformer3D_COMPOUND_CID_85567.sdf	1
	10282	777	Conformer3D_COMPOUND_CID_10282.1	8/17/2023 14:09	8/17/2023 14:09																									/root/Enamul Kabir GEBT/Borna Disease Virus/All phytochemicals for docking	Conformer3D_COMPOUND_CID_10282.sdf	1
	5320621	778	Conformer3D_COMPOUND_CID_5320621.1	8/17/2023 14:09	8/17/2023 14:09																									/root/Enamul Kabir GEBT/Borna Disease Virus/All phytochemicals for docking	Conformer3D_COMPOUND_CID_5320621.sdf	1
	91456	779	Conformer3D_COMPOUND_CID_91456.1	8/17/2023 14:09	8/17/2023 14:09																									/root/Enamul Kabir GEBT/Borna Disease Virus/All phytochemicals for docking	Conformer3D_COMPOUND_CID_91456.sdf	1
	11830550	780	Conformer3D_COMPOUND_CID_11830550.1	8/17/2023 14:09	8/17/2023 14:09																									/root/Enamul Kabir GEBT/Borna Disease Virus/All phytochemicals for docking	Conformer3D_COMPOUND_CID_11830550.sdf	1
	5317564	781	Conformer3D_COMPOUND_CID_5317564.1	8/17/2023 14:09	8/17/2023 14:09																									/root/Enamul Kabir GEBT/Borna Disease Virus/All phytochemicals for docking	Conformer3D_COMPOUND_CID_5317564.sdf	1
	10682466	782	Conformer3D_COMPOUND_CID_10682466.1	8/17/2023 14:09	8/17/2023 14:09																									/root/Enamul Kabir GEBT/Borna Disease Virus/All phytochemicals for docking	Conformer3D_COMPOUND_CID_10682466.sdf	1
	12302243	783	Conformer3D_COMPOUND_CID_12302243.1	8/17/2023 14:09	8/17/2023 14:09																									/root/Enamul Kabir GEBT/Borna Disease Virus/All phytochemicals for docking	Conformer3D_COMPOUND_CID_12302243.sdf	1
	10072454	784	Conformer3D_COMPOUND_CID_10072454 (1).1	8/17/2023 14:09	8/17/2023 14:09																									/root/Enamul Kabir GEBT/Borna Disease Virus/All phytochemicals for docking	Conformer3D_COMPOUND_CID_10072454 (1).sdf	1
	10072454	785	Conformer3D_COMPOUND_CID_10072454.1	8/17/2023 14:09	8/17/2023 14:09																									/root/Enamul Kabir GEBT/Borna Disease Virus/All phytochemicals for docking	Conformer3D_COMPOUND_CID_10072454.sdf	1
	7165	786	Conformer3D_COMPOUND_CID_7165.1	8/17/2023 14:09	8/17/2023 14:09																									/root/Enamul Kabir GEBT/Borna Disease Virus/All phytochemicals for docking	Conformer3D_COMPOUND_CID_7165.sdf	1
	637542	787	Conformer3D_COMPOUND_CID_637542.1	8/17/2023 14:09	8/17/2023 14:09																									/root/Enamul Kabir GEBT/Borna Disease Virus/All phytochemicals for docking	Conformer3D_COMPOUND_CID_637542.sdf	1
	10219489	788	Conformer3D_COMPOUND_CID_10219489.1	8/17/2023 14:09	8/17/2023 14:09																									/root/Enamul Kabir GEBT/Borna Disease Virus/All phytochemicals for docking	Conformer3D_COMPOUND_CID_10219489.sdf	1
	5282102	789	Conformer3D_COMPOUND_CID_5282102.1	8/17/2023 14:09	8/17/2023 14:09																									/root/Enamul Kabir GEBT/Borna Disease Virus/All phytochemicals for docking	Conformer3D_COMPOUND_CID_5282102.sdf	1
	3055167	790	Conformer3D_COMPOUND_CID_3055167.1	8/17/2023 14:09	8/17/2023 14:09																									/root/Enamul Kabir GEBT/Borna Disease Virus/All phytochemicals for docking	Conformer3D_COMPOUND_CID_3055167.sdf	1
	177397	791	Structure2D_COMPOUND_CID_177397.1	8/17/2023 14:09	8/17/2023 14:09																									/root/Enamul Kabir GEBT/Borna Disease Virus/All phytochemicals for docking	Structure2D_COMPOUND_CID_177397.sdf	1
	131753067	792	Structure2D_COMPOUND_CID_131753067.1	8/17/2023 14:09	8/17/2023 14:09																									/root/Enamul Kabir GEBT/Borna Disease Virus/All phytochemicals for docking	Structure2D_COMPOUND_CID_131753067.sdf	1
	165368	793	Structure2D_COMPOUND_CID_165368.1	8/17/2023 14:09	8/17/2023 14:09																									/root/Enamul Kabir GEBT/Borna Disease Virus/All phytochemicals for docking	Structure2D_COMPOUND_CID_165368.sdf	1
	65188	794	Conformer3D_COMPOUND_CID_65188.1	8/17/2023 14:09	8/17/2023 14:09																									/root/Enamul Kabir GEBT/Borna Disease Virus/All phytochemicals for docking	Conformer3D_COMPOUND_CID_65188.sdf	1
	177397	795	Structure2D_COMPOUND_CID_177397.1	8/17/2023 14:09	8/17/2023 14:09																									/root/Enamul Kabir GEBT/Borna Disease Virus/All phytochemicals for docking	Structure2D_COMPOUND_CID_177397.sdf	1
	101636546	796	Conformer3D_COMPOUND_CID_101636546.1	8/17/2023 14:09	8/17/2023 14:09																									/root/Enamul Kabir GEBT/Borna Disease Virus/All phytochemicals for docking	Conformer3D_COMPOUND_CID_101636546.sdf	1
	5281672	797	Conformer3D_COMPOUND_CID_5281672.1	8/17/2023 14:09	8/17/2023 14:09																									/root/Enamul Kabir GEBT/Borna Disease Virus/All phytochemicals for docking	Conformer3D_COMPOUND_CID_5281672.sdf	1
	313324	798	Structure2D_COMPOUND_CID_313324.1	8/17/2023 14:09	8/17/2023 14:09																									/root/Enamul Kabir GEBT/Borna Disease Virus/All phytochemicals for docking	Structure2D_COMPOUND_CID_313324.sdf	1
	79023	799	Conformer3D_COMPOUND_CID_79023.1	8/17/2023 14:09	8/17/2023 14:09																									/root/Enamul Kabir GEBT/Borna Disease Virus/All phytochemicals for docking	Conformer3D_COMPOUND_CID_79023.sdf	1
	24847856	800	Structure2D_COMPOUND_CID_24847856.1	8/17/2023 14:09	8/17/2023 14:09																									/root/Enamul Kabir GEBT/Borna Disease Virus/All phytochemicals for docking	Structure2D_COMPOUND_CID_24847856.sdf	1
	313324	801	Structure2D_COMPOUND_CID_313324.1	8/17/2023 14:09	8/17/2023 14:09																									/root/Enamul Kabir GEBT/Borna Disease Virus/All phytochemicals for docking	Structure2D_COMPOUND_CID_313324.sdf	1
	6431294	802	Conformer3D_COMPOUND_CID_6431294.1	8/17/2023 14:09	8/17/2023 14:09																									/root/Enamul Kabir GEBT/Borna Disease Virus/All phytochemicals for docking	Conformer3D_COMPOUND_CID_6431294.sdf	1
	10582	803	Conformer3D_COMPOUND_CID_10582.1	8/17/2023 14:09	8/17/2023 14:09																									/root/Enamul Kabir GEBT/Borna Disease Virus/All phytochemicals for docking	Conformer3D_COMPOUND_CID_10582.sdf	1
	161271	804	Conformer3D_COMPOUND_CID_161271.1	8/17/2023 14:09	8/17/2023 14:09																									/root/Enamul Kabir GEBT/Borna Disease Virus/All phytochemicals for docking	Conformer3D_COMPOUND_CID_161271.sdf	1
	100332	805	Conformer3D_COMPOUND_CID_100332.1	8/17/2023 14:09	8/17/2023 14:09																									/root/Enamul Kabir GEBT/Borna Disease Virus/All phytochemicals for docking	Conformer3D_COMPOUND_CID_100332.sdf	1
	68229	806	Conformer3D_COMPOUND_CID_68229.1	8/17/2023 14:09	8/17/2023 14:09																									/root/Enamul Kabir GEBT/Borna Disease Virus/All phytochemicals for docking	Conformer3D_COMPOUND_CID_68229.sdf	1
	91746617	807	Conformer3D_COMPOUND_CID_91746617.1	8/17/2023 14:09	8/17/2023 14:09																									/root/Enamul Kabir GEBT/Borna Disease Virus/All phytochemicals for docking	Conformer3D_COMPOUND_CID_91746617.sdf	1
	24728657	808	Structure2D_COMPOUND_CID_24728657.1	8/17/2023 14:09	8/17/2023 14:09																									/root/Enamul Kabir GEBT/Borna Disease Virus/All phytochemicals for docking	Structure2D_COMPOUND_CID_24728657.sdf	1
	785	809	Conformer3D_COMPOUND_CID_785.1	8/17/2023 14:09	8/17/2023 14:09																									/root/Enamul Kabir GEBT/Borna Disease Virus/All phytochemicals for docking	Conformer3D_COMPOUND_CID_785.sdf	1
	27457	810	Conformer3D_COMPOUND_CID_27457.1	8/17/2023 14:09	8/17/2023 14:09																									/root/Enamul Kabir GEBT/Borna Disease Virus/All phytochemicals for docking	Conformer3D_COMPOUND_CID_27457.sdf	1
	12309899	811	Structure2D_COMPOUND_CID_12309899.1	8/17/2023 14:09	8/17/2023 14:09																									/root/Enamul Kabir GEBT/Borna Disease Virus/All phytochemicals for docking	Structure2D_COMPOUND_CID_12309899.sdf	1
	67144	812	Conformer3D_COMPOUND_CID_67144.1	8/17/2023 14:09	8/17/2023 14:09																									/root/Enamul Kabir GEBT/Borna Disease Virus/All phytochemicals for docking	Conformer3D_COMPOUND_CID_67144.sdf	1
	189404	813	Conformer3D_COMPOUND_CID_189404.1	8/17/2023 14:09	8/17/2023 14:09																									/root/Enamul Kabir GEBT/Borna Disease Virus/All phytochemicals for docking	Conformer3D_COMPOUND_CID_189404.sdf	1
	10703	814	Conformer3D_COMPOUND_CID_10703.1	8/17/2023 14:09	8/17/2023 14:09																									/root/Enamul Kabir GEBT/Borna Disease Virus/All phytochemicals for docking	Conformer3D_COMPOUND_CID_10703.sdf	1
	5280481	815	Conformer3D_COMPOUND_CID_5280481.1	8/17/2023 14:09	8/17/2023 14:09																									/root/Enamul Kabir GEBT/Borna Disease Virus/All phytochemicals for docking	Conformer3D_COMPOUND_CID_5280481.sdf	1
	576906	816	Conformer3D_COMPOUND_CID_576906.1	8/17/2023 14:09	8/17/2023 14:09																									/root/Enamul Kabir GEBT/Borna Disease Virus/All phytochemicals for docking	Conformer3D_COMPOUND_CID_576906.sdf	1
	1794427	817	Conformer3D_COMPOUND_CID_1794427.1	8/17/2023 14:09	8/17/2023 14:09																									/root/Enamul Kabir GEBT/Borna Disease Virus/All phytochemicals for docking	Conformer3D_COMPOUND_CID_1794427.sdf	1
	7991	818	Conformer3D_COMPOUND_CID_7991.1	8/17/2023 14:09	8/17/2023 14:09																									/root/Enamul Kabir GEBT/Borna Disease Virus/All phytochemicals for docking	Conformer3D_COMPOUND_CID_7991.sdf	1
	689043	819	Conformer3D_COMPOUND_CID_689043.1	8/17/2023 14:09	8/17/2023 14:09																									/root/Enamul Kabir GEBT/Borna Disease Virus/All phytochemicals for docking	Conformer3D_COMPOUND_CID_689043.sdf	1
	11428	820	Conformer3D_COMPOUND_CID_11428.1	8/17/2023 14:09	8/17/2023 14:09																									/root/Enamul Kabir GEBT/Borna Disease Virus/All phytochemicals for docking	Conformer3D_COMPOUND_CID_11428.sdf	1
	524198	821	Conformer3D_COMPOUND_CID_524198.1	8/17/2023 14:09	8/17/2023 14:09																									/root/Enamul Kabir GEBT/Borna Disease Virus/All phytochemicals for docking	Conformer3D_COMPOUND_CID_524198.sdf	1
	5280460	822	Conformer3D_COMPOUND_CID_5280460.1	8/17/2023 14:09	8/17/2023 14:09																									/root/Enamul Kabir GEBT/Borna Disease Virus/All phytochemicals for docking	Conformer3D_COMPOUND_CID_5280460.sdf	1
	73568	823	Conformer3D_COMPOUND_CID_73568.1	8/17/2023 14:09	8/17/2023 14:09																									/root/Enamul Kabir GEBT/Borna Disease Virus/All phytochemicals for docking	Conformer3D_COMPOUND_CID_73568.sdf	1
	24832095	824	Structure2D_COMPOUND_CID_24832095.1	8/17/2023 14:09	8/17/2023 14:09																									/root/Enamul Kabir GEBT/Borna Disease Virus/All phytochemicals for docking	Structure2D_COMPOUND_CID_24832095.sdf	1
	24832095	825	Structure2D_COMPOUND_CID_24832095.1	8/17/2023 14:09	8/17/2023 14:09																									/root/Enamul Kabir GEBT/Borna Disease Virus/All phytochemicals for docking	Structure2D_COMPOUND_CID_24832095.sdf	1
	5280445	826	Conformer3D_COMPOUND_CID_5280445.1	8/17/2023 14:09	8/17/2023 14:09																									/root/Enamul Kabir GEBT/Borna Disease Virus/All phytochemicals for docking	Conformer3D_COMPOUND_CID_5280445.sdf	1
	5280863	827	Conformer3D_COMPOUND_CID_5280863 (1).1	8/17/2023 14:09	8/17/2023 14:09																									/root/Enamul Kabir GEBT/Borna Disease Virus/All phytochemicals for docking	Conformer3D_COMPOUND_CID_5280863 (1).sdf	1
	5280863	828	Conformer3D_COMPOUND_CID_5280863.1	8/17/2023 14:09	8/17/2023 14:09																									/root/Enamul Kabir GEBT/Borna Disease Virus/All phytochemicals for docking	Conformer3D_COMPOUND_CID_5280863.sdf	1
	5316673	829	Conformer3D_COMPOUND_CID_5316673.1	8/17/2023 14:09	8/17/2023 14:09																									/root/Enamul Kabir GEBT/Borna Disease Virus/All phytochemicals for docking	Conformer3D_COMPOUND_CID_5316673.sdf	1
	6441391	830	Conformer3D_COMPOUND_CID_6441391.1	8/17/2023 14:09	8/17/2023 14:09																									/root/Enamul Kabir GEBT/Borna Disease Virus/All phytochemicals for docking	Conformer3D_COMPOUND_CID_6441391.sdf	1
	313324	831	Structure2D_COMPOUND_CID_313324.1	8/17/2023 14:09	8/17/2023 14:09																									/root/Enamul Kabir GEBT/Borna Disease Virus/All phytochemicals for docking	Structure2D_COMPOUND_CID_313324.sdf	1
	6432846	832	Conformer3D_COMPOUND_CID_6432846.1	8/17/2023 14:09	8/17/2023 14:09																									/root/Enamul Kabir GEBT/Borna Disease Virus/All phytochemicals for docking	Conformer3D_COMPOUND_CID_6432846.sdf	1
	1130	833	Conformer3D_COMPOUND_CID_1130.1	8/17/2023 14:09	8/17/2023 14:09																									/root/Enamul Kabir GEBT/Borna Disease Virus/All phytochemicals for docking	Conformer3D_COMPOUND_CID_1130.sdf	1
	13857953	834	Structure2D_COMPOUND_CID_13857953.1	8/17/2023 14:09	8/17/2023 14:09																									/root/Enamul Kabir GEBT/Borna Disease Virus/All phytochemicals for docking	Structure2D_COMPOUND_CID_13857953.sdf	1
	179	835	Conformer3D_COMPOUND_CID_179.1	8/17/2023 14:09	8/17/2023 14:09																									/root/Enamul Kabir GEBT/Borna Disease Virus/All phytochemicals for docking	Conformer3D_COMPOUND_CID_179.sdf	1
	31404	836	Conformer3D_COMPOUND_CID_31404.1	8/17/2023 14:09	8/17/2023 14:09																									/root/Enamul Kabir GEBT/Borna Disease Virus/All phytochemicals for docking	Conformer3D_COMPOUND_CID_31404.sdf	1
	5282110	837	Conformer3D_COMPOUND_CID_5282110.1	8/17/2023 14:09	8/17/2023 14:09																									/root/Enamul Kabir GEBT/Borna Disease Virus/All phytochemicals for docking	Conformer3D_COMPOUND_CID_5282110.sdf	1
	5458461	838	Conformer3D_COMPOUND_CID_5458461.1	8/17/2023 14:09	8/17/2023 14:09																									/root/Enamul Kabir GEBT/Borna Disease Virus/All phytochemicals for docking	Conformer3D_COMPOUND_CID_5458461.sdf	1
	5320424	839	Conformer3D_COMPOUND_CID_5320424.1	8/17/2023 14:09	8/17/2023 14:09																									/root/Enamul Kabir GEBT/Borna Disease Virus/All phytochemicals for docking	Conformer3D_COMPOUND_CID_5320424.sdf	1
	129774363	840	Conformer3D_COMPOUND_CID_129774363.1	8/17/2023 14:09	8/17/2023 14:09																									/root/Enamul Kabir GEBT/Borna Disease Virus/All phytochemicals for docking	Conformer3D_COMPOUND_CID_129774363.sdf	1
	10342859	841	Conformer3D_COMPOUND_CID_10342859.1	8/17/2023 14:09	8/17/2023 14:09																									/root/Enamul Kabir GEBT/Borna Disease Virus/All phytochemicals for docking	Conformer3D_COMPOUND_CID_10342859.sdf	1
	3084727	842	Conformer3D_COMPOUND_CID_3084727.1	8/17/2023 14:09	8/17/2023 14:09																									/root/Enamul Kabir GEBT/Borna Disease Virus/All phytochemicals for docking	Conformer3D_COMPOUND_CID_3084727.sdf	1
	6443005	843	Structure2D_COMPOUND_CID_6443005.1	8/17/2023 14:09	8/17/2023 14:09																									/root/Enamul Kabir GEBT/Borna Disease Virus/All phytochemicals for docking	Structure2D_COMPOUND_CID_6443005.sdf	1
	5280443	844	Conformer3D_COMPOUND_CID_5280443.1	8/17/2023 14:09	8/17/2023 14:09																									/root/Enamul Kabir GEBT/Borna Disease Virus/All phytochemicals for docking	Conformer3D_COMPOUND_CID_5280443.sdf	1
	5280443	845	Structure2D_COMPOUND_CID_5280443.1	8/17/2023 14:09	8/17/2023 14:09																									/root/Enamul Kabir GEBT/Borna Disease Virus/All phytochemicals for docking	Structure2D_COMPOUND_CID_5280443.sdf	1
	14106048	846	Conformer3D_COMPOUND_CID_14106048.1	8/17/2023 14:09	8/17/2023 14:09																									/root/Enamul Kabir GEBT/Borna Disease Virus/All phytochemicals for docking	Conformer3D_COMPOUND_CID_14106048.sdf	1
	8417	847	Conformer3D_COMPOUND_CID_8417.1	8/17/2023 14:09	8/17/2023 14:09																									/root/Enamul Kabir GEBT/Borna Disease Virus/All phytochemicals for docking	Conformer3D_COMPOUND_CID_8417.sdf	1
	5280441	848	Conformer3D_COMPOUND_CID_5280441.1	8/17/2023 14:09	8/17/2023 14:09																									/root/Enamul Kabir GEBT/Borna Disease Virus/All phytochemicals for docking	Conformer3D_COMPOUND_CID_5280441.sdf	1
	101425842	849	Structure2D_COMPOUND_CID_101425842.1	8/17/2023 14:09	8/17/2023 14:09																									/root/Enamul Kabir GEBT/Borna Disease Virus/All phytochemicals for docking	Structure2D_COMPOUND_CID_101425842.sdf	1
	131039	850	Conformer3D_COMPOUND_CID_131039.1	8/17/2023 14:09	8/17/2023 14:09																									/root/Enamul Kabir GEBT/Borna Disease Virus/All phytochemicals for docking	Conformer3D_COMPOUND_CID_131039.sdf	1
	133454	851	Conformer3D_COMPOUND_CID_133454.1	8/17/2023 14:09	8/17/2023 14:09																									/root/Enamul Kabir GEBT/Borna Disease Virus/All phytochemicals for docking	Conformer3D_COMPOUND_CID_133454.sdf	1
	3611	852	Conformer3D_COMPOUND_CID_3611.1	8/17/2023 14:09	8/17/2023 14:09																									/root/Enamul Kabir GEBT/Borna Disease Virus/All phytochemicals for docking	Conformer3D_COMPOUND_CID_3611.sdf	1
	91753440	853	Conformer3D_COMPOUND_CID_91753440.1	8/17/2023 14:09	8/17/2023 14:09																									/root/Enamul Kabir GEBT/Borna Disease Virus/All phytochemicals for docking	Conformer3D_COMPOUND_CID_91753440.sdf	1
	10095293	854	Conformer3D_COMPOUND_CID_10095293.1	8/17/2023 14:09	8/17/2023 14:09																									/root/Enamul Kabir GEBT/Borna Disease Virus/All phytochemicals for docking	Conformer3D_COMPOUND_CID_10095293.sdf	1
	24728657	855	Structure2D_COMPOUND_CID_24728657.1	8/17/2023 14:09	8/17/2023 14:09																									/root/Enamul Kabir GEBT/Borna Disease Virus/All phytochemicals for docking	Structure2D_COMPOUND_CID_24728657.sdf	1
	124039	856	Conformer3D_COMPOUND_CID_124039.1	8/17/2023 14:09	8/17/2023 14:09																									/root/Enamul Kabir GEBT/Borna Disease Virus/All phytochemicals for docking	Conformer3D_COMPOUND_CID_124039.sdf	1
	5317623	857	Structure2D_COMPOUND_CID_5317623.1	8/17/2023 14:09	8/17/2023 14:09																									/root/Enamul Kabir GEBT/Borna Disease Virus/All phytochemicals for docking	Structure2D_COMPOUND_CID_5317623.sdf	1
	122130479	858	Structure2D_COMPOUND_CID_122130479.1	8/17/2023 14:09	8/17/2023 14:09																									/root/Enamul Kabir GEBT/Borna Disease Virus/All phytochemicals for docking	Structure2D_COMPOUND_CID_122130479.sdf	1
	101406315	859	Conformer3D_COMPOUND_CID_101406315.1	8/17/2023 14:09	8/17/2023 14:09																									/root/Enamul Kabir GEBT/Borna Disease Virus/All phytochemicals for docking	Conformer3D_COMPOUND_CID_101406315.sdf	1
	5280373	860	Conformer3D_COMPOUND_CID_5280373.1	8/17/2023 14:09	8/17/2023 14:09																									/root/Enamul Kabir GEBT/Borna Disease Virus/All phytochemicals for docking	Conformer3D_COMPOUND_CID_5280373.sdf	1
	133337	861	Conformer3D_COMPOUND_CID_133337.1	8/17/2023 14:09	8/17/2023 14:09																									/root/Enamul Kabir GEBT/Borna Disease Virus/All phytochemicals for docking	Conformer3D_COMPOUND_CID_133337.sdf	1
	12302222	862	Conformer3D_COMPOUND_CID_12302222.1	8/17/2023 14:09	8/17/2023 14:09																									/root/Enamul Kabir GEBT/Borna Disease Virus/All phytochemicals for docking	Conformer3D_COMPOUND_CID_12302222.sdf	1
	5281647	863	Conformer3D_COMPOUND_CID_5281647.1	8/17/2023 14:09	8/17/2023 14:09																									/root/Enamul Kabir GEBT/Borna Disease Virus/All phytochemicals for docking	Conformer3D_COMPOUND_CID_5281647.sdf	1
	24847856	864	Structure2D_COMPOUND_CID_24847856.1	8/17/2023 14:09	8/17/2023 14:09																									/root/Enamul Kabir GEBT/Borna Disease Virus/All phytochemicals for docking	Structure2D_COMPOUND_CID_24847856.sdf	1
	637775	865	Conformer3D_COMPOUND_CID_637775.1	8/17/2023 14:09	8/17/2023 14:09																									/root/Enamul Kabir GEBT/Borna Disease Virus/All phytochemicals for docking	Conformer3D_COMPOUND_CID_637775.sdf	1
	24832095	866	Structure2D_COMPOUND_CID_24832095.1	8/17/2023 14:09	8/17/2023 14:09																									/root/Enamul Kabir GEBT/Borna Disease Virus/All phytochemicals for docking	Structure2D_COMPOUND_CID_24832095.sdf	1
	12309899	867	Structure2D_COMPOUND_CID_12309899.1	8/17/2023 14:09	8/17/2023 14:09																									/root/Enamul Kabir GEBT/Borna Disease Virus/All phytochemicals for docking	Structure2D_COMPOUND_CID_12309899.sdf	1
	1140	868	Conformer3D_COMPOUND_CID_1140.1	8/17/2023 14:09	8/17/2023 14:09																									/root/Enamul Kabir GEBT/Borna Disease Virus/All phytochemicals for docking	Conformer3D_COMPOUND_CID_1140.sdf	1
	70678558	869	Structure2D_COMPOUND_CID_70678558.1	8/17/2023 14:09	8/17/2023 14:09																									/root/Enamul Kabir GEBT/Borna Disease Virus/All phytochemicals for docking	Structure2D_COMPOUND_CID_70678558.sdf	1
	9859337	870	Conformer3D_COMPOUND_CID_9859337.1	8/17/2023 14:09	8/17/2023 14:09																									/root/Enamul Kabir GEBT/Borna Disease Virus/All phytochemicals for docking	Conformer3D_COMPOUND_CID_9859337.sdf	1
	853433	871	Conformer3D_COMPOUND_CID_853433.1	8/17/2023 14:09	8/17/2023 14:09																									/root/Enamul Kabir GEBT/Borna Disease Virus/All phytochemicals for docking	Conformer3D_COMPOUND_CID_853433.sdf	1
	11830551	872	Conformer3D_COMPOUND_CID_11830551.1	8/17/2023 14:09	8/17/2023 14:09																									/root/Enamul Kabir GEBT/Borna Disease Virus/All phytochemicals for docking	Conformer3D_COMPOUND_CID_11830551.sdf	1
	131751009	873	Structure2D_COMPOUND_CID_131751009.1	8/17/2023 14:09	8/17/2023 14:09																									/root/Enamul Kabir GEBT/Borna Disease Virus/All phytochemicals for docking	Structure2D_COMPOUND_CID_131751009.sdf	1
	10129	874	Conformer3D_COMPOUND_CID_10129.1	8/17/2023 14:09	8/17/2023 14:09																									/root/Enamul Kabir GEBT/Borna Disease Virus/All phytochemicals for docking	Conformer3D_COMPOUND_CID_10129.sdf	1
	7929	875	Conformer3D_COMPOUND_CID_7929.1	8/17/2023 14:09	8/17/2023 14:09																									/root/Enamul Kabir GEBT/Borna Disease Virus/All phytochemicals for docking	Conformer3D_COMPOUND_CID_7929.sdf	1
	1107	876	Structure2D_COMPOUND_CID_1107.1	8/17/2023 14:09	8/17/2023 14:09																									/root/Enamul Kabir GEBT/Borna Disease Virus/All phytochemicals for docking	Structure2D_COMPOUND_CID_1107.sdf	1
	10451	877	Conformer3D_COMPOUND_CID_10451.1	8/17/2023 14:09	8/17/2023 14:09																									/root/Enamul Kabir GEBT/Borna Disease Virus/All phytochemicals for docking	Conformer3D_COMPOUND_CID_10451.sdf	1
	26331	878	Conformer3D_COMPOUND_CID_26331.1	8/17/2023 14:09	8/17/2023 14:09																									/root/Enamul Kabir GEBT/Borna Disease Virus/All phytochemicals for docking	Conformer3D_COMPOUND_CID_26331.sdf	1
	3084331	879	Conformer3D_COMPOUND_CID_3084331.1	8/17/2023 14:09	8/17/2023 14:09																									/root/Enamul Kabir GEBT/Borna Disease Virus/All phytochemicals for docking	Conformer3D_COMPOUND_CID_3084331.sdf	1
	10071442	880	Conformer3D_COMPOUND_CID_10071442.1	8/17/2023 14:09	8/17/2023 14:09																									/root/Enamul Kabir GEBT/Borna Disease Virus/All phytochemicals for docking	Conformer3D_COMPOUND_CID_10071442.sdf	1
	1107	881	Structure2D_COMPOUND_CID_1107.1	8/17/2023 14:09	8/17/2023 14:09																									/root/Enamul Kabir GEBT/Borna Disease Virus/All phytochemicals for docking	Structure2D_COMPOUND_CID_1107.sdf	1
	15858385	882	Conformer3D_COMPOUND_CID_15858385.1	8/17/2023 14:09	8/17/2023 14:09																									/root/Enamul Kabir GEBT/Borna Disease Virus/All phytochemicals for docking	Conformer3D_COMPOUND_CID_15858385.sdf	1
	49866839	883	Structure2D_COMPOUND_CID_49866839.1	8/17/2023 14:09	8/17/2023 14:09																									/root/Enamul Kabir GEBT/Borna Disease Virus/All phytochemicals for docking	Structure2D_COMPOUND_CID_49866839.sdf	1
	313324	884	Structure2D_COMPOUND_CID_313324.1	8/17/2023 14:09	8/17/2023 14:09																									/root/Enamul Kabir GEBT/Borna Disease Virus/All phytochemicals for docking	Structure2D_COMPOUND_CID_313324.sdf	1
	26808	885	Conformer3D_COMPOUND_CID_26808.1	8/17/2023 14:09	8/17/2023 14:09																									/root/Enamul Kabir GEBT/Borna Disease Virus/All phytochemicals for docking	Conformer3D_COMPOUND_CID_26808.sdf	1
	81722	886	Conformer3D_COMPOUND_CID_81722.1	8/17/2023 14:09	8/17/2023 14:09																									/root/Enamul Kabir GEBT/Borna Disease Virus/All phytochemicals for docking	Conformer3D_COMPOUND_CID_81722.sdf	1
	46224647	887	Structure2D_COMPOUND_CID_46224647.1	8/17/2023 14:09	8/17/2023 14:09																									/root/Enamul Kabir GEBT/Borna Disease Virus/All phytochemicals for docking	Structure2D_COMPOUND_CID_46224647.sdf	1
	518975	888	Conformer3D_COMPOUND_CID_518975.1	8/17/2023 14:09	8/17/2023 14:09																									/root/Enamul Kabir GEBT/Borna Disease Virus/All phytochemicals for docking	Conformer3D_COMPOUND_CID_518975.sdf	1
	11012859	889	Conformer3D_COMPOUND_CID_11012859.1	8/17/2023 14:09	8/17/2023 14:09																									/root/Enamul Kabir GEBT/Borna Disease Virus/All phytochemicals for docking	Conformer3D_COMPOUND_CID_11012859.sdf	1
	69523	890	Conformer3D_COMPOUND_CID_69523.1	8/17/2023 14:09	8/17/2023 14:09																									/root/Enamul Kabir GEBT/Borna Disease Virus/All phytochemicals for docking	Conformer3D_COMPOUND_CID_69523.sdf	1
	527428	891	Conformer3D_COMPOUND_CID_527428.1	8/17/2023 14:09	8/17/2023 14:09																									/root/Enamul Kabir GEBT/Borna Disease Virus/All phytochemicals for docking	Conformer3D_COMPOUND_CID_527428.sdf	1
	101425842	892	Structure2D_COMPOUND_CID_101425842.1	8/17/2023 14:09	8/17/2023 14:09																									/root/Enamul Kabir GEBT/Borna Disease Virus/All phytochemicals for docking	Structure2D_COMPOUND_CID_101425842.sdf	1
	1107	893	Structure2D_COMPOUND_CID_1107.1	8/17/2023 14:09	8/17/2023 14:09																									/root/Enamul Kabir GEBT/Borna Disease Virus/All phytochemicals for docking	Structure2D_COMPOUND_CID_1107.sdf	1
	6431302	894	Conformer3D_COMPOUND_CID_6431302 (1).1	8/17/2023 14:09	8/17/2023 14:09																									/root/Enamul Kabir GEBT/Borna Disease Virus/All phytochemicals for docking	Conformer3D_COMPOUND_CID_6431302 (1).sdf	1
	6431302	895	Conformer3D_COMPOUND_CID_6431302.1	8/17/2023 14:09	8/17/2023 14:09																									/root/Enamul Kabir GEBT/Borna Disease Virus/All phytochemicals for docking	Conformer3D_COMPOUND_CID_6431302.sdf	1
	122510	896	Structure2D_COMPOUND_CID_122510.1	8/17/2023 14:09	8/17/2023 14:09																									/root/Enamul Kabir GEBT/Borna Disease Virus/All phytochemicals for docking	Structure2D_COMPOUND_CID_122510.sdf	1
	19310	897	Conformer3D_COMPOUND_CID_19310.1	8/17/2023 14:09	8/17/2023 14:09																									/root/Enamul Kabir GEBT/Borna Disease Virus/All phytochemicals for docking	Conformer3D_COMPOUND_CID_19310.sdf	1
	185704	898	Conformer3D_COMPOUND_CID_185704.1	8/17/2023 14:09	8/17/2023 14:09																									/root/Enamul Kabir GEBT/Borna Disease Virus/All phytochemicals for docking	Conformer3D_COMPOUND_CID_185704.sdf	1
	10574	899	Conformer3D_COMPOUND_CID_10574.1	8/17/2023 14:09	8/17/2023 14:09																									/root/Enamul Kabir GEBT/Borna Disease Virus/All phytochemicals for docking	Conformer3D_COMPOUND_CID_10574.sdf	1
	94147	900	Conformer3D_COMPOUND_CID_94147.1	8/17/2023 14:09	8/17/2023 14:09																									/root/Enamul Kabir GEBT/Borna Disease Virus/All phytochemicals for docking	Conformer3D_COMPOUND_CID_94147.sdf	1
	10545	901	Conformer3D_COMPOUND_CID_10545.1	8/17/2023 14:09	8/17/2023 14:09																									/root/Enamul Kabir GEBT/Borna Disease Virus/All phytochemicals for docking	Conformer3D_COMPOUND_CID_10545.sdf	1
	12514	902	Conformer3D_COMPOUND_CID_12514.1	8/17/2023 14:09	8/17/2023 14:09																									/root/Enamul Kabir GEBT/Borna Disease Virus/All phytochemicals for docking	Conformer3D_COMPOUND_CID_12514.sdf	1
	519960	903	Structure2D_COMPOUND_CID_519960.1	8/17/2023 14:09	8/17/2023 14:09																									/root/Enamul Kabir GEBT/Borna Disease Virus/All phytochemicals for docking	Structure2D_COMPOUND_CID_519960.sdf	1
	102588495	904	Conformer3D_COMPOUND_CID_102588495.1	8/17/2023 14:09	8/17/2023 14:09																									/root/Enamul Kabir GEBT/Borna Disease Virus/All phytochemicals for docking	Conformer3D_COMPOUND_CID_102588495.sdf	1
	608115	905	Conformer3D_COMPOUND_CID_608115.1	8/17/2023 14:09	8/17/2023 14:09																									/root/Enamul Kabir GEBT/Borna Disease Virus/All phytochemicals for docking	Conformer3D_COMPOUND_CID_608115.sdf	1
	7947	906	Conformer3D_COMPOUND_CID_7947.1	8/17/2023 14:09	8/17/2023 14:09																									/root/Enamul Kabir GEBT/Borna Disease Virus/All phytochemicals for docking	Conformer3D_COMPOUND_CID_7947.sdf	1
	7707	907	Conformer3D_COMPOUND_CID_7707.1	8/17/2023 14:09	8/17/2023 14:09																									/root/Enamul Kabir GEBT/Borna Disease Virus/All phytochemicals for docking	Conformer3D_COMPOUND_CID_7707.sdf	1
	11334829	908	Conformer3D_COMPOUND_CID_11334829.1	8/17/2023 14:09	8/17/2023 14:09																									/root/Enamul Kabir GEBT/Borna Disease Virus/All phytochemicals for docking	Conformer3D_COMPOUND_CID_11334829.sdf	1
	131751009	909	Structure2D_COMPOUND_CID_131751009.1	8/17/2023 14:09	8/17/2023 14:09																									/root/Enamul Kabir GEBT/Borna Disease Virus/All phytochemicals for docking	Structure2D_COMPOUND_CID_131751009.sdf	1
	186702	910	Conformer3D_COMPOUND_CID_186702.1	8/17/2023 14:09	8/17/2023 14:09																									/root/Enamul Kabir GEBT/Borna Disease Virus/All phytochemicals for docking	Conformer3D_COMPOUND_CID_186702.sdf	1
	14039008	911	Conformer3D_COMPOUND_CID_14039008.1	8/17/2023 14:09	8/17/2023 14:09																									/root/Enamul Kabir GEBT/Borna Disease Virus/All phytochemicals for docking	Conformer3D_COMPOUND_CID_14039008.sdf	1
	3084119	912	Structure2D_COMPOUND_CID_3084119.1	8/17/2023 14:09	8/17/2023 14:09																									/root/Enamul Kabir GEBT/Borna Disease Virus/All phytochemicals for docking	Structure2D_COMPOUND_CID_3084119.sdf	1
	10926754	913	Conformer3D_COMPOUND_CID_10926754.1	8/17/2023 14:09	8/17/2023 14:09																									/root/Enamul Kabir GEBT/Borna Disease Virus/All phytochemicals for docking	Conformer3D_COMPOUND_CID_10926754.sdf	1
	6443232	914	Conformer3D_COMPOUND_CID_6443232.1	8/17/2023 14:09	8/17/2023 14:09																									/root/Enamul Kabir GEBT/Borna Disease Virus/All phytochemicals for docking	Conformer3D_COMPOUND_CID_6443232.sdf	1
	24847856	915	Structure2D_COMPOUND_CID_24847856.1	8/17/2023 14:09	8/17/2023 14:09																									/root/Enamul Kabir GEBT/Borna Disease Virus/All phytochemicals for docking	Structure2D_COMPOUND_CID_24847856.sdf	1
	71346280	916	Conformer3D_COMPOUND_CID_71346280.1	8/17/2023 14:09	8/17/2023 14:09																									/root/Enamul Kabir GEBT/Borna Disease Virus/All phytochemicals for docking	Conformer3D_COMPOUND_CID_71346280.sdf	1
	13587	917	Conformer3D_COMPOUND_CID_13587.1	8/17/2023 14:09	8/17/2023 14:09																									/root/Enamul Kabir GEBT/Borna Disease Virus/All phytochemicals for docking	Conformer3D_COMPOUND_CID_13587.sdf	1
	6429077	918	Conformer3D_COMPOUND_CID_6429077.1	8/17/2023 14:09	8/17/2023 14:09																									/root/Enamul Kabir GEBT/Borna Disease Virus/All phytochemicals for docking	Conformer3D_COMPOUND_CID_6429077.sdf	1
	10224	919	Conformer3D_COMPOUND_CID_10224.1	8/17/2023 14:09	8/17/2023 14:09																									/root/Enamul Kabir GEBT/Borna Disease Virus/All phytochemicals for docking	Conformer3D_COMPOUND_CID_10224.sdf	1
	6438693	920	Conformer3D_COMPOUND_CID_6438693.1	8/17/2023 14:09	8/17/2023 14:09																									/root/Enamul Kabir GEBT/Borna Disease Virus/All phytochemicals for docking	Conformer3D_COMPOUND_CID_6438693.sdf	1
	11742872	921	Conformer3D_COMPOUND_CID_11742872 (1).1	8/17/2023 14:09	8/17/2023 14:09																									/root/Enamul Kabir GEBT/Borna Disease Virus/All phytochemicals for docking	Conformer3D_COMPOUND_CID_11742872 (1).sdf	1
	11742872	922	Conformer3D_COMPOUND_CID_11742872.1	8/17/2023 14:09	8/17/2023 14:09																									/root/Enamul Kabir GEBT/Borna Disease Virus/All phytochemicals for docking	Conformer3D_COMPOUND_CID_11742872.sdf	1
	11119228	923	Conformer3D_COMPOUND_CID_11119228.1	8/17/2023 14:09	8/17/2023 14:09																									/root/Enamul Kabir GEBT/Borna Disease Virus/All phytochemicals for docking	Conformer3D_COMPOUND_CID_11119228.sdf	1
	10790	924	Conformer3D_COMPOUND_CID_10790.1	8/17/2023 14:09	8/17/2023 14:09																									/root/Enamul Kabir GEBT/Borna Disease Virus/All phytochemicals for docking	Conformer3D_COMPOUND_CID_10790.sdf	1
	7128	925	Conformer3D_COMPOUND_CID_7128.1	8/17/2023 14:09	8/17/2023 14:09																									/root/Enamul Kabir GEBT/Borna Disease Virus/All phytochemicals for docking	Conformer3D_COMPOUND_CID_7128.sdf	1
	45082895	926	Conformer3D_COMPOUND_CID_45082895.1	8/17/2023 14:09	8/17/2023 14:09																									/root/Enamul Kabir GEBT/Borna Disease Virus/All phytochemicals for docking	Conformer3D_COMPOUND_CID_45082895.sdf	1
	443756	927	Conformer3D_COMPOUND_CID_443756.1	8/17/2023 14:09	8/17/2023 14:09																									/root/Enamul Kabir GEBT/Borna Disease Virus/All phytochemicals for docking	Conformer3D_COMPOUND_CID_443756.sdf	1
	643181	928	Conformer3D_COMPOUND_CID_643181.1	8/17/2023 14:09	8/17/2023 14:09																									/root/Enamul Kabir GEBT/Borna Disease Virus/All phytochemicals for docking	Conformer3D_COMPOUND_CID_643181.sdf	1
	189660	929	Conformer3D_COMPOUND_CID_189660.1	8/17/2023 14:09	8/17/2023 14:09																									/root/Enamul Kabir GEBT/Borna Disease Virus/All phytochemicals for docking	Conformer3D_COMPOUND_CID_189660.sdf	1
	7530950	930	Conformer3D_COMPOUND_CID_7530950.1	8/17/2023 14:09	8/17/2023 14:09																									/root/Enamul Kabir GEBT/Borna Disease Virus/All phytochemicals for docking	Conformer3D_COMPOUND_CID_7530950.sdf	1
	122510	931	Structure2D_COMPOUND_CID_122510.1	8/17/2023 14:09	8/17/2023 14:09																									/root/Enamul Kabir GEBT/Borna Disease Virus/All phytochemicals for docking	Structure2D_COMPOUND_CID_122510.sdf	1
	14896	932	Conformer3D_COMPOUND_CID_14896.1	8/17/2023 14:09	8/17/2023 14:09																									/root/Enamul Kabir GEBT/Borna Disease Virus/All phytochemicals for docking	Conformer3D_COMPOUND_CID_14896.sdf	1
	6442374	933	Conformer3D_COMPOUND_CID_6442374.1	8/17/2023 14:09	8/17/2023 14:09																									/root/Enamul Kabir GEBT/Borna Disease Virus/All phytochemicals for docking	Conformer3D_COMPOUND_CID_6442374.sdf	1
	165536	934	Conformer3D_COMPOUND_CID_165536.1	8/17/2023 14:09	8/17/2023 14:09																									/root/Enamul Kabir GEBT/Borna Disease Virus/All phytochemicals for docking	Conformer3D_COMPOUND_CID_165536.sdf	1
	24847856	935	Structure2D_COMPOUND_CID_24847856.1	8/17/2023 14:09	8/17/2023 14:09																									/root/Enamul Kabir GEBT/Borna Disease Virus/All phytochemicals for docking	Structure2D_COMPOUND_CID_24847856.sdf	1
	7461	936	Conformer3D_COMPOUND_CID_7461.1	8/17/2023 14:09	8/17/2023 14:09																									/root/Enamul Kabir GEBT/Borna Disease Virus/All phytochemicals for docking	Conformer3D_COMPOUND_CID_7461.sdf	1
	5281670	937	Conformer3D_COMPOUND_CID_5281670.1	8/17/2023 14:09	8/17/2023 14:09																									/root/Enamul Kabir GEBT/Borna Disease Virus/All phytochemicals for docking	Conformer3D_COMPOUND_CID_5281670.sdf	1
	189168	938	Conformer3D_COMPOUND_CID_189168.1	8/17/2023 14:09	8/17/2023 14:09																									/root/Enamul Kabir GEBT/Borna Disease Virus/All phytochemicals for docking	Conformer3D_COMPOUND_CID_189168.sdf	1
	21632833	939	Conformer3D_COMPOUND_CID_21632833.1	8/17/2023 14:09	8/17/2023 14:09																									/root/Enamul Kabir GEBT/Borna Disease Virus/All phytochemicals for docking	Conformer3D_COMPOUND_CID_21632833.sdf	1
	71346280	940	Conformer3D_COMPOUND_CID_71346280.1	8/17/2023 14:09	8/17/2023 14:09																									/root/Enamul Kabir GEBT/Borna Disease Virus/All phytochemicals for docking	Conformer3D_COMPOUND_CID_71346280.sdf	1
	10659	941	Conformer3D_COMPOUND_CID_10659.1	8/17/2023 14:09	8/17/2023 14:09																									/root/Enamul Kabir GEBT/Borna Disease Virus/All phytochemicals for docking	Conformer3D_COMPOUND_CID_10659.sdf	1
	10026486	942	Conformer3D_COMPOUND_CID_10026486.1	8/17/2023 14:09	8/17/2023 14:09																									/root/Enamul Kabir GEBT/Borna Disease Virus/All phytochemicals for docking	Conformer3D_COMPOUND_CID_10026486.sdf	1
	102082877	943	Structure2D_COMPOUND_CID_102082877.1	8/17/2023 14:09	8/17/2023 14:09																									/root/Enamul Kabir GEBT/Borna Disease Virus/All phytochemicals for docking	Structure2D_COMPOUND_CID_102082877.sdf	1
	289151	944	Conformer3D_COMPOUND_CID_289151.1	8/17/2023 14:09	8/17/2023 14:09																									/root/Enamul Kabir GEBT/Borna Disease Virus/All phytochemicals for docking	Conformer3D_COMPOUND_CID_289151.sdf	1
	34296	945	Conformer3D_COMPOUND_CID_34296.1	8/17/2023 14:09	8/17/2023 14:09																									/root/Enamul Kabir GEBT/Borna Disease Virus/All phytochemicals for docking	Conformer3D_COMPOUND_CID_34296.sdf	1
	131750976	946	Conformer3D_COMPOUND_CID_131750976.1	8/17/2023 14:09	8/17/2023 14:09																									/root/Enamul Kabir GEBT/Borna Disease Virus/All phytochemicals for docking	Conformer3D_COMPOUND_CID_131750976.sdf	1
	13213649	947	Conformer3D_COMPOUND_CID_13213649.1	8/17/2023 14:09	8/17/2023 14:09																									/root/Enamul Kabir GEBT/Borna Disease Virus/All phytochemicals for docking	Conformer3D_COMPOUND_CID_13213649.sdf	1
	96710	948	Conformer3D_COMPOUND_CID_96710.1	8/17/2023 14:09	8/17/2023 14:09																									/root/Enamul Kabir GEBT/Borna Disease Virus/All phytochemicals for docking	Conformer3D_COMPOUND_CID_96710.sdf	1
	160179	949	Conformer3D_COMPOUND_CID_160179.1	8/17/2023 14:09	8/17/2023 14:09																									/root/Enamul Kabir GEBT/Borna Disease Virus/All phytochemicals for docking	Conformer3D_COMPOUND_CID_160179.sdf	1
	326	950	Conformer3D_COMPOUND_CID_326.1	8/17/2023 14:09	8/17/2023 14:09																									/root/Enamul Kabir GEBT/Borna Disease Virus/All phytochemicals for docking	Conformer3D_COMPOUND_CID_326.sdf	1
	86035860	951	Structure2D_COMPOUND_CID_86035860.1	8/17/2023 14:09	8/17/2023 14:09																									/root/Enamul Kabir GEBT/Borna Disease Virus/All phytochemicals for docking	Structure2D_COMPOUND_CID_86035860.sdf	1
	12072	952	Conformer3D_COMPOUND_CID_12072.1	8/17/2023 14:09	8/17/2023 14:09																									/root/Enamul Kabir GEBT/Borna Disease Virus/All phytochemicals for docking	Conformer3D_COMPOUND_CID_12072.sdf	1
	454740	953	Conformer3D_COMPOUND_CID_454740.1	8/17/2023 14:09	8/17/2023 14:09																									/root/Enamul Kabir GEBT/Borna Disease Virus/All phytochemicals for docking	Conformer3D_COMPOUND_CID_454740.sdf	1
	6452061	954	Conformer3D_COMPOUND_CID_6452061.1	8/17/2023 14:09	8/17/2023 14:09																									/root/Enamul Kabir GEBT/Borna Disease Virus/All phytochemicals for docking	Conformer3D_COMPOUND_CID_6452061.sdf	1
	102443	955	Conformer3D_COMPOUND_CID_102443.1	8/17/2023 14:09	8/17/2023 14:09																									/root/Enamul Kabir GEBT/Borna Disease Virus/All phytochemicals for docking	Conformer3D_COMPOUND_CID_102443.sdf	1
	5318565	956	Conformer3D_COMPOUND_CID_5318565.1	8/17/2023 14:09	8/17/2023 14:09																									/root/Enamul Kabir GEBT/Borna Disease Virus/All phytochemicals for docking	Conformer3D_COMPOUND_CID_5318565.sdf	1
	6449829	957	Conformer3D_COMPOUND_CID_6449829.1	8/17/2023 14:09	8/17/2023 14:09																									/root/Enamul Kabir GEBT/Borna Disease Virus/All phytochemicals for docking	Conformer3D_COMPOUND_CID_6449829.sdf	1
	12309899	958	Structure2D_COMPOUND_CID_12309899.1	8/17/2023 14:09	8/17/2023 14:09																									/root/Enamul Kabir GEBT/Borna Disease Virus/All phytochemicals for docking	Structure2D_COMPOUND_CID_12309899.sdf	1
	131753067	959	Structure2D_COMPOUND_CID_131753067.1	8/17/2023 14:09	8/17/2023 14:09																									/root/Enamul Kabir GEBT/Borna Disease Virus/All phytochemicals for docking	Structure2D_COMPOUND_CID_131753067.sdf	1
	24832095	960	Structure2D_COMPOUND_CID_24832095.1	8/17/2023 14:09	8/17/2023 14:09																									/root/Enamul Kabir GEBT/Borna Disease Virus/All phytochemicals for docking	Structure2D_COMPOUND_CID_24832095.sdf	1
	13857953	961	Structure2D_COMPOUND_CID_13857953.1	8/17/2023 14:09	8/17/2023 14:09																									/root/Enamul Kabir GEBT/Borna Disease Virus/All phytochemicals for docking	Structure2D_COMPOUND_CID_13857953.sdf	1
	24847856	962	Structure2D_COMPOUND_CID_24847856.1	8/17/2023 14:09	8/17/2023 14:09																									/root/Enamul Kabir GEBT/Borna Disease Virus/All phytochemicals for docking	Structure2D_COMPOUND_CID_24847856.sdf	1
	79089	963	Conformer3D_COMPOUND_CID_79089.1	8/17/2023 14:09	8/17/2023 14:09																									/root/Enamul Kabir GEBT/Borna Disease Virus/All phytochemicals for docking	Conformer3D_COMPOUND_CID_79089.sdf	1
	7462	964	Conformer3D_COMPOUND_CID_7462.1	8/17/2023 14:09	8/17/2023 14:09																									/root/Enamul Kabir GEBT/Borna Disease Virus/All phytochemicals for docking	Conformer3D_COMPOUND_CID_7462.sdf	1
	22524457	965	Conformer3D_COMPOUND_CID_22524457.1	8/17/2023 14:09	8/17/2023 14:09																									/root/Enamul Kabir GEBT/Borna Disease Virus/All phytochemicals for docking	Conformer3D_COMPOUND_CID_22524457.sdf	1
	10244953	966	Conformer3D_COMPOUND_CID_10244953.1	8/17/2023 14:09	8/17/2023 14:09																									/root/Enamul Kabir GEBT/Borna Disease Virus/All phytochemicals for docking	Conformer3D_COMPOUND_CID_10244953.sdf	1
	146798	967	Conformer3D_COMPOUND_CID_146798.1	8/17/2023 14:09	8/17/2023 14:09																									/root/Enamul Kabir GEBT/Borna Disease Virus/All phytochemicals for docking	Conformer3D_COMPOUND_CID_146798.sdf	1
	5317623	968	Structure2D_COMPOUND_CID_5317623.1	8/17/2023 14:09	8/17/2023 14:09																									/root/Enamul Kabir GEBT/Borna Disease Virus/All phytochemicals for docking	Structure2D_COMPOUND_CID_5317623.sdf	1
	1550890	969	Conformer3D_COMPOUND_CID_1550890.1	8/17/2023 14:09	8/17/2023 14:09																									/root/Enamul Kabir GEBT/Borna Disease Virus/All phytochemicals for docking	Conformer3D_COMPOUND_CID_1550890.sdf	1
	313324	970	Structure2D_COMPOUND_CID_313324.1	8/17/2023 14:09	8/17/2023 14:09																									/root/Enamul Kabir GEBT/Borna Disease Virus/All phytochemicals for docking	Structure2D_COMPOUND_CID_313324.sdf	1
	261491	971	Conformer3D_COMPOUND_CID_261491.1	8/17/2023 14:09	8/17/2023 14:09																									/root/Enamul Kabir GEBT/Borna Disease Virus/All phytochemicals for docking	Conformer3D_COMPOUND_CID_261491.sdf	1
	313324	972	Structure2D_COMPOUND_CID_313324.1	8/17/2023 14:09	8/17/2023 14:09																									/root/Enamul Kabir GEBT/Borna Disease Virus/All phytochemicals for docking	Structure2D_COMPOUND_CID_313324.sdf	1
	189706	973	Conformer3D_COMPOUND_CID_189706.1	8/17/2023 14:09	8/17/2023 14:09																									/root/Enamul Kabir GEBT/Borna Disease Virus/All phytochemicals for docking	Conformer3D_COMPOUND_CID_189706.sdf	1
	6947	974	Conformer3D_COMPOUND_CID_6947.1	8/17/2023 14:09	8/17/2023 14:09																									/root/Enamul Kabir GEBT/Borna Disease Virus/All phytochemicals for docking	Conformer3D_COMPOUND_CID_6947.sdf	1
	22201	975	Conformer3D_COMPOUND_CID_22201.1	8/17/2023 14:09	8/17/2023 14:09																									/root/Enamul Kabir GEBT/Borna Disease Virus/All phytochemicals for docking	Conformer3D_COMPOUND_CID_22201.sdf	1
	3084119	976	Structure2D_COMPOUND_CID_3084119.1	8/17/2023 14:09	8/17/2023 14:09																									/root/Enamul Kabir GEBT/Borna Disease Virus/All phytochemicals for docking	Structure2D_COMPOUND_CID_3084119.sdf	1
	520384	977	Conformer3D_COMPOUND_CID_520384.1	8/17/2023 14:09	8/17/2023 14:09																									/root/Enamul Kabir GEBT/Borna Disease Virus/All phytochemicals for docking	Conformer3D_COMPOUND_CID_520384.sdf	1
	89488	978	Conformer3D_COMPOUND_CID_89488.1	8/17/2023 14:09	8/17/2023 14:09																									/root/Enamul Kabir GEBT/Borna Disease Virus/All phytochemicals for docking	Conformer3D_COMPOUND_CID_89488.sdf	1
	131752701	979	Structure2D_COMPOUND_CID_131752701.1	8/17/2023 14:09	8/17/2023 14:09																									/root/Enamul Kabir GEBT/Borna Disease Virus/All phytochemicals for docking	Structure2D_COMPOUND_CID_131752701.sdf	1
	6451618	980	Conformer3D_COMPOUND_CID_6451618.1	8/17/2023 14:09	8/17/2023 14:09																									/root/Enamul Kabir GEBT/Borna Disease Virus/All phytochemicals for docking	Conformer3D_COMPOUND_CID_6451618.sdf	1
	101607926	981	Structure2D_COMPOUND_CID_101607926.1	8/17/2023 14:09	8/17/2023 14:09																									/root/Enamul Kabir GEBT/Borna Disease Virus/All phytochemicals for docking	Structure2D_COMPOUND_CID_101607926.sdf	1
	1885	982	Structure2D_COMPOUND_CID_1885.1	8/17/2023 14:09	8/17/2023 14:09																									/root/Enamul Kabir GEBT/Borna Disease Virus/All phytochemicals for docking	Structure2D_COMPOUND_CID_1885.sdf	1
	13874489	983	Conformer3D_COMPOUND_CID_13874489.1	8/17/2023 14:09	8/17/2023 14:09																									/root/Enamul Kabir GEBT/Borna Disease Virus/All phytochemicals for docking	Conformer3D_COMPOUND_CID_13874489.sdf	1
	94266	984	Conformer3D_COMPOUND_CID_94266.1	8/17/2023 14:09	8/17/2023 14:09																									/root/Enamul Kabir GEBT/Borna Disease Virus/All phytochemicals for docking	Conformer3D_COMPOUND_CID_94266.sdf	1
	101629835	985	Conformer3D_COMPOUND_CID_101629835.1	8/17/2023 14:09	8/17/2023 14:09																									/root/Enamul Kabir GEBT/Borna Disease Virus/All phytochemicals for docking	Conformer3D_COMPOUND_CID_101629835.sdf	1
	21606141	986	Structure2D_COMPOUND_CID_21606141.1	8/17/2023 14:09	8/17/2023 14:09																									/root/Enamul Kabir GEBT/Borna Disease Virus/All phytochemicals for docking	Structure2D_COMPOUND_CID_21606141.sdf	1
	6436348	987	Conformer3D_COMPOUND_CID_6436348.1	8/17/2023 14:09	8/17/2023 14:09																									/root/Enamul Kabir GEBT/Borna Disease Virus/All phytochemicals for docking	Conformer3D_COMPOUND_CID_6436348.sdf	1
	6428995	988	Conformer3D_COMPOUND_CID_6428995.1	8/17/2023 14:09	8/17/2023 14:09																									/root/Enamul Kabir GEBT/Borna Disease Virus/All phytochemicals for docking	Conformer3D_COMPOUND_CID_6428995.sdf	1
	6508206	989	Conformer3D_COMPOUND_CID_6508206.1	8/17/2023 14:09	8/17/2023 14:09																									/root/Enamul Kabir GEBT/Borna Disease Virus/All phytochemicals for docking	Conformer3D_COMPOUND_CID_6508206.sdf	1
	534398	990	Structure2D_COMPOUND_CID_534398.1	8/17/2023 14:09	8/17/2023 14:09																									/root/Enamul Kabir GEBT/Borna Disease Virus/All phytochemicals for docking	Structure2D_COMPOUND_CID_534398.sdf	1
	24834047	991	Conformer3D_COMPOUND_CID_24834047.1	8/17/2023 14:09	8/17/2023 14:09																									/root/Enamul Kabir GEBT/Borna Disease Virus/All phytochemicals for docking	Conformer3D_COMPOUND_CID_24834047.sdf	1
	50900051	992	Conformer3D_COMPOUND_CID_50900051.1	8/17/2023 14:09	8/17/2023 14:09																									/root/Enamul Kabir GEBT/Borna Disease Virus/All phytochemicals for docking	Conformer3D_COMPOUND_CID_50900051.sdf	1
	6432025	993	Conformer3D_COMPOUND_CID_6432025.1	8/17/2023 14:09	8/17/2023 14:09																									/root/Enamul Kabir GEBT/Borna Disease Virus/All phytochemicals for docking	Conformer3D_COMPOUND_CID_6432025.sdf	1
	1107	994	Structure2D_COMPOUND_CID_1107.1	8/17/2023 14:09	8/17/2023 14:09																									/root/Enamul Kabir GEBT/Borna Disease Virus/All phytochemicals for docking	Structure2D_COMPOUND_CID_1107.sdf	1
	94221	995	Conformer3D_COMPOUND_CID_94221.1	8/17/2023 14:09	8/17/2023 14:09																									/root/Enamul Kabir GEBT/Borna Disease Virus/All phytochemicals for docking	Conformer3D_COMPOUND_CID_94221.sdf	1
	1107	996	Structure2D_COMPOUND_CID_1107.1	8/17/2023 14:09	8/17/2023 14:09																									/root/Enamul Kabir GEBT/Borna Disease Virus/All phytochemicals for docking	Structure2D_COMPOUND_CID_1107.sdf	1
	14619932	997	Structure2D_COMPOUND_CID_14619932.1	8/17/2023 14:09	8/17/2023 14:09																									/root/Enamul Kabir GEBT/Borna Disease Virus/All phytochemicals for docking	Structure2D_COMPOUND_CID_14619932.sdf	1
	7128	998	Conformer3D_COMPOUND_CID_7128.1	8/17/2023 14:09	8/17/2023 14:09																									/root/Enamul Kabir GEBT/Borna Disease Virus/All phytochemicals for docking	Conformer3D_COMPOUND_CID_7128.sdf	1
	637776	999	Conformer3D_COMPOUND_CID_637776.1	8/17/2023 14:09	8/17/2023 14:09																									/root/Enamul Kabir GEBT/Borna Disease Virus/All phytochemicals for docking	Conformer3D_COMPOUND_CID_637776.sdf	1
	101425842	1000	Structure2D_COMPOUND_CID_101425842.1	8/17/2023 14:09	8/17/2023 14:09																									/root/Enamul Kabir GEBT/Borna Disease Virus/All phytochemicals for docking	Structure2D_COMPOUND_CID_101425842.sdf	1
	6760	1001	Conformer3D_COMPOUND_CID_6760.1	8/17/2023 14:09	8/17/2023 14:09																									/root/Enamul Kabir GEBT/Borna Disease Virus/All phytochemicals for docking	Conformer3D_COMPOUND_CID_6760.sdf	1
	91754221	1002	Conformer3D_COMPOUND_CID_91754221.1	8/17/2023 14:09	8/17/2023 14:09																									/root/Enamul Kabir GEBT/Borna Disease Virus/All phytochemicals for docking	Conformer3D_COMPOUND_CID_91754221.sdf	1
	150636	1003	Conformer3D_COMPOUND_CID_150636.1	8/17/2023 14:09	8/17/2023 14:09																									/root/Enamul Kabir GEBT/Borna Disease Virus/All phytochemicals for docking	Conformer3D_COMPOUND_CID_150636.sdf	1
	11116492	1004	Conformer3D_COMPOUND_CID_11116492.1	8/17/2023 14:09	8/17/2023 14:09																									/root/Enamul Kabir GEBT/Borna Disease Virus/All phytochemicals for docking	Conformer3D_COMPOUND_CID_11116492.sdf	1
	5281855	1005	Conformer3D_COMPOUND_CID_5281855.1	8/17/2023 14:09	8/17/2023 14:09																									/root/Enamul Kabir GEBT/Borna Disease Virus/All phytochemicals for docking	Conformer3D_COMPOUND_CID_5281855.sdf	1
	5464178	1006	Conformer3D_COMPOUND_CID_5464178.1	8/17/2023 14:09	8/17/2023 14:09																									/root/Enamul Kabir GEBT/Borna Disease Virus/All phytochemicals for docking	Conformer3D_COMPOUND_CID_5464178.sdf	1
	65090	1007	Conformer3D_COMPOUND_CID_65090.1	8/17/2023 14:09	8/17/2023 14:09																									/root/Enamul Kabir GEBT/Borna Disease Virus/All phytochemicals for docking	Conformer3D_COMPOUND_CID_65090.sdf	1
	1549095	1008	Conformer3D_COMPOUND_CID_1549095.1	8/17/2023 14:09	8/17/2023 14:09																									/root/Enamul Kabir GEBT/Borna Disease Virus/All phytochemicals for docking	Conformer3D_COMPOUND_CID_1549095.sdf	1
	25255091	1009	Conformer3D_COMPOUND_CID_25255091.1	8/17/2023 14:09	8/17/2023 14:09																									/root/Enamul Kabir GEBT/Borna Disease Virus/All phytochemicals for docking	Conformer3D_COMPOUND_CID_25255091.sdf	1
	10456312	1010	Conformer3D_COMPOUND_CID_10456312 (1).1	8/17/2023 14:09	8/17/2023 14:09																									/root/Enamul Kabir GEBT/Borna Disease Virus/All phytochemicals for docking	Conformer3D_COMPOUND_CID_10456312 (1).sdf	1
	10456312	1011	Conformer3D_COMPOUND_CID_10456312.1	8/17/2023 14:09	8/17/2023 14:09																									/root/Enamul Kabir GEBT/Borna Disease Virus/All phytochemicals for docking	Conformer3D_COMPOUND_CID_10456312.sdf	1
	14543198	1012	Conformer3D_COMPOUND_CID_14543198.1	8/17/2023 14:09	8/17/2023 14:09																									/root/Enamul Kabir GEBT/Borna Disease Virus/All phytochemicals for docking	Conformer3D_COMPOUND_CID_14543198.sdf	1
	151010	1013	Conformer3D_COMPOUND_CID_151010.1	8/17/2023 14:09	8/17/2023 14:09																									/root/Enamul Kabir GEBT/Borna Disease Virus/All phytochemicals for docking	Conformer3D_COMPOUND_CID_151010.sdf	1
	44258300	1014	Conformer3D_COMPOUND_CID_44258300.1	8/17/2023 14:09	8/17/2023 14:09																									/root/Enamul Kabir GEBT/Borna Disease Virus/All phytochemicals for docking	Conformer3D_COMPOUND_CID_44258300.sdf	1
	6036	1015	Conformer3D_COMPOUND_CID_6036.1	8/17/2023 14:09	8/17/2023 14:09																									/root/Enamul Kabir GEBT/Borna Disease Virus/All phytochemicals for docking	Conformer3D_COMPOUND_CID_6036.sdf	1
	68252	1016	Conformer3D_COMPOUND_CID_68252.1	8/17/2023 14:09	8/17/2023 14:09																									/root/Enamul Kabir GEBT/Borna Disease Virus/All phytochemicals for docking	Conformer3D_COMPOUND_CID_68252.sdf	1
	10045636	1017	Structure2D_COMPOUND_CID_10045636.1	8/17/2023 14:09	8/17/2023 14:09																									/root/Enamul Kabir GEBT/Borna Disease Virus/All phytochemicals for docking	Structure2D_COMPOUND_CID_10045636.sdf	1
	10795	1018	Conformer3D_COMPOUND_CID_10795.1	8/17/2023 14:09	8/17/2023 14:09																									/root/Enamul Kabir GEBT/Borna Disease Virus/All phytochemicals for docking	Conformer3D_COMPOUND_CID_10795.sdf	1
	3084119	1019	Structure2D_COMPOUND_CID_3084119.1	8/17/2023 14:09	8/17/2023 14:09																									/root/Enamul Kabir GEBT/Borna Disease Virus/All phytochemicals for docking	Structure2D_COMPOUND_CID_3084119.sdf	1
	91753627	1020	Structure2D_COMPOUND_CID_91753627.1	8/17/2023 14:09	8/17/2023 14:09																									/root/Enamul Kabir GEBT/Borna Disease Virus/All phytochemicals for docking	Structure2D_COMPOUND_CID_91753627.sdf	1
	189403	1021	Conformer3D_COMPOUND_CID_189403.1	8/17/2023 14:09	8/17/2023 14:09																									/root/Enamul Kabir GEBT/Borna Disease Virus/All phytochemicals for docking	Conformer3D_COMPOUND_CID_189403.sdf	1
	5280537	1022	Conformer3D_COMPOUND_CID_5280537.1	8/17/2023 14:09	8/17/2023 14:09																									/root/Enamul Kabir GEBT/Borna Disease Virus/All phytochemicals for docking	Conformer3D_COMPOUND_CID_5280537.sdf	1
	5365639	1023	Conformer3D_COMPOUND_CID_5365639.1	8/17/2023 14:09	8/17/2023 14:09																									/root/Enamul Kabir GEBT/Borna Disease Virus/All phytochemicals for docking	Conformer3D_COMPOUND_CID_5365639.sdf	1
	91753981	1024	Conformer3D_COMPOUND_CID_91753981.1	8/17/2023 14:09	8/17/2023 14:09																									/root/Enamul Kabir GEBT/Borna Disease Virus/All phytochemicals for docking	Conformer3D_COMPOUND_CID_91753981.sdf	1
	5281623	1025	Conformer3D_COMPOUND_CID_5281623.1	8/17/2023 14:09	8/17/2023 14:09																									/root/Enamul Kabir GEBT/Borna Disease Virus/All phytochemicals for docking	Conformer3D_COMPOUND_CID_5281623.sdf	1
	72388	1026	Conformer3D_COMPOUND_CID_72388.1	8/17/2023 14:09	8/17/2023 14:09																									/root/Enamul Kabir GEBT/Borna Disease Virus/All phytochemicals for docking	Conformer3D_COMPOUND_CID_72388.sdf	1
	20055255	1027	Conformer3D_COMPOUND_CID_20055255.1	8/17/2023 14:09	8/17/2023 14:09																									/root/Enamul Kabir GEBT/Borna Disease Virus/All phytochemicals for docking	Conformer3D_COMPOUND_CID_20055255.sdf	1
	3102	1028	Conformer3D_COMPOUND_CID_3102.1	8/17/2023 14:09	8/17/2023 14:09																									/root/Enamul Kabir GEBT/Borna Disease Virus/All phytochemicals for docking	Conformer3D_COMPOUND_CID_3102.sdf	1
	4133	1029	Conformer3D_COMPOUND_CID_4133.1	8/17/2023 14:09	8/17/2023 14:09																									/root/Enamul Kabir GEBT/Borna Disease Virus/All phytochemicals for docking	Conformer3D_COMPOUND_CID_4133.sdf	1
	22227	1030	Conformer3D_COMPOUND_CID_22227.1	8/17/2023 14:09	8/17/2023 14:09																									/root/Enamul Kabir GEBT/Borna Disease Virus/All phytochemicals for docking	Conformer3D_COMPOUND_CID_22227.sdf	1
	79036	1031	Conformer3D_COMPOUND_CID_79036.1	8/17/2023 14:09	8/17/2023 14:09																									/root/Enamul Kabir GEBT/Borna Disease Virus/All phytochemicals for docking	Conformer3D_COMPOUND_CID_79036.sdf	1
	440259	1032	Conformer3D_COMPOUND_CID_440259.1	8/17/2023 14:09	8/17/2023 14:09																									/root/Enamul Kabir GEBT/Borna Disease Virus/All phytochemicals for docking	Conformer3D_COMPOUND_CID_440259.sdf	1
	44258301	1033	Conformer3D_COMPOUND_CID_44258301.1	8/17/2023 14:09	8/17/2023 14:09																									/root/Enamul Kabir GEBT/Borna Disease Virus/All phytochemicals for docking	Conformer3D_COMPOUND_CID_44258301.sdf	1
	7704	1034	Conformer3D_COMPOUND_CID_7704.1	8/17/2023 14:09	8/17/2023 14:09																									/root/Enamul Kabir GEBT/Borna Disease Virus/All phytochemicals for docking	Conformer3D_COMPOUND_CID_7704.sdf	1
	91748749	1035	Conformer3D_COMPOUND_CID_91748749.1	8/17/2023 14:09	8/17/2023 14:09																									/root/Enamul Kabir GEBT/Borna Disease Virus/All phytochemicals for docking	Conformer3D_COMPOUND_CID_91748749.sdf	1
	332	1036	Conformer3D_COMPOUND_CID_332.1	8/17/2023 14:09	8/17/2023 14:09																									/root/Enamul Kabir GEBT/Borna Disease Virus/All phytochemicals for docking	Conformer3D_COMPOUND_CID_332.sdf	1
	126	1037	Conformer3D_COMPOUND_CID_126.1	8/17/2023 14:09	8/17/2023 14:09																									/root/Enamul Kabir GEBT/Borna Disease Virus/All phytochemicals for docking	Conformer3D_COMPOUND_CID_126.sdf	1
	14619932	1038	Structure2D_COMPOUND_CID_14619932.1	8/17/2023 14:09	8/17/2023 14:09																									/root/Enamul Kabir GEBT/Borna Disease Virus/All phytochemicals for docking	Structure2D_COMPOUND_CID_14619932.sdf	1
	5280343	1039	Conformer3D_COMPOUND_CID_5280343.1	8/17/2023 14:09	8/17/2023 14:09																									/root/Enamul Kabir GEBT/Borna Disease Virus/All phytochemicals for docking	Conformer3D_COMPOUND_CID_5280343.sdf	1
	6428961	1040	Conformer3D_COMPOUND_CID_6428961.1	8/17/2023 14:09	8/17/2023 14:09																									/root/Enamul Kabir GEBT/Borna Disease Virus/All phytochemicals for docking	Conformer3D_COMPOUND_CID_6428961.sdf	1
	821434	1041	Conformer3D_COMPOUND_CID_821434.1	8/17/2023 14:09	8/17/2023 14:09																									/root/Enamul Kabir GEBT/Borna Disease Virus/All phytochemicals for docking	Conformer3D_COMPOUND_CID_821434.sdf	1
	625070	1042	Conformer3D_COMPOUND_CID_625070.1	8/17/2023 14:09	8/17/2023 14:09																									/root/Enamul Kabir GEBT/Borna Disease Virus/All phytochemicals for docking	Conformer3D_COMPOUND_CID_625070.sdf	1
	14542258	1043	Conformer3D_COMPOUND_CID_14542258.1	8/17/2023 14:09	8/17/2023 14:09																									/root/Enamul Kabir GEBT/Borna Disease Virus/All phytochemicals for docking	Conformer3D_COMPOUND_CID_14542258.sdf	1
	91747230	1044	Conformer3D_COMPOUND_CID_91747230.1	8/17/2023 14:09	8/17/2023 14:09																									/root/Enamul Kabir GEBT/Borna Disease Virus/All phytochemicals for docking	Conformer3D_COMPOUND_CID_91747230.sdf	1
	11732	1045	Conformer3D_COMPOUND_CID_11732.1	8/17/2023 14:09	8/17/2023 14:09																									/root/Enamul Kabir GEBT/Borna Disease Virus/All phytochemicals for docking	Conformer3D_COMPOUND_CID_11732.sdf	1
	14529	1046	Conformer3D_COMPOUND_CID_14529.1	8/17/2023 14:09	8/17/2023 14:09																									/root/Enamul Kabir GEBT/Borna Disease Virus/All phytochemicals for docking	Conformer3D_COMPOUND_CID_14529.sdf	1
	8748	1047	Conformer3D_COMPOUND_CID_8748.1	8/17/2023 14:09	8/17/2023 14:09																									/root/Enamul Kabir GEBT/Borna Disease Virus/All phytochemicals for docking	Conformer3D_COMPOUND_CID_8748.sdf	1
	12309899	1048	Structure2D_COMPOUND_CID_12309899.1	8/17/2023 14:09	8/17/2023 14:09																									/root/Enamul Kabir GEBT/Borna Disease Virus/All phytochemicals for docking	Structure2D_COMPOUND_CID_12309899.sdf	1
	6657	1049	Conformer3D_COMPOUND_CID_6657.1	8/17/2023 14:09	8/17/2023 14:09																									/root/Enamul Kabir GEBT/Borna Disease Virus/All phytochemicals for docking	Conformer3D_COMPOUND_CID_6657.sdf	1
	325	1050	Conformer3D_COMPOUND_CID_325.1	8/17/2023 14:09	8/17/2023 14:09																									/root/Enamul Kabir GEBT/Borna Disease Virus/All phytochemicals for docking	Conformer3D_COMPOUND_CID_325.sdf	1
	2758	1051	Conformer3D_COMPOUND_CID_2758.1	8/17/2023 14:09	8/17/2023 14:09																									/root/Enamul Kabir GEBT/Borna Disease Virus/All phytochemicals for docking	Conformer3D_COMPOUND_CID_2758.sdf	1
	11276107	1052	Conformer3D_COMPOUND_CID_11276107.1	8/17/2023 14:09	8/17/2023 14:09																									/root/Enamul Kabir GEBT/Borna Disease Virus/All phytochemicals for docking	Conformer3D_COMPOUND_CID_11276107.sdf	1
	534398	1053	Structure2D_COMPOUND_CID_534398.1	8/17/2023 14:09	8/17/2023 14:09																									/root/Enamul Kabir GEBT/Borna Disease Virus/All phytochemicals for docking	Structure2D_COMPOUND_CID_534398.sdf	1
	1107	1054	Structure2D_COMPOUND_CID_1107.1	8/17/2023 14:09	8/17/2023 14:09																									/root/Enamul Kabir GEBT/Borna Disease Virus/All phytochemicals for docking	Structure2D_COMPOUND_CID_1107.sdf	1
	6654	1055	Conformer3D_COMPOUND_CID_6654.1	8/17/2023 14:09	8/17/2023 14:09																									/root/Enamul Kabir GEBT/Borna Disease Virus/All phytochemicals for docking	Conformer3D_COMPOUND_CID_6654.sdf	1
	14619932	1056	Structure2D_COMPOUND_CID_14619932.1	8/17/2023 14:09	8/17/2023 14:09																									/root/Enamul Kabir GEBT/Borna Disease Virus/All phytochemicals for docking	Structure2D_COMPOUND_CID_14619932.sdf	1
	102276189	1057	Structure2D_COMPOUND_CID_102276189.1	8/17/2023 14:09	8/17/2023 14:09																									/root/Enamul Kabir GEBT/Borna Disease Virus/All phytochemicals for docking	Structure2D_COMPOUND_CID_102276189.sdf	1
	61262	1058	Conformer3D_COMPOUND_CID_61262.1	8/17/2023 14:09	8/17/2023 14:09																									/root/Enamul Kabir GEBT/Borna Disease Virus/All phytochemicals for docking	Conformer3D_COMPOUND_CID_61262.sdf	1
	167812	1059	Conformer3D_COMPOUND_CID_167812.1	8/17/2023 14:09	8/17/2023 14:09																									/root/Enamul Kabir GEBT/Borna Disease Virus/All phytochemicals for docking	Conformer3D_COMPOUND_CID_167812.sdf	1
	6448	1060	Conformer3D_COMPOUND_CID_6448.1	8/17/2023 14:09	8/17/2023 14:09																									/root/Enamul Kabir GEBT/Borna Disease Virus/All phytochemicals for docking	Conformer3D_COMPOUND_CID_6448.sdf	1
	66302	1061	Conformer3D_COMPOUND_CID_66302.1	8/17/2023 14:09	8/17/2023 14:09																									/root/Enamul Kabir GEBT/Borna Disease Virus/All phytochemicals for docking	Conformer3D_COMPOUND_CID_66302.sdf	1
	6918774	1062	Conformer3D_COMPOUND_CID_6918774.1	8/17/2023 14:09	8/17/2023 14:09																									/root/Enamul Kabir GEBT/Borna Disease Virus/All phytochemicals for docking	Conformer3D_COMPOUND_CID_6918774.sdf	1
	5282155	1063	Conformer3D_COMPOUND_CID_5282155.1	8/17/2023 14:09	8/17/2023 14:09																									/root/Enamul Kabir GEBT/Borna Disease Virus/All phytochemicals for docking	Conformer3D_COMPOUND_CID_5282155.sdf	1
	313324	1064	Structure2D_COMPOUND_CID_313324.1	8/17/2023 14:09	8/17/2023 14:09																									/root/Enamul Kabir GEBT/Borna Disease Virus/All phytochemicals for docking	Structure2D_COMPOUND_CID_313324.sdf	1
	6428086	1065	Conformer3D_COMPOUND_CID_6428086.1	8/17/2023 14:09	8/17/2023 14:09																									/root/Enamul Kabir GEBT/Borna Disease Virus/All phytochemicals for docking	Conformer3D_COMPOUND_CID_6428086.sdf	1
	7308311	1066	Conformer3D_COMPOUND_CID_7308311.1	8/17/2023 14:09	8/17/2023 14:09																									/root/Enamul Kabir GEBT/Borna Disease Virus/All phytochemicals for docking	Conformer3D_COMPOUND_CID_7308311.sdf	1
	5288209	1067	Conformer3D_COMPOUND_CID_5288209.1	8/17/2023 14:09	8/17/2023 14:09																									/root/Enamul Kabir GEBT/Borna Disease Virus/All phytochemicals for docking	Conformer3D_COMPOUND_CID_5288209.sdf	1
	7809	1068	Conformer3D_COMPOUND_CID_7809.1	8/17/2023 14:09	8/17/2023 14:09																									/root/Enamul Kabir GEBT/Borna Disease Virus/All phytochemicals for docking	Conformer3D_COMPOUND_CID_7809.sdf	1
	7193	1069	Conformer3D_COMPOUND_CID_7193.1	8/17/2023 14:09	8/17/2023 14:09																									/root/Enamul Kabir GEBT/Borna Disease Virus/All phytochemicals for docking	Conformer3D_COMPOUND_CID_7193.sdf	1
	7428	1070	Conformer3D_COMPOUND_CID_7428.1	8/17/2023 14:09	8/17/2023 14:09																									/root/Enamul Kabir GEBT/Borna Disease Virus/All phytochemicals for docking	Conformer3D_COMPOUND_CID_7428.sdf	1
	8857	1071	Conformer3D_COMPOUND_CID_8857.1	8/17/2023 14:09	8/17/2023 14:09																									/root/Enamul Kabir GEBT/Borna Disease Virus/All phytochemicals for docking	Conformer3D_COMPOUND_CID_8857.sdf	1
	160921	1072	Conformer3D_COMPOUND_CID_160921.1	8/17/2023 14:09	8/17/2023 14:09																									/root/Enamul Kabir GEBT/Borna Disease Virus/All phytochemicals for docking	Conformer3D_COMPOUND_CID_160921.sdf	1
	247573	1073	Structure2D_COMPOUND_CID_247573.1	8/17/2023 14:09	8/17/2023 14:09																									/root/Enamul Kabir GEBT/Borna Disease Virus/All phytochemicals for docking	Structure2D_COMPOUND_CID_247573.sdf	1
	102276189	1074	Structure2D_COMPOUND_CID_102276189.1	8/17/2023 14:09	8/17/2023 14:09																									/root/Enamul Kabir GEBT/Borna Disease Virus/All phytochemicals for docking	Structure2D_COMPOUND_CID_102276189.sdf	1
	26332	1075	Conformer3D_COMPOUND_CID_26332.1	8/17/2023 14:09	8/17/2023 14:09																									/root/Enamul Kabir GEBT/Borna Disease Virus/All phytochemicals for docking	Conformer3D_COMPOUND_CID_26332.sdf	1
	131751009	1076	Structure2D_COMPOUND_CID_131751009.1	8/17/2023 14:09	8/17/2023 14:09																									/root/Enamul Kabir GEBT/Borna Disease Virus/All phytochemicals for docking	Structure2D_COMPOUND_CID_131751009.sdf	1
	91748747	1077	Conformer3D_COMPOUND_CID_91748747.1	8/17/2023 14:09	8/17/2023 14:09																									/root/Enamul Kabir GEBT/Borna Disease Virus/All phytochemicals for docking	Conformer3D_COMPOUND_CID_91748747.sdf	1
	7247	1078	Conformer3D_COMPOUND_CID_7247.1	8/17/2023 14:09	8/17/2023 14:09																									/root/Enamul Kabir GEBT/Borna Disease Virus/All phytochemicals for docking	Conformer3D_COMPOUND_CID_7247.sdf	1
	534398	1079	Structure2D_COMPOUND_CID_534398.1	8/17/2023 14:09	8/17/2023 14:09																									/root/Enamul Kabir GEBT/Borna Disease Virus/All phytochemicals for docking	Structure2D_COMPOUND_CID_534398.sdf	1
	117443	1080	Conformer3D_COMPOUND_CID_117443.1	8/17/2023 14:09	8/17/2023 14:09																									/root/Enamul Kabir GEBT/Borna Disease Virus/All phytochemicals for docking	Conformer3D_COMPOUND_CID_117443.sdf	1
	25915	1081	Conformer3D_COMPOUND_CID_25915.1	8/17/2023 14:09	8/17/2023 14:09																									/root/Enamul Kabir GEBT/Borna Disease Virus/All phytochemicals for docking	Conformer3D_COMPOUND_CID_25915.sdf	1
	10102	1082	Conformer3D_COMPOUND_CID_10102.1	8/17/2023 14:09	8/17/2023 14:09																									/root/Enamul Kabir GEBT/Borna Disease Virus/All phytochemicals for docking	Conformer3D_COMPOUND_CID_10102.sdf	1
	7728	1083	Conformer3D_COMPOUND_CID_7728.1	8/17/2023 14:09	8/17/2023 14:09																									/root/Enamul Kabir GEBT/Borna Disease Virus/All phytochemicals for docking	Conformer3D_COMPOUND_CID_7728.sdf	1
	5320651	1084	Conformer3D_COMPOUND_CID_5320651.1	8/17/2023 14:09	8/17/2023 14:09																									/root/Enamul Kabir GEBT/Borna Disease Virus/All phytochemicals for docking	Conformer3D_COMPOUND_CID_5320651.sdf	1
	5315472	1085	Conformer3D_COMPOUND_CID_5315472.1	8/17/2023 14:09	8/17/2023 14:09																									/root/Enamul Kabir GEBT/Borna Disease Virus/All phytochemicals for docking	Conformer3D_COMPOUND_CID_5315472.sdf	1
	83101	1086	Conformer3D_COMPOUND_CID_83101.1	8/17/2023 14:09	8/17/2023 14:09																									/root/Enamul Kabir GEBT/Borna Disease Virus/All phytochemicals for docking	Conformer3D_COMPOUND_CID_83101.sdf	1
	536547	1087	Conformer3D_COMPOUND_CID_536547.1	8/17/2023 14:09	8/17/2023 14:09																									/root/Enamul Kabir GEBT/Borna Disease Virus/All phytochemicals for docking	Conformer3D_COMPOUND_CID_536547.sdf	1
	6428415	1088	Conformer3D_COMPOUND_CID_6428415.1	8/17/2023 14:09	8/17/2023 14:09																									/root/Enamul Kabir GEBT/Borna Disease Virus/All phytochemicals for docking	Conformer3D_COMPOUND_CID_6428415.sdf	1
	122510	1089	Structure2D_COMPOUND_CID_122510.1	8/17/2023 14:09	8/17/2023 14:09																									/root/Enamul Kabir GEBT/Borna Disease Virus/All phytochemicals for docking	Structure2D_COMPOUND_CID_122510.sdf	1
	13887	1090	Conformer3D_COMPOUND_CID_13887.1	8/17/2023 14:09	8/17/2023 14:09																									/root/Enamul Kabir GEBT/Borna Disease Virus/All phytochemicals for docking	Conformer3D_COMPOUND_CID_13887.sdf	1
	896	1091	Conformer3D_COMPOUND_CID_896.1	8/17/2023 14:09	8/17/2023 14:09																									/root/Enamul Kabir GEBT/Borna Disease Virus/All phytochemicals for docking	Conformer3D_COMPOUND_CID_896.sdf	1
	1062	1092	Conformer3D_COMPOUND_CID_1062.1	8/17/2023 14:09	8/17/2023 14:09																									/root/Enamul Kabir GEBT/Borna Disease Virus/All phytochemicals for docking	Conformer3D_COMPOUND_CID_1062.sdf	1
	122130479	1093	Structure2D_COMPOUND_CID_122130479.1	8/17/2023 14:09	8/17/2023 14:09																									/root/Enamul Kabir GEBT/Borna Disease Virus/All phytochemicals for docking	Structure2D_COMPOUND_CID_122130479.sdf	1
	10655819	1094	Conformer3D_COMPOUND_CID_10655819.1	8/17/2023 14:09	8/17/2023 14:09																									/root/Enamul Kabir GEBT/Borna Disease Virus/All phytochemicals for docking	Conformer3D_COMPOUND_CID_10655819.sdf	1
	5280666	1095	Conformer3D_COMPOUND_CID_5280666.1	8/17/2023 14:09	8/17/2023 14:09																									/root/Enamul Kabir GEBT/Borna Disease Virus/All phytochemicals for docking	Conformer3D_COMPOUND_CID_5280666.sdf	1
	3084119	1096	Structure2D_COMPOUND_CID_3084119.1	8/17/2023 14:09	8/17/2023 14:09																									/root/Enamul Kabir GEBT/Borna Disease Virus/All phytochemicals for docking	Structure2D_COMPOUND_CID_3084119.sdf	1
	145858	1097	Conformer3D_COMPOUND_CID_145858.1	8/17/2023 14:09	8/17/2023 14:09																									/root/Enamul Kabir GEBT/Borna Disease Virus/All phytochemicals for docking	Conformer3D_COMPOUND_CID_145858.sdf	1
	10944069	1098	Conformer3D_COMPOUND_CID_10944069.1	8/17/2023 14:09	8/17/2023 14:09																									/root/Enamul Kabir GEBT/Borna Disease Virus/All phytochemicals for docking	Conformer3D_COMPOUND_CID_10944069.sdf	1
	17536	1099	Conformer3D_COMPOUND_CID_17536.1	8/17/2023 14:09	8/17/2023 14:09																									/root/Enamul Kabir GEBT/Borna Disease Virus/All phytochemicals for docking	Conformer3D_COMPOUND_CID_17536.sdf	1
	177397	1100	Structure2D_COMPOUND_CID_177397.1	8/17/2023 14:09	8/17/2023 14:09																									/root/Enamul Kabir GEBT/Borna Disease Virus/All phytochemicals for docking	Structure2D_COMPOUND_CID_177397.sdf	1
	5281522	1101	Conformer3D_COMPOUND_CID_5281522.1	8/17/2023 14:09	8/17/2023 14:09																									/root/Enamul Kabir GEBT/Borna Disease Virus/All phytochemicals for docking	Conformer3D_COMPOUND_CID_5281522.sdf	1
	75699	1102	Conformer3D_COMPOUND_CID_75699.1	8/17/2023 14:09	8/17/2023 14:09																									/root/Enamul Kabir GEBT/Borna Disease Virus/All phytochemicals for docking	Conformer3D_COMPOUND_CID_75699.sdf	1
	3000633	1103	Structure2D_COMPOUND_CID_3000633.1	8/17/2023 14:09	8/17/2023 14:09																									/root/Enamul Kabir GEBT/Borna Disease Virus/All phytochemicals for docking	Structure2D_COMPOUND_CID_3000633.sdf	1
	12855920	1104	Conformer3D_COMPOUND_CID_12855920.1	8/17/2023 14:09	8/17/2023 14:09																									/root/Enamul Kabir GEBT/Borna Disease Virus/All phytochemicals for docking	Conformer3D_COMPOUND_CID_12855920.sdf	1
	969516	1105	Conformer3D_COMPOUND_CID_969516.1	8/17/2023 14:09	8/17/2023 14:09																									/root/Enamul Kabir GEBT/Borna Disease Virus/All phytochemicals for docking	Conformer3D_COMPOUND_CID_969516.sdf	1
	11979920	1106	Structure2D_COMPOUND_CID_11979920.1	8/17/2023 14:09	8/17/2023 14:09																									/root/Enamul Kabir GEBT/Borna Disease Virus/All phytochemicals for docking	Structure2D_COMPOUND_CID_11979920.sdf	1
	5281658	1107	Conformer3D_COMPOUND_CID_5281658.1	8/17/2023 14:09	8/17/2023 14:09																									/root/Enamul Kabir GEBT/Borna Disease Virus/All phytochemicals for docking	Conformer3D_COMPOUND_CID_5281658.sdf	1
	8499	1108	Conformer3D_COMPOUND_CID_8499.1	8/17/2023 14:09	8/17/2023 14:09																									/root/Enamul Kabir GEBT/Borna Disease Virus/All phytochemicals for docking	Conformer3D_COMPOUND_CID_8499.sdf	1
	12453928	1109	Conformer3D_COMPOUND_CID_12453928.1	8/17/2023 14:09	8/17/2023 14:09																									/root/Enamul Kabir GEBT/Borna Disease Virus/All phytochemicals for docking	Conformer3D_COMPOUND_CID_12453928.sdf	1
	90470472	1110	Conformer3D_COMPOUND_CID_90470472.1	8/17/2023 14:09	8/17/2023 14:09																									/root/Enamul Kabir GEBT/Borna Disease Virus/All phytochemicals for docking	Conformer3D_COMPOUND_CID_90470472.sdf	1
	18950	1111	Conformer3D_COMPOUND_CID_18950.1	8/17/2023 14:09	8/17/2023 14:09																									/root/Enamul Kabir GEBT/Borna Disease Virus/All phytochemicals for docking	Conformer3D_COMPOUND_CID_18950.sdf	1
	7439	1112	Conformer3D_COMPOUND_CID_7439.1	8/17/2023 14:09	8/17/2023 14:09																									/root/Enamul Kabir GEBT/Borna Disease Virus/All phytochemicals for docking	Conformer3D_COMPOUND_CID_7439.sdf	1
	44453654	1113	Conformer3D_COMPOUND_CID_44453654.1	8/17/2023 14:09	8/17/2023 14:09																									/root/Enamul Kabir GEBT/Borna Disease Virus/All phytochemicals for docking	Conformer3D_COMPOUND_CID_44453654.sdf	1
	75253041	1114	Conformer3D_COMPOUND_CID_75253041.1	8/17/2023 14:09	8/17/2023 14:09																									/root/Enamul Kabir GEBT/Borna Disease Virus/All phytochemicals for docking	Conformer3D_COMPOUND_CID_75253041.sdf	1
	534398	1115	Structure2D_COMPOUND_CID_534398.1	8/17/2023 14:09	8/17/2023 14:09																									/root/Enamul Kabir GEBT/Borna Disease Virus/All phytochemicals for docking	Structure2D_COMPOUND_CID_534398.sdf	1
	102553	1116	Conformer3D_COMPOUND_CID_102553.1	8/17/2023 14:09	8/17/2023 14:09																									/root/Enamul Kabir GEBT/Borna Disease Virus/All phytochemicals for docking	Conformer3D_COMPOUND_CID_102553.sdf	1
	10087731	1117	Conformer3D_COMPOUND_CID_10087731.1	8/17/2023 14:09	8/17/2023 14:09																									/root/Enamul Kabir GEBT/Borna Disease Virus/All phytochemicals for docking	Conformer3D_COMPOUND_CID_10087731.sdf	1
	170833	1118	Conformer3D_COMPOUND_CID_170833.1	8/17/2023 14:09	8/17/2023 14:09																									/root/Enamul Kabir GEBT/Borna Disease Virus/All phytochemicals for docking	Conformer3D_COMPOUND_CID_170833.sdf	1
	91753591	1119	Conformer3D_COMPOUND_CID_91753591.1	8/17/2023 14:09	8/17/2023 14:09																									/root/Enamul Kabir GEBT/Borna Disease Virus/All phytochemicals for docking	Conformer3D_COMPOUND_CID_91753591.sdf	1
	134781708	1120	Conformer3D_COMPOUND_CID_134781708.1	8/17/2023 14:09	8/17/2023 14:09																									/root/Enamul Kabir GEBT/Borna Disease Virus/All phytochemicals for docking	Conformer3D_COMPOUND_CID_134781708.sdf	1
	5316283	1121	Conformer3D_COMPOUND_CID_5316283.1	8/17/2023 14:09	8/17/2023 14:09																									/root/Enamul Kabir GEBT/Borna Disease Virus/All phytochemicals for docking	Conformer3D_COMPOUND_CID_5316283.sdf	1
	3000633	1122	Structure2D_COMPOUND_CID_3000633.1	8/17/2023 14:09	8/17/2023 14:09																									/root/Enamul Kabir GEBT/Borna Disease Virus/All phytochemicals for docking	Structure2D_COMPOUND_CID_3000633.sdf	1
	17100	1123	Conformer3D_COMPOUND_CID_17100.1	8/17/2023 14:09	8/17/2023 14:09																									/root/Enamul Kabir GEBT/Borna Disease Virus/All phytochemicals for docking	Conformer3D_COMPOUND_CID_17100.sdf	1
	14191392	1124	Conformer3D_COMPOUND_CID_14191392.1	8/17/2023 14:09	8/17/2023 14:09																									/root/Enamul Kabir GEBT/Borna Disease Virus/All phytochemicals for docking	Conformer3D_COMPOUND_CID_14191392.sdf	1
	4947	1125	Conformer3D_COMPOUND_CID_4947.1	8/17/2023 14:09	8/17/2023 14:09																									/root/Enamul Kabir GEBT/Borna Disease Virus/All phytochemicals for docking	Conformer3D_COMPOUND_CID_4947.sdf	1
	49866839	1126	Structure2D_COMPOUND_CID_49866839.1	8/17/2023 14:09	8/17/2023 14:09																									/root/Enamul Kabir GEBT/Borna Disease Virus/All phytochemicals for docking	Structure2D_COMPOUND_CID_49866839.sdf	1
	5487772	1127	Conformer3D_COMPOUND_CID_5487772.1	8/17/2023 14:09	8/17/2023 14:09																									/root/Enamul Kabir GEBT/Borna Disease Virus/All phytochemicals for docking	Conformer3D_COMPOUND_CID_5487772.sdf	1
	125468	1128	Conformer3D_COMPOUND_CID_125468.1	8/17/2023 14:09	8/17/2023 14:09																									/root/Enamul Kabir GEBT/Borna Disease Virus/All phytochemicals for docking	Conformer3D_COMPOUND_CID_125468.sdf	1
	3085362	1129	Conformer3D_COMPOUND_CID_3085362.1	8/17/2023 14:09	8/17/2023 14:09																									/root/Enamul Kabir GEBT/Borna Disease Virus/All phytochemicals for docking	Conformer3D_COMPOUND_CID_3085362.sdf	1
	73015594	1130	Conformer3D_COMPOUND_CID_73015594.1	8/17/2023 14:09	8/17/2023 14:09																									/root/Enamul Kabir GEBT/Borna Disease Virus/All phytochemicals for docking	Conformer3D_COMPOUND_CID_73015594.sdf	1
	50900051	1131	Conformer3D_COMPOUND_CID_50900051.1	8/17/2023 14:09	8/17/2023 14:09																									/root/Enamul Kabir GEBT/Borna Disease Virus/All phytochemicals for docking	Conformer3D_COMPOUND_CID_50900051.sdf	1
	5318597	1132	Conformer3D_COMPOUND_CID_5318597.1	8/17/2023 14:09	8/17/2023 14:09																									/root/Enamul Kabir GEBT/Borna Disease Virus/All phytochemicals for docking	Conformer3D_COMPOUND_CID_5318597.sdf	1
	1107	1133	Structure2D_COMPOUND_CID_1107.1	8/17/2023 14:09	8/17/2023 14:09																									/root/Enamul Kabir GEBT/Borna Disease Virus/All phytochemicals for docking	Structure2D_COMPOUND_CID_1107.sdf	1
	131750977	1134	Conformer3D_COMPOUND_CID_131750977.1	8/17/2023 14:09	8/17/2023 14:09																									/root/Enamul Kabir GEBT/Borna Disease Virus/All phytochemicals for docking	Conformer3D_COMPOUND_CID_131750977.sdf	1
	6432254	1135	Conformer3D_COMPOUND_CID_6432254.1	8/17/2023 14:09	8/17/2023 14:09																									/root/Enamul Kabir GEBT/Borna Disease Virus/All phytochemicals for docking	Conformer3D_COMPOUND_CID_6432254.sdf	1
	11196443	1136	Conformer3D_COMPOUND_CID_11196443.1	8/17/2023 14:09	8/17/2023 14:09																									/root/Enamul Kabir GEBT/Borna Disease Virus/All phytochemicals for docking	Conformer3D_COMPOUND_CID_11196443.sdf	1
	3084119	1137	Structure2D_COMPOUND_CID_3084119.1	8/17/2023 14:09	8/17/2023 14:09																									/root/Enamul Kabir GEBT/Borna Disease Virus/All phytochemicals for docking	Structure2D_COMPOUND_CID_3084119.sdf	1
	24728657	1138	Structure2D_COMPOUND_CID_24728657.1	8/17/2023 14:09	8/17/2023 14:09																									/root/Enamul Kabir GEBT/Borna Disease Virus/All phytochemicals for docking	Structure2D_COMPOUND_CID_24728657.sdf	1
	102316377	1139	Conformer3D_COMPOUND_CID_102316377.1	8/17/2023 14:09	8/17/2023 14:09																									/root/Enamul Kabir GEBT/Borna Disease Virus/All phytochemicals for docking	Conformer3D_COMPOUND_CID_102316377.sdf	1
	1252759	1140	Conformer3D_COMPOUND_CID_1252759.1	8/17/2023 14:09	8/17/2023 14:09																									/root/Enamul Kabir GEBT/Borna Disease Virus/All phytochemicals for docking	Conformer3D_COMPOUND_CID_1252759.sdf	1
	11106485	1141	Conformer3D_COMPOUND_CID_11106485.1	8/17/2023 14:09	8/17/2023 14:09																									/root/Enamul Kabir GEBT/Borna Disease Virus/All phytochemicals for docking	Conformer3D_COMPOUND_CID_11106485.sdf	1
	14680593	1142	Conformer3D_COMPOUND_CID_14680593.1	8/17/2023 14:09	8/17/2023 14:09																									/root/Enamul Kabir GEBT/Borna Disease Virus/All phytochemicals for docking	Conformer3D_COMPOUND_CID_14680593.sdf	1
	24728657	1143	Structure2D_COMPOUND_CID_24728657.1	8/17/2023 14:09	8/17/2023 14:09																									/root/Enamul Kabir GEBT/Borna Disease Virus/All phytochemicals for docking	Structure2D_COMPOUND_CID_24728657.sdf	1
	14845550	1144	Conformer3D_COMPOUND_CID_14845550.1	8/17/2023 14:09	8/17/2023 14:09																									/root/Enamul Kabir GEBT/Borna Disease Virus/All phytochemicals for docking	Conformer3D_COMPOUND_CID_14845550.sdf	1
	493570	1145	Conformer3D_COMPOUND_CID_493570.1	8/17/2023 14:09	8/17/2023 14:09																									/root/Enamul Kabir GEBT/Borna Disease Virus/All phytochemicals for docking	Conformer3D_COMPOUND_CID_493570.sdf	1
	71346280	1146	Conformer3D_COMPOUND_CID_71346280.1	8/17/2023 14:09	8/17/2023 14:09																									/root/Enamul Kabir GEBT/Borna Disease Virus/All phytochemicals for docking	Conformer3D_COMPOUND_CID_71346280.sdf	1
	3084119	1147	Structure2D_COMPOUND_CID_3084119.1	8/17/2023 14:09	8/17/2023 14:09																									/root/Enamul Kabir GEBT/Borna Disease Virus/All phytochemicals for docking	Structure2D_COMPOUND_CID_3084119.sdf	1
	443884	1148	Conformer3D_COMPOUND_CID_443884.1	8/17/2023 14:09	8/17/2023 14:09																									/root/Enamul Kabir GEBT/Borna Disease Virus/All phytochemicals for docking	Conformer3D_COMPOUND_CID_443884.sdf	1
	433154	1149	Structure2D_COMPOUND_CID_433154.1	8/17/2023 14:09	8/17/2023 14:09																									/root/Enamul Kabir GEBT/Borna Disease Virus/All phytochemicals for docking	Structure2D_COMPOUND_CID_433154.sdf	1
	313324	1150	Structure2D_COMPOUND_CID_313324.1	8/17/2023 14:09	8/17/2023 14:09																									/root/Enamul Kabir GEBT/Borna Disease Virus/All phytochemicals for docking	Structure2D_COMPOUND_CID_313324.sdf	1
	10850332	1151	Conformer3D_COMPOUND_CID_10850332.1	8/17/2023 14:09	8/17/2023 14:09																									/root/Enamul Kabir GEBT/Borna Disease Virus/All phytochemicals for docking	Conformer3D_COMPOUND_CID_10850332.sdf	1
	534398	1152	Structure2D_COMPOUND_CID_534398.1	8/17/2023 14:09	8/17/2023 14:09																									/root/Enamul Kabir GEBT/Borna Disease Virus/All phytochemicals for docking	Structure2D_COMPOUND_CID_534398.sdf	1
	313324	1153	Structure2D_COMPOUND_CID_313324.1	8/17/2023 14:09	8/17/2023 14:09																									/root/Enamul Kabir GEBT/Borna Disease Virus/All phytochemicals for docking	Structure2D_COMPOUND_CID_313324.sdf	1
	159727	1154	Structure2D_COMPOUND_CID_159727.1	8/17/2023 14:09	8/17/2023 14:09																									/root/Enamul Kabir GEBT/Borna Disease Virus/All phytochemicals for docking	Structure2D_COMPOUND_CID_159727.sdf	1
	12309899	1155	Structure2D_COMPOUND_CID_12309899.1	8/17/2023 14:09	8/17/2023 14:09																									/root/Enamul Kabir GEBT/Borna Disease Virus/All phytochemicals for docking	Structure2D_COMPOUND_CID_12309899.sdf	1
	7237	1156	Conformer3D_COMPOUND_CID_7237.1	8/17/2023 14:09	8/17/2023 14:09																									/root/Enamul Kabir GEBT/Borna Disease Virus/All phytochemicals for docking	Conformer3D_COMPOUND_CID_7237.sdf	1
	3084119	1157	Structure2D_COMPOUND_CID_3084119.1	8/17/2023 14:09	8/17/2023 14:09																									/root/Enamul Kabir GEBT/Borna Disease Virus/All phytochemicals for docking	Structure2D_COMPOUND_CID_3084119.sdf	1
	9238	1158	Conformer3D_COMPOUND_CID_9238.1	8/17/2023 14:09	8/17/2023 14:09																									/root/Enamul Kabir GEBT/Borna Disease Virus/All phytochemicals for docking	Conformer3D_COMPOUND_CID_9238.sdf	1
	8078	1159	Conformer3D_COMPOUND_CID_8078.1	8/17/2023 14:09	8/17/2023 14:09																									/root/Enamul Kabir GEBT/Borna Disease Virus/All phytochemicals for docking	Conformer3D_COMPOUND_CID_8078.sdf	1
	73207	1160	Conformer3D_COMPOUND_CID_73207.1	8/17/2023 14:09	8/17/2023 14:09																									/root/Enamul Kabir GEBT/Borna Disease Virus/All phytochemicals for docking	Conformer3D_COMPOUND_CID_73207.sdf	1
	54580480	1161	Conformer3D_COMPOUND_CID_54580480.1	8/17/2023 14:09	8/17/2023 14:09																									/root/Enamul Kabir GEBT/Borna Disease Virus/All phytochemicals for docking	Conformer3D_COMPOUND_CID_54580480.sdf	1
	4133	1162	Conformer3D_COMPOUND_CID_4133.1	8/17/2023 14:09	8/17/2023 14:09																									/root/Enamul Kabir GEBT/Borna Disease Virus/All phytochemicals for docking	Conformer3D_COMPOUND_CID_4133.sdf	1
	5281654	1163	Conformer3D_COMPOUND_CID_5281654.1	8/17/2023 14:09	8/17/2023 14:09																									/root/Enamul Kabir GEBT/Borna Disease Virus/All phytochemicals for docking	Conformer3D_COMPOUND_CID_5281654.sdf	1
	66841	1164	Conformer3D_COMPOUND_CID_66841.1	8/17/2023 14:09	8/17/2023 14:09																									/root/Enamul Kabir GEBT/Borna Disease Virus/All phytochemicals for docking	Conformer3D_COMPOUND_CID_66841.sdf	1
	11481130	1165	Conformer3D_COMPOUND_CID_11481130.1	8/17/2023 14:09	8/17/2023 14:09																									/root/Enamul Kabir GEBT/Borna Disease Virus/All phytochemicals for docking	Conformer3D_COMPOUND_CID_11481130.sdf	1
	10955433	1166	Conformer3D_COMPOUND_CID_10955433.1	8/17/2023 14:09	8/17/2023 14:09																									/root/Enamul Kabir GEBT/Borna Disease Virus/All phytochemicals for docking	Conformer3D_COMPOUND_CID_10955433.sdf	1
	1107	1167	Structure2D_COMPOUND_CID_1107.1	8/17/2023 14:09	8/17/2023 14:09																									/root/Enamul Kabir GEBT/Borna Disease Virus/All phytochemicals for docking	Structure2D_COMPOUND_CID_1107.sdf	1
	155626	1168	Conformer3D_COMPOUND_CID_155626.1	8/17/2023 14:09	8/17/2023 14:09																									/root/Enamul Kabir GEBT/Borna Disease Virus/All phytochemicals for docking	Conformer3D_COMPOUND_CID_155626.sdf	1
	24728657	1169	Structure2D_COMPOUND_CID_24728657.1	8/17/2023 14:09	8/17/2023 14:09																									/root/Enamul Kabir GEBT/Borna Disease Virus/All phytochemicals for docking	Structure2D_COMPOUND_CID_24728657.sdf	1
	14563366	1170	Structure2D_COMPOUND_CID_14563366.1	8/17/2023 14:09	8/17/2023 14:09																									/root/Enamul Kabir GEBT/Borna Disease Virus/All phytochemicals for docking	Structure2D_COMPOUND_CID_14563366.sdf	1
	13894537	1171	Conformer3D_COMPOUND_CID_13894537.1	8/17/2023 14:09	8/17/2023 14:09																									/root/Enamul Kabir GEBT/Borna Disease Virus/All phytochemicals for docking	Conformer3D_COMPOUND_CID_13894537.sdf	1
	14475467	1172	Conformer3D_COMPOUND_CID_14475467.1	8/17/2023 14:09	8/17/2023 14:09																									/root/Enamul Kabir GEBT/Borna Disease Virus/All phytochemicals for docking	Conformer3D_COMPOUND_CID_14475467.sdf	1
	521302	1173	Conformer3D_COMPOUND_CID_521302.1	8/17/2023 14:09	8/17/2023 14:09																									/root/Enamul Kabir GEBT/Borna Disease Virus/All phytochemicals for docking	Conformer3D_COMPOUND_CID_521302.sdf	1
	1803558	1174	Conformer3D_COMPOUND_CID_1803558.1	8/17/2023 14:09	8/17/2023 14:09																									/root/Enamul Kabir GEBT/Borna Disease Virus/All phytochemicals for docking	Conformer3D_COMPOUND_CID_1803558.sdf	1
	91747125	1175	Conformer3D_COMPOUND_CID_91747125.1	8/17/2023 14:09	8/17/2023 14:09																									/root/Enamul Kabir GEBT/Borna Disease Virus/All phytochemicals for docking	Conformer3D_COMPOUND_CID_91747125.sdf	1
	6431196	1176	Conformer3D_COMPOUND_CID_6431196.1	8/17/2023 14:09	8/17/2023 14:09																									/root/Enamul Kabir GEBT/Borna Disease Virus/All phytochemicals for docking	Conformer3D_COMPOUND_CID_6431196.sdf	1
	442347	1177	Conformer3D_COMPOUND_CID_442347.1	8/17/2023 14:09	8/17/2023 14:09																									/root/Enamul Kabir GEBT/Borna Disease Virus/All phytochemicals for docking	Conformer3D_COMPOUND_CID_442347.sdf	1
	534398	1178	Structure2D_COMPOUND_CID_534398.1	8/17/2023 14:09	8/17/2023 14:09																									/root/Enamul Kabir GEBT/Borna Disease Virus/All phytochemicals for docking	Structure2D_COMPOUND_CID_534398.sdf	1
	10867438	1179	Conformer3D_COMPOUND_CID_10867438.1	8/17/2023 14:09	8/17/2023 14:09																									/root/Enamul Kabir GEBT/Borna Disease Virus/All phytochemicals for docking	Conformer3D_COMPOUND_CID_10867438.sdf	1
	102276189	1180	Structure2D_COMPOUND_CID_102276189.1	8/17/2023 14:09	8/17/2023 14:09																									/root/Enamul Kabir GEBT/Borna Disease Virus/All phytochemicals for docking	Structure2D_COMPOUND_CID_102276189.sdf	1
	14889736	1181	Conformer3D_COMPOUND_CID_14889736.1	8/17/2023 14:09	8/17/2023 14:09																									/root/Enamul Kabir GEBT/Borna Disease Virus/All phytochemicals for docking	Conformer3D_COMPOUND_CID_14889736.sdf	1
	534398	1182	Structure2D_COMPOUND_CID_534398.1	8/17/2023 14:09	8/17/2023 14:09																									/root/Enamul Kabir GEBT/Borna Disease Virus/All phytochemicals for docking	Structure2D_COMPOUND_CID_534398.sdf	1
	71597391	1183	Conformer3D_COMPOUND_CID_71597391.1	8/17/2023 14:09	8/17/2023 14:09																									/root/Enamul Kabir GEBT/Borna Disease Virus/All phytochemicals for docking	Conformer3D_COMPOUND_CID_71597391.sdf	1
	31252	1184	Conformer3D_COMPOUND_CID_31252.1	8/17/2023 14:09	8/17/2023 14:09																									/root/Enamul Kabir GEBT/Borna Disease Virus/All phytochemicals for docking	Conformer3D_COMPOUND_CID_31252.sdf	1
	10812	1185	Conformer3D_COMPOUND_CID_10812.1	8/17/2023 14:09	8/17/2023 14:09																									/root/Enamul Kabir GEBT/Borna Disease Virus/All phytochemicals for docking	Conformer3D_COMPOUND_CID_10812.sdf	1
	12309055	1186	Conformer3D_COMPOUND_CID_12309055.1	8/17/2023 14:09	8/17/2023 14:09																									/root/Enamul Kabir GEBT/Borna Disease Virus/All phytochemicals for docking	Conformer3D_COMPOUND_CID_12309055.sdf	1
	20839223	1187	Conformer3D_COMPOUND_CID_20839223.1	8/17/2023 14:09	8/17/2023 14:09																									/root/Enamul Kabir GEBT/Borna Disease Virus/All phytochemicals for docking	Conformer3D_COMPOUND_CID_20839223.sdf	1
	3001662	1188	Conformer3D_COMPOUND_CID_3001662.1	8/17/2023 14:09	8/17/2023 14:09																									/root/Enamul Kabir GEBT/Borna Disease Virus/All phytochemicals for docking	Conformer3D_COMPOUND_CID_3001662.sdf	1
	13250	1189	Conformer3D_COMPOUND_CID_13250.1	8/17/2023 14:09	8/17/2023 14:09																									/root/Enamul Kabir GEBT/Borna Disease Virus/All phytochemicals for docking	Conformer3D_COMPOUND_CID_13250.sdf	1
	159727	1190	Structure2D_COMPOUND_CID_159727.1	8/17/2023 14:09	8/17/2023 14:09																									/root/Enamul Kabir GEBT/Borna Disease Virus/All phytochemicals for docking	Structure2D_COMPOUND_CID_159727.sdf	1
	159727	1191	Structure2D_COMPOUND_CID_159727.1	8/17/2023 14:09	8/17/2023 14:09																									/root/Enamul Kabir GEBT/Borna Disease Virus/All phytochemicals for docking	Structure2D_COMPOUND_CID_159727.sdf	1
	13857953	1192	Structure2D_COMPOUND_CID_13857953.1	8/17/2023 14:09	8/17/2023 14:09																									/root/Enamul Kabir GEBT/Borna Disease Virus/All phytochemicals for docking	Structure2D_COMPOUND_CID_13857953.sdf	1
	7938	1193	Conformer3D_COMPOUND_CID_7938.1	8/17/2023 14:09	8/17/2023 14:09																									/root/Enamul Kabir GEBT/Borna Disease Virus/All phytochemicals for docking	Conformer3D_COMPOUND_CID_7938.sdf	1
	101425842	1194	Structure2D_COMPOUND_CID_101425842.1	8/17/2023 14:09	8/17/2023 14:09																									/root/Enamul Kabir GEBT/Borna Disease Virus/All phytochemicals for docking	Structure2D_COMPOUND_CID_101425842.sdf	1
	122130479	1195	Structure2D_COMPOUND_CID_122130479.1	8/17/2023 14:09	8/17/2023 14:09																									/root/Enamul Kabir GEBT/Borna Disease Virus/All phytochemicals for docking	Structure2D_COMPOUND_CID_122130479.sdf	1
	14104340	1196	Conformer3D_COMPOUND_CID_14104340.1	8/17/2023 14:09	8/17/2023 14:09																									/root/Enamul Kabir GEBT/Borna Disease Virus/All phytochemicals for docking	Conformer3D_COMPOUND_CID_14104340.sdf	1
	12565	1197	Conformer3D_COMPOUND_CID_12565.1	8/17/2023 14:09	8/17/2023 14:09																									/root/Enamul Kabir GEBT/Borna Disease Virus/All phytochemicals for docking	Conformer3D_COMPOUND_CID_12565.sdf	1
	12046149	1198	Conformer3D_COMPOUND_CID_12046149.1	8/17/2023 14:09	8/17/2023 14:09																									/root/Enamul Kabir GEBT/Borna Disease Virus/All phytochemicals for docking	Conformer3D_COMPOUND_CID_12046149.sdf	1
	5281626	1199	Conformer3D_COMPOUND_CID_5281626.1	8/17/2023 14:09	8/17/2023 14:09																									/root/Enamul Kabir GEBT/Borna Disease Virus/All phytochemicals for docking	Conformer3D_COMPOUND_CID_5281626.sdf	1
	5321003	1200	Conformer3D_COMPOUND_CID_5321003.1	8/17/2023 14:09	8/17/2023 14:09																									/root/Enamul Kabir GEBT/Borna Disease Virus/All phytochemicals for docking	Conformer3D_COMPOUND_CID_5321003.sdf	1
	86035860	1201	Structure2D_COMPOUND_CID_86035860.1	8/17/2023 14:09	8/17/2023 14:09																									/root/Enamul Kabir GEBT/Borna Disease Virus/All phytochemicals for docking	Structure2D_COMPOUND_CID_86035860.sdf	1
	534398	1202	Structure2D_COMPOUND_CID_534398.1	8/17/2023 14:09	8/17/2023 14:09																									/root/Enamul Kabir GEBT/Borna Disease Virus/All phytochemicals for docking	Structure2D_COMPOUND_CID_534398.sdf	1
	3084119	1203	Structure2D_COMPOUND_CID_3084119.1	8/17/2023 14:09	8/17/2023 14:09																									/root/Enamul Kabir GEBT/Borna Disease Virus/All phytochemicals for docking	Structure2D_COMPOUND_CID_3084119.sdf	1
	14076604	1204	Conformer3D_COMPOUND_CID_14076604.1	8/17/2023 14:09	8/17/2023 14:09																									/root/Enamul Kabir GEBT/Borna Disease Virus/All phytochemicals for docking	Conformer3D_COMPOUND_CID_14076604.sdf	1
	68381	1205	Conformer3D_COMPOUND_CID_68381.1	8/17/2023 14:09	8/17/2023 14:09																									/root/Enamul Kabir GEBT/Borna Disease Virus/All phytochemicals for docking	Conformer3D_COMPOUND_CID_68381.sdf	1
	91753231	1206	Conformer3D_COMPOUND_CID_91753231.1	8/17/2023 14:09	8/17/2023 14:09																									/root/Enamul Kabir GEBT/Borna Disease Virus/All phytochemicals for docking	Conformer3D_COMPOUND_CID_91753231.sdf	1
	439944	1207	Conformer3D_COMPOUND_CID_439944.1	8/17/2023 14:09	8/17/2023 14:09																									/root/Enamul Kabir GEBT/Borna Disease Virus/All phytochemicals for docking	Conformer3D_COMPOUND_CID_439944.sdf	1
	6432398	1208	Conformer3D_COMPOUND_CID_6432398.1	8/17/2023 14:09	8/17/2023 14:09																									/root/Enamul Kabir GEBT/Borna Disease Virus/All phytochemicals for docking	Conformer3D_COMPOUND_CID_6432398.sdf	1
	24728657	1209	Structure2D_COMPOUND_CID_24728657.1	8/17/2023 14:09	8/17/2023 14:09																									/root/Enamul Kabir GEBT/Borna Disease Virus/All phytochemicals for docking	Structure2D_COMPOUND_CID_24728657.sdf	1
	13857953	1210	Structure2D_COMPOUND_CID_13857953.1	8/17/2023 14:09	8/17/2023 14:09																									/root/Enamul Kabir GEBT/Borna Disease Virus/All phytochemicals for docking	Structure2D_COMPOUND_CID_13857953.sdf	1
	101710282	1211	Conformer3D_COMPOUND_CID_101710282.1	8/17/2023 14:09	8/17/2023 14:09																									/root/Enamul Kabir GEBT/Borna Disease Virus/All phytochemicals for docking	Conformer3D_COMPOUND_CID_101710282.sdf	1
	5281792	1212	Conformer3D_COMPOUND_CID_5281792.1	8/17/2023 14:09	8/17/2023 14:09																									/root/Enamul Kabir GEBT/Borna Disease Virus/All phytochemicals for docking	Conformer3D_COMPOUND_CID_5281792.sdf	1
	76744	1213	Conformer3D_COMPOUND_CID_76744.1	8/17/2023 14:09	8/17/2023 14:09																									/root/Enamul Kabir GEBT/Borna Disease Virus/All phytochemicals for docking	Conformer3D_COMPOUND_CID_76744.sdf	1
	13857953	1214	Structure2D_COMPOUND_CID_13857953.1	8/17/2023 14:09	8/17/2023 14:09																									/root/Enamul Kabir GEBT/Borna Disease Virus/All phytochemicals for docking	Structure2D_COMPOUND_CID_13857953.sdf	1
	1062	1215	Conformer3D_COMPOUND_CID_1062.1	8/17/2023 14:09	8/17/2023 14:09																									/root/Enamul Kabir GEBT/Borna Disease Virus/All phytochemicals for docking	Conformer3D_COMPOUND_CID_1062.sdf	1
	86035860	1216	Structure2D_COMPOUND_CID_86035860.1	8/17/2023 14:09	8/17/2023 14:09																									/root/Enamul Kabir GEBT/Borna Disease Virus/All phytochemicals for docking	Structure2D_COMPOUND_CID_86035860.sdf	1
	255195	1217	Conformer3D_COMPOUND_CID_255195.1	8/17/2023 14:09	8/17/2023 14:09																									/root/Enamul Kabir GEBT/Borna Disease Virus/All phytochemicals for docking	Conformer3D_COMPOUND_CID_255195.sdf	1
	100017	1218	Structure2D_COMPOUND_CID_100017.1	8/17/2023 14:09	8/17/2023 14:09																									/root/Enamul Kabir GEBT/Borna Disease Virus/All phytochemicals for docking	Structure2D_COMPOUND_CID_100017.sdf	1
	526762	1219	Conformer3D_COMPOUND_CID_526762.1	8/17/2023 14:09	8/17/2023 14:09																									/root/Enamul Kabir GEBT/Borna Disease Virus/All phytochemicals for docking	Conformer3D_COMPOUND_CID_526762.sdf	1
	6442561	1220	Conformer3D_COMPOUND_CID_6442561.1	8/17/2023 14:09	8/17/2023 14:09																									/root/Enamul Kabir GEBT/Borna Disease Virus/All phytochemicals for docking	Conformer3D_COMPOUND_CID_6442561.sdf	1
	24847856	1221	Structure2D_COMPOUND_CID_24847856.1	8/17/2023 14:09	8/17/2023 14:09																									/root/Enamul Kabir GEBT/Borna Disease Virus/All phytochemicals for docking	Structure2D_COMPOUND_CID_24847856.sdf	1
	6443005	1222	Structure2D_COMPOUND_CID_6443005.1	8/17/2023 14:09	8/17/2023 14:09																									/root/Enamul Kabir GEBT/Borna Disease Virus/All phytochemicals for docking	Structure2D_COMPOUND_CID_6443005.sdf	1
	68085	1223	Conformer3D_COMPOUND_CID_68085.1	8/17/2023 14:09	8/17/2023 14:09																									/root/Enamul Kabir GEBT/Borna Disease Virus/All phytochemicals for docking	Conformer3D_COMPOUND_CID_68085.sdf	1
	14563366	1224	Structure2D_COMPOUND_CID_14563366.1	8/17/2023 14:09	8/17/2023 14:09																									/root/Enamul Kabir GEBT/Borna Disease Virus/All phytochemicals for docking	Structure2D_COMPOUND_CID_14563366.sdf	1
	6442484	1225	Structure2D_COMPOUND_CID_6442484.1	8/17/2023 14:09	8/17/2023 14:09																									/root/Enamul Kabir GEBT/Borna Disease Virus/All phytochemicals for docking	Structure2D_COMPOUND_CID_6442484.sdf	1
	442353	1226	Conformer3D_COMPOUND_CID_442353.1	8/17/2023 14:09	8/17/2023 14:09																									/root/Enamul Kabir GEBT/Borna Disease Virus/All phytochemicals for docking	Conformer3D_COMPOUND_CID_442353.sdf	1
	5363700	1227	Conformer3D_COMPOUND_CID_5363700.1	8/17/2023 14:09	8/17/2023 14:09																									/root/Enamul Kabir GEBT/Borna Disease Virus/All phytochemicals for docking	Conformer3D_COMPOUND_CID_5363700.sdf	1
	442501	1228	Conformer3D_COMPOUND_CID_442501.1	8/17/2023 14:09	8/17/2023 14:09																									/root/Enamul Kabir GEBT/Borna Disease Virus/All phytochemicals for docking	Conformer3D_COMPOUND_CID_442501.sdf	1
	1885	1229	Structure2D_COMPOUND_CID_1885.1	8/17/2023 14:09	8/17/2023 14:09																									/root/Enamul Kabir GEBT/Borna Disease Virus/All phytochemicals for docking	Structure2D_COMPOUND_CID_1885.sdf	1
	14563366	1230	Structure2D_COMPOUND_CID_14563366.1	8/17/2023 14:09	8/17/2023 14:09																									/root/Enamul Kabir GEBT/Borna Disease Virus/All phytochemicals for docking	Structure2D_COMPOUND_CID_14563366.sdf	1
	1742210	1231	Conformer3D_COMPOUND_CID_1742210.1	8/17/2023 14:09	8/17/2023 14:09																									/root/Enamul Kabir GEBT/Borna Disease Virus/All phytochemicals for docking	Conformer3D_COMPOUND_CID_1742210.sdf	1
	24847856	1232	Structure2D_COMPOUND_CID_24847856.1	8/17/2023 14:09	8/17/2023 14:09																									/root/Enamul Kabir GEBT/Borna Disease Virus/All phytochemicals for docking	Structure2D_COMPOUND_CID_24847856.sdf	1
	86035860	1233	Structure2D_COMPOUND_CID_86035860.1	8/17/2023 14:09	8/17/2023 14:09																									/root/Enamul Kabir GEBT/Borna Disease Virus/All phytochemicals for docking	Structure2D_COMPOUND_CID_86035860.sdf	1
	102239795	1234	Structure2D_COMPOUND_CID_102239795.1	8/17/2023 14:09	8/17/2023 14:09																									/root/Enamul Kabir GEBT/Borna Disease Virus/All phytochemicals for docking	Structure2D_COMPOUND_CID_102239795.sdf	1
	188754	1235	Structure2D_COMPOUND_CID_188754.1	8/17/2023 14:09	8/17/2023 14:09																									/root/Enamul Kabir GEBT/Borna Disease Virus/All phytochemicals for docking	Structure2D_COMPOUND_CID_188754.sdf	1
	68081	1236	Conformer3D_COMPOUND_CID_68081.1	8/17/2023 14:09	8/17/2023 14:09																									/root/Enamul Kabir GEBT/Borna Disease Virus/All phytochemicals for docking	Conformer3D_COMPOUND_CID_68081.sdf	1
	61780	1237	Conformer3D_COMPOUND_CID_61780.1	8/17/2023 14:09	8/17/2023 14:09																									/root/Enamul Kabir GEBT/Borna Disease Virus/All phytochemicals for docking	Conformer3D_COMPOUND_CID_61780.sdf	1
	21633072	1238	Structure2D_COMPOUND_CID_21633072.1	8/17/2023 14:09	8/17/2023 14:09																									/root/Enamul Kabir GEBT/Borna Disease Virus/All phytochemicals for docking	Structure2D_COMPOUND_CID_21633072.sdf	1
	6430754	1239	Conformer3D_COMPOUND_CID_6430754.1	8/17/2023 14:09	8/17/2023 14:09																									/root/Enamul Kabir GEBT/Borna Disease Virus/All phytochemicals for docking	Conformer3D_COMPOUND_CID_6430754.sdf	1
	15427646	1240	Conformer3D_COMPOUND_CID_15427646.1	8/17/2023 14:09	8/17/2023 14:09																									/root/Enamul Kabir GEBT/Borna Disease Virus/All phytochemicals for docking	Conformer3D_COMPOUND_CID_15427646.sdf	1
	119307	1241	Conformer3D_COMPOUND_CID_119307.1	8/17/2023 14:09	8/17/2023 14:09																									/root/Enamul Kabir GEBT/Borna Disease Virus/All phytochemicals for docking	Conformer3D_COMPOUND_CID_119307.sdf	1
	440917	1242	Conformer3D_COMPOUND_CID_440917.1	8/17/2023 14:09	8/17/2023 14:09																									/root/Enamul Kabir GEBT/Borna Disease Virus/All phytochemicals for docking	Conformer3D_COMPOUND_CID_440917.sdf	1
	6432706	1243	Conformer3D_COMPOUND_CID_6432706.1	8/17/2023 14:09	8/17/2023 14:09																									/root/Enamul Kabir GEBT/Borna Disease Virus/All phytochemicals for docking	Conformer3D_COMPOUND_CID_6432706.sdf	1
	10228	1244	Conformer3D_COMPOUND_CID_10228.1	8/17/2023 14:09	8/17/2023 14:09																									/root/Enamul Kabir GEBT/Borna Disease Virus/All phytochemicals for docking	Conformer3D_COMPOUND_CID_10228.sdf	1
	14619932	1245	Structure2D_COMPOUND_CID_14619932.1	8/17/2023 14:09	8/17/2023 14:09																									/root/Enamul Kabir GEBT/Borna Disease Virus/All phytochemicals for docking	Structure2D_COMPOUND_CID_14619932.sdf	1
	6442484	1246	Structure2D_COMPOUND_CID_6442484.1	8/17/2023 14:09	8/17/2023 14:09																									/root/Enamul Kabir GEBT/Borna Disease Virus/All phytochemicals for docking	Structure2D_COMPOUND_CID_6442484.sdf	1
	5281647	1247	Conformer3D_COMPOUND_CID_5281647.1	8/17/2023 14:09	8/17/2023 14:09																									/root/Enamul Kabir GEBT/Borna Disease Virus/All phytochemicals for docking	Conformer3D_COMPOUND_CID_5281647.sdf	1
	5487772	1248	Conformer3D_COMPOUND_CID_5487772.1	8/17/2023 14:09	8/17/2023 14:09																									/root/Enamul Kabir GEBT/Borna Disease Virus/All phytochemicals for docking	Conformer3D_COMPOUND_CID_5487772.sdf	1
	57339298	1249	Structure2D_COMPOUND_CID_57339298.1	8/17/2023 14:09	8/17/2023 14:09																									/root/Enamul Kabir GEBT/Borna Disease Virus/All phytochemicals for docking	Structure2D_COMPOUND_CID_57339298.sdf	1
	130756	1250	Conformer3D_COMPOUND_CID_130756.1	8/17/2023 14:09	8/17/2023 14:09																									/root/Enamul Kabir GEBT/Borna Disease Virus/All phytochemicals for docking	Conformer3D_COMPOUND_CID_130756.sdf	1
	441922	1251	Structure2D_COMPOUND_CID_441922.1	8/17/2023 14:09	8/17/2023 14:09																									/root/Enamul Kabir GEBT/Borna Disease Virus/All phytochemicals for docking	Structure2D_COMPOUND_CID_441922.sdf	1
	44318898	1252	Conformer3D_COMPOUND_CID_44318898.1	8/17/2023 14:09	8/17/2023 14:09																									/root/Enamul Kabir GEBT/Borna Disease Virus/All phytochemicals for docking	Conformer3D_COMPOUND_CID_44318898.sdf	1
	3084119	1253	Structure2D_COMPOUND_CID_3084119.1	8/17/2023 14:09	8/17/2023 14:09																									/root/Enamul Kabir GEBT/Borna Disease Virus/All phytochemicals for docking	Structure2D_COMPOUND_CID_3084119.sdf	1
	24832095	1254	Structure2D_COMPOUND_CID_24832095.1	8/17/2023 14:09	8/17/2023 14:09																									/root/Enamul Kabir GEBT/Borna Disease Virus/All phytochemicals for docking	Structure2D_COMPOUND_CID_24832095.sdf	1
	14619932	1255	Structure2D_COMPOUND_CID_14619932.1	8/17/2023 14:09	8/17/2023 14:09																									/root/Enamul Kabir GEBT/Borna Disease Virus/All phytochemicals for docking	Structure2D_COMPOUND_CID_14619932.sdf	1
	7438	1256	Conformer3D_COMPOUND_CID_7438.1	8/17/2023 14:09	8/17/2023 14:09																									/root/Enamul Kabir GEBT/Borna Disease Virus/All phytochemicals for docking	Conformer3D_COMPOUND_CID_7438.sdf	1
	330573	1257	Conformer3D_COMPOUND_CID_330573.1	8/17/2023 14:09	8/17/2023 14:09																									/root/Enamul Kabir GEBT/Borna Disease Virus/All phytochemicals for docking	Conformer3D_COMPOUND_CID_330573.sdf	1
	10726905	1258	Conformer3D_COMPOUND_CID_10726905.1	8/17/2023 14:09	8/17/2023 14:09																									/root/Enamul Kabir GEBT/Borna Disease Virus/All phytochemicals for docking	Conformer3D_COMPOUND_CID_10726905.sdf	1
	12309899	1259	Structure2D_COMPOUND_CID_12309899.1	8/17/2023 14:09	8/17/2023 14:09																									/root/Enamul Kabir GEBT/Borna Disease Virus/All phytochemicals for docking	Structure2D_COMPOUND_CID_12309899.sdf	1
	6054	1260	Conformer3D_COMPOUND_CID_6054.1	8/17/2023 14:09	8/17/2023 14:09																									/root/Enamul Kabir GEBT/Borna Disease Virus/All phytochemicals for docking	Conformer3D_COMPOUND_CID_6054.sdf	1
	442359	1261	Conformer3D_COMPOUND_CID_442359.1	8/17/2023 14:09	8/17/2023 14:09																									/root/Enamul Kabir GEBT/Borna Disease Virus/All phytochemicals for docking	Conformer3D_COMPOUND_CID_442359.sdf	1
	5281626	1262	Conformer3D_COMPOUND_CID_5281626.1	8/17/2023 14:09	8/17/2023 14:09																									/root/Enamul Kabir GEBT/Borna Disease Virus/All phytochemicals for docking	Conformer3D_COMPOUND_CID_5281626.sdf	1
	62335	1263	Conformer3D_COMPOUND_CID_62335.1	8/17/2023 14:09	8/17/2023 14:09																									/root/Enamul Kabir GEBT/Borna Disease Virus/All phytochemicals for docking	Conformer3D_COMPOUND_CID_62335.sdf	1
	91753565	1264	Conformer3D_COMPOUND_CID_91753565.1	8/17/2023 14:09	8/17/2023 14:09																									/root/Enamul Kabir GEBT/Borna Disease Virus/All phytochemicals for docking	Conformer3D_COMPOUND_CID_91753565.sdf	1
	441976	1265	Conformer3D_COMPOUND_CID_441976.1	8/17/2023 14:09	8/17/2023 14:09																									/root/Enamul Kabir GEBT/Borna Disease Virus/All phytochemicals for docking	Conformer3D_COMPOUND_CID_441976.sdf	1
	5318645	1266	Conformer3D_COMPOUND_CID_5318645.1	8/17/2023 14:09	8/17/2023 14:09																									/root/Enamul Kabir GEBT/Borna Disease Virus/All phytochemicals for docking	Conformer3D_COMPOUND_CID_5318645.sdf	1
	534398	1267	Structure2D_COMPOUND_CID_534398.1	8/17/2023 14:09	8/17/2023 14:09																									/root/Enamul Kabir GEBT/Borna Disease Virus/All phytochemicals for docking	Structure2D_COMPOUND_CID_534398.sdf	1
	73412	1268	Conformer3D_COMPOUND_CID_73412.1	8/17/2023 14:09	8/17/2023 14:09																									/root/Enamul Kabir GEBT/Borna Disease Virus/All phytochemicals for docking	Conformer3D_COMPOUND_CID_73412.sdf	1
	1885	1269	Structure2D_COMPOUND_CID_1885.1	8/17/2023 14:09	8/17/2023 14:09																									/root/Enamul Kabir GEBT/Borna Disease Virus/All phytochemicals for docking	Structure2D_COMPOUND_CID_1885.sdf	1
	12304196	1270	Conformer3D_COMPOUND_CID_12304196.1	8/17/2023 14:09	8/17/2023 14:09																									/root/Enamul Kabir GEBT/Borna Disease Virus/All phytochemicals for docking	Conformer3D_COMPOUND_CID_12304196.sdf	1
	5281222	1271	Conformer3D_COMPOUND_CID_5281222.1	8/17/2023 14:09	8/17/2023 14:09																									/root/Enamul Kabir GEBT/Borna Disease Virus/All phytochemicals for docking	Conformer3D_COMPOUND_CID_5281222.sdf	1
	5315892	1272	Conformer3D_COMPOUND_CID_5315892.1	8/17/2023 14:09	8/17/2023 14:09																									/root/Enamul Kabir GEBT/Borna Disease Virus/All phytochemicals for docking	Conformer3D_COMPOUND_CID_5315892.sdf	1
	91723653	1273	Conformer3D_COMPOUND_CID_91723653.1	8/17/2023 14:09	8/17/2023 14:09																									/root/Enamul Kabir GEBT/Borna Disease Virus/All phytochemicals for docking	Conformer3D_COMPOUND_CID_91723653.sdf	1
	163263	1274	Conformer3D_COMPOUND_CID_163263.1	8/17/2023 14:09	8/17/2023 14:09																									/root/Enamul Kabir GEBT/Borna Disease Virus/All phytochemicals for docking	Conformer3D_COMPOUND_CID_163263.sdf	1
	1107	1275	Structure2D_COMPOUND_CID_1107.1	8/17/2023 14:09	8/17/2023 14:09																									/root/Enamul Kabir GEBT/Borna Disease Virus/All phytochemicals for docking	Structure2D_COMPOUND_CID_1107.sdf	1
	433154	1276	Structure2D_COMPOUND_CID_433154.1	8/17/2023 14:09	8/17/2023 14:09																									/root/Enamul Kabir GEBT/Borna Disease Virus/All phytochemicals for docking	Structure2D_COMPOUND_CID_433154.sdf	1
	20960	1277	Conformer3D_COMPOUND_CID_20960.1	8/17/2023 14:09	8/17/2023 14:09																									/root/Enamul Kabir GEBT/Borna Disease Virus/All phytochemicals for docking	Conformer3D_COMPOUND_CID_20960.sdf	1
	595094	1278	Conformer3D_COMPOUND_CID_595094.1	8/17/2023 14:09	8/17/2023 14:09																									/root/Enamul Kabir GEBT/Borna Disease Virus/All phytochemicals for docking	Conformer3D_COMPOUND_CID_595094.sdf	1
	101926857	1279	Conformer3D_COMPOUND_CID_101926857.1	8/17/2023 14:09	8/17/2023 14:09																									/root/Enamul Kabir GEBT/Borna Disease Virus/All phytochemicals for docking	Conformer3D_COMPOUND_CID_101926857.sdf	1
	442393	1280	Conformer3D_COMPOUND_CID_442393.1	8/17/2023 14:09	8/17/2023 14:09																									/root/Enamul Kabir GEBT/Borna Disease Virus/All phytochemicals for docking	Conformer3D_COMPOUND_CID_442393.sdf	1
	519960	1281	Structure2D_COMPOUND_CID_519960.1	8/17/2023 14:09	8/17/2023 14:09																									/root/Enamul Kabir GEBT/Borna Disease Virus/All phytochemicals for docking	Structure2D_COMPOUND_CID_519960.sdf	1
	94579	1282	Conformer3D_COMPOUND_CID_94579.1	8/17/2023 14:09	8/17/2023 14:09																									/root/Enamul Kabir GEBT/Borna Disease Virus/All phytochemicals for docking	Conformer3D_COMPOUND_CID_94579.sdf	1
	219833	1283	Conformer3D_COMPOUND_CID_219833.1	8/17/2023 14:09	8/17/2023 14:09																									/root/Enamul Kabir GEBT/Borna Disease Virus/All phytochemicals for docking	Conformer3D_COMPOUND_CID_219833.sdf	1
	131753067	1284	Structure2D_COMPOUND_CID_131753067.1	8/17/2023 14:09	8/17/2023 14:09																									/root/Enamul Kabir GEBT/Borna Disease Virus/All phytochemicals for docking	Structure2D_COMPOUND_CID_131753067.sdf	1
	7976	1285	Conformer3D_COMPOUND_CID_7976.1	8/17/2023 14:09	8/17/2023 14:09																									/root/Enamul Kabir GEBT/Borna Disease Virus/All phytochemicals for docking	Conformer3D_COMPOUND_CID_7976.sdf	1
	5352470	1286	Conformer3D_COMPOUND_CID_5352470.1	8/17/2023 14:09	8/17/2023 14:09																									/root/Enamul Kabir GEBT/Borna Disease Virus/All phytochemicals for docking	Conformer3D_COMPOUND_CID_5352470.sdf	1
	10874	1287	Conformer3D_COMPOUND_CID_10874.1	8/17/2023 14:09	8/17/2023 14:09																									/root/Enamul Kabir GEBT/Borna Disease Virus/All phytochemicals for docking	Conformer3D_COMPOUND_CID_10874.sdf	1
	10016895	1288	Conformer3D_COMPOUND_CID_10016895.1	8/17/2023 14:09	8/17/2023 14:09																									/root/Enamul Kabir GEBT/Borna Disease Virus/All phytochemicals for docking	Conformer3D_COMPOUND_CID_10016895.sdf	1
	441688	1289	Conformer3D_COMPOUND_CID_441688.1	8/17/2023 14:09	8/17/2023 14:09																									/root/Enamul Kabir GEBT/Borna Disease Virus/All phytochemicals for docking	Conformer3D_COMPOUND_CID_441688.sdf	1
	6443005	1290	Structure2D_COMPOUND_CID_6443005.1	8/17/2023 14:09	8/17/2023 14:09																									/root/Enamul Kabir GEBT/Borna Disease Virus/All phytochemicals for docking	Structure2D_COMPOUND_CID_6443005.sdf	1
	1712087	1291	Conformer3D_COMPOUND_CID_1712087.1	8/17/2023 14:09	8/17/2023 14:09																									/root/Enamul Kabir GEBT/Borna Disease Virus/All phytochemicals for docking	Conformer3D_COMPOUND_CID_1712087.sdf	1
	27866	1292	Conformer3D_COMPOUND_CID_27866.1	8/17/2023 14:09	8/17/2023 14:09																									/root/Enamul Kabir GEBT/Borna Disease Virus/All phytochemicals for docking	Conformer3D_COMPOUND_CID_27866.sdf	1
	102275331	1293	Conformer3D_COMPOUND_CID_102275331.1	8/17/2023 14:09	8/17/2023 14:09																									/root/Enamul Kabir GEBT/Borna Disease Virus/All phytochemicals for docking	Conformer3D_COMPOUND_CID_102275331.sdf	1
	3081016	1294	Conformer3D_COMPOUND_CID_3081016.1	8/17/2023 14:09	8/17/2023 14:09																									/root/Enamul Kabir GEBT/Borna Disease Virus/All phytochemicals for docking	Conformer3D_COMPOUND_CID_3081016.sdf	1
	31256	1295	Conformer3D_COMPOUND_CID_31256.1	8/17/2023 14:09	8/17/2023 14:09																									/root/Enamul Kabir GEBT/Borna Disease Virus/All phytochemicals for docking	Conformer3D_COMPOUND_CID_31256.sdf	1
	5321003	1296	Conformer3D_COMPOUND_CID_5321003.1	8/17/2023 14:09	8/17/2023 14:09																									/root/Enamul Kabir GEBT/Borna Disease Virus/All phytochemicals for docking	Conformer3D_COMPOUND_CID_5321003.sdf	1
	42608026	1297	Conformer3D_COMPOUND_CID_42608026.1	8/17/2023 14:09	8/17/2023 14:09																									/root/Enamul Kabir GEBT/Borna Disease Virus/All phytochemicals for docking	Conformer3D_COMPOUND_CID_42608026.sdf	1
	5489605	1298	Conformer3D_COMPOUND_CID_5489605.1	8/17/2023 14:09	8/17/2023 14:09																									/root/Enamul Kabir GEBT/Borna Disease Virus/All phytochemicals for docking	Conformer3D_COMPOUND_CID_5489605.sdf	1
	10315987	1299	Conformer3D_COMPOUND_CID_10315987.1	8/17/2023 14:09	8/17/2023 14:09																									/root/Enamul Kabir GEBT/Borna Disease Virus/All phytochemicals for docking	Conformer3D_COMPOUND_CID_10315987.sdf	1
	8365	1300	Conformer3D_COMPOUND_CID_8365.1	8/17/2023 14:09	8/17/2023 14:09																									/root/Enamul Kabir GEBT/Borna Disease Virus/All phytochemicals for docking	Conformer3D_COMPOUND_CID_8365.sdf	1
	4276	1301	Conformer3D_COMPOUND_CID_4276.1	8/17/2023 14:09	8/17/2023 14:09																									/root/Enamul Kabir GEBT/Borna Disease Virus/All phytochemicals for docking	Conformer3D_COMPOUND_CID_4276.sdf	1
	162739	1302	Conformer3D_COMPOUND_CID_162739.1	8/17/2023 14:09	8/17/2023 14:09																									/root/Enamul Kabir GEBT/Borna Disease Virus/All phytochemicals for docking	Conformer3D_COMPOUND_CID_162739.sdf	1
	91354	1303	Conformer3D_COMPOUND_CID_91354.1	8/17/2023 14:09	8/17/2023 14:09																									/root/Enamul Kabir GEBT/Borna Disease Virus/All phytochemicals for docking	Conformer3D_COMPOUND_CID_91354.sdf	1
	6432454	1304	Conformer3D_COMPOUND_CID_6432454.1	8/17/2023 14:09	8/17/2023 14:09																									/root/Enamul Kabir GEBT/Borna Disease Virus/All phytochemicals for docking	Conformer3D_COMPOUND_CID_6432454.sdf	1
	101297706	1305	Conformer3D_COMPOUND_CID_101297706.1	8/17/2023 14:09	8/17/2023 14:09																									/root/Enamul Kabir GEBT/Borna Disease Virus/All phytochemicals for docking	Conformer3D_COMPOUND_CID_101297706.sdf	1
	25203405	1306	Conformer3D_COMPOUND_CID_25203405.1	8/17/2023 14:09	8/17/2023 14:09																									/root/Enamul Kabir GEBT/Borna Disease Virus/All phytochemicals for docking	Conformer3D_COMPOUND_CID_25203405.sdf	1
	5321003	1307	Conformer3D_COMPOUND_CID_5321003.1	8/17/2023 14:09	8/17/2023 14:09																									/root/Enamul Kabir GEBT/Borna Disease Virus/All phytochemicals for docking	Conformer3D_COMPOUND_CID_5321003.sdf	1
	6431015	1308	Conformer3D_COMPOUND_CID_6431015.1	8/17/2023 14:09	8/17/2023 14:09																									/root/Enamul Kabir GEBT/Borna Disease Virus/All phytochemicals for docking	Conformer3D_COMPOUND_CID_6431015.sdf	1
	24728657	1309	Structure2D_COMPOUND_CID_24728657.1	8/17/2023 14:09	8/17/2023 14:09																									/root/Enamul Kabir GEBT/Borna Disease Virus/All phytochemicals for docking	Structure2D_COMPOUND_CID_24728657.sdf	1
	520098	1310	Conformer3D_COMPOUND_CID_520098.1	8/17/2023 14:09	8/17/2023 14:09																									/root/Enamul Kabir GEBT/Borna Disease Virus/All phytochemicals for docking	Conformer3D_COMPOUND_CID_520098.sdf	1
	1031	1311	Conformer3D_COMPOUND_CID_1031.1	8/17/2023 14:09	8/17/2023 14:09																									/root/Enamul Kabir GEBT/Borna Disease Virus/All phytochemicals for docking	Conformer3D_COMPOUND_CID_1031.sdf	1
	12303942	1312	Conformer3D_COMPOUND_CID_12303942.1	8/17/2023 14:09	8/17/2023 14:09																									/root/Enamul Kabir GEBT/Borna Disease Virus/All phytochemicals for docking	Conformer3D_COMPOUND_CID_12303942.sdf	1
	6431225	1313	Conformer3D_COMPOUND_CID_6431225.1	8/17/2023 14:09	8/17/2023 14:09																									/root/Enamul Kabir GEBT/Borna Disease Virus/All phytochemicals for docking	Conformer3D_COMPOUND_CID_6431225.sdf	1
	131753067	1314	Structure2D_COMPOUND_CID_131753067.1	8/17/2023 14:09	8/17/2023 14:09																									/root/Enamul Kabir GEBT/Borna Disease Virus/All phytochemicals for docking	Structure2D_COMPOUND_CID_131753067.sdf	1
	91753433	1315	Conformer3D_COMPOUND_CID_91753433.1	8/17/2023 14:09	8/17/2023 14:09																									/root/Enamul Kabir GEBT/Borna Disease Virus/All phytochemicals for docking	Conformer3D_COMPOUND_CID_91753433.sdf	1
	6443005	1316	Structure2D_COMPOUND_CID_6443005.1	8/17/2023 14:09	8/17/2023 14:09																									/root/Enamul Kabir GEBT/Borna Disease Virus/All phytochemicals for docking	Structure2D_COMPOUND_CID_6443005.sdf	1
	12313020	1317	Conformer3D_COMPOUND_CID_12313020.1	8/17/2023 14:09	8/17/2023 14:09																									/root/Enamul Kabir GEBT/Borna Disease Virus/All phytochemicals for docking	Conformer3D_COMPOUND_CID_12313020.sdf	1
	847	1318	Conformer3D_COMPOUND_CID_847.1	8/17/2023 14:09	8/17/2023 14:09																									/root/Enamul Kabir GEBT/Borna Disease Virus/All phytochemicals for docking	Conformer3D_COMPOUND_CID_847.sdf	1
	6710676	1319	Conformer3D_COMPOUND_CID_6710676.1	8/17/2023 14:09	8/17/2023 14:09																									/root/Enamul Kabir GEBT/Borna Disease Virus/All phytochemicals for docking	Conformer3D_COMPOUND_CID_6710676.sdf	1
	3084119	1320	Structure2D_COMPOUND_CID_3084119.1	8/17/2023 14:09	8/17/2023 14:09																									/root/Enamul Kabir GEBT/Borna Disease Virus/All phytochemicals for docking	Structure2D_COMPOUND_CID_3084119.sdf	1
	6826	1321	Conformer3D_COMPOUND_CID_6826.1	8/17/2023 14:09	8/17/2023 14:09																									/root/Enamul Kabir GEBT/Borna Disease Virus/All phytochemicals for docking	Conformer3D_COMPOUND_CID_6826.sdf	1
	12306047	1322	Conformer3D_COMPOUND_CID_12306047.1	8/17/2023 14:09	8/17/2023 14:09																									/root/Enamul Kabir GEBT/Borna Disease Virus/All phytochemicals for docking	Conformer3D_COMPOUND_CID_12306047.sdf	1
	93081	1323	Conformer3D_COMPOUND_CID_93081.1	8/17/2023 14:09	8/17/2023 14:09																									/root/Enamul Kabir GEBT/Borna Disease Virus/All phytochemicals for docking	Conformer3D_COMPOUND_CID_93081.sdf	1
	14619932	1324	Structure2D_COMPOUND_CID_14619932.1	8/17/2023 14:09	8/17/2023 14:09																									/root/Enamul Kabir GEBT/Borna Disease Virus/All phytochemicals for docking	Structure2D_COMPOUND_CID_14619932.sdf	1
	61275	1325	Conformer3D_COMPOUND_CID_61275.1	8/17/2023 14:09	8/17/2023 14:09																									/root/Enamul Kabir GEBT/Borna Disease Virus/All phytochemicals for docking	Conformer3D_COMPOUND_CID_61275.sdf	1
	519323	1326	Conformer3D_COMPOUND_CID_519323.1	8/17/2023 14:09	8/17/2023 14:09																									/root/Enamul Kabir GEBT/Borna Disease Virus/All phytochemicals for docking	Conformer3D_COMPOUND_CID_519323.sdf	1
	15590167	1327	Conformer3D_COMPOUND_CID_15590167.1	8/17/2023 14:09	8/17/2023 14:09																									/root/Enamul Kabir GEBT/Borna Disease Virus/All phytochemicals for docking	Conformer3D_COMPOUND_CID_15590167.sdf	1
	11463	1328	Conformer3D_COMPOUND_CID_11463.1	8/17/2023 14:09	8/17/2023 14:09																									/root/Enamul Kabir GEBT/Borna Disease Virus/All phytochemicals for docking	Conformer3D_COMPOUND_CID_11463.sdf	1
	71346280	1329	Conformer3D_COMPOUND_CID_71346280.1	8/17/2023 14:09	8/17/2023 14:09																									/root/Enamul Kabir GEBT/Borna Disease Virus/All phytochemicals for docking	Conformer3D_COMPOUND_CID_71346280.sdf	1
	9548708	1330	Conformer3D_COMPOUND_CID_9548708.1	8/17/2023 14:09	8/17/2023 14:09																									/root/Enamul Kabir GEBT/Borna Disease Virus/All phytochemicals for docking	Conformer3D_COMPOUND_CID_9548708.sdf	1
	10469828	1331	Conformer3D_COMPOUND_CID_10469828.1	8/17/2023 14:09	8/17/2023 14:09																									/root/Enamul Kabir GEBT/Borna Disease Virus/All phytochemicals for docking	Conformer3D_COMPOUND_CID_10469828.sdf	1
	5280371	1332	Conformer3D_COMPOUND_CID_5280371.1	8/17/2023 14:09	8/17/2023 14:09																									/root/Enamul Kabir GEBT/Borna Disease Virus/All phytochemicals for docking	Conformer3D_COMPOUND_CID_5280371.sdf	1
	14563366	1333	Structure2D_COMPOUND_CID_14563366.1	8/17/2023 14:09	8/17/2023 14:09																									/root/Enamul Kabir GEBT/Borna Disease Virus/All phytochemicals for docking	Structure2D_COMPOUND_CID_14563366.sdf	1
	232703	1334	Conformer3D_COMPOUND_CID_232703.1	8/17/2023 14:09	8/17/2023 14:09																									/root/Enamul Kabir GEBT/Borna Disease Virus/All phytochemicals for docking	Conformer3D_COMPOUND_CID_232703.sdf	1
	62566	1335	Conformer3D_COMPOUND_CID_62566.1	8/17/2023 14:09	8/17/2023 14:09																									/root/Enamul Kabir GEBT/Borna Disease Virus/All phytochemicals for docking	Conformer3D_COMPOUND_CID_62566.sdf	1
	10682466	1336	Conformer3D_COMPOUND_CID_10682466.1	8/17/2023 14:09	8/17/2023 14:09																									/root/Enamul Kabir GEBT/Borna Disease Virus/All phytochemicals for docking	Conformer3D_COMPOUND_CID_10682466.sdf	1
	3084119	1337	Structure2D_COMPOUND_CID_3084119.1	8/17/2023 14:09	8/17/2023 14:09																									/root/Enamul Kabir GEBT/Borna Disease Virus/All phytochemicals for docking	Structure2D_COMPOUND_CID_3084119.sdf	1
	101425842	1338	Structure2D_COMPOUND_CID_101425842.1	8/17/2023 14:09	8/17/2023 14:09																									/root/Enamul Kabir GEBT/Borna Disease Virus/All phytochemicals for docking	Structure2D_COMPOUND_CID_101425842.sdf	1
	42534156	1339	Conformer3D_COMPOUND_CID_42534156.1	8/17/2023 14:09	8/17/2023 14:09																									/root/Enamul Kabir GEBT/Borna Disease Virus/All phytochemicals for docking	Conformer3D_COMPOUND_CID_42534156.sdf	1
	5315469	1340	Conformer3D_COMPOUND_CID_5315469.1	8/17/2023 14:09	8/17/2023 14:09																									/root/Enamul Kabir GEBT/Borna Disease Virus/All phytochemicals for docking	Conformer3D_COMPOUND_CID_5315469.sdf	1
	13857953	1341	Structure2D_COMPOUND_CID_13857953.1	8/17/2023 14:09	8/17/2023 14:09																									/root/Enamul Kabir GEBT/Borna Disease Virus/All phytochemicals for docking	Structure2D_COMPOUND_CID_13857953.sdf	1
	6432404	1342	Conformer3D_COMPOUND_CID_6432404.1	8/17/2023 14:09	8/17/2023 14:09																									/root/Enamul Kabir GEBT/Borna Disease Virus/All phytochemicals for docking	Conformer3D_COMPOUND_CID_6432404.sdf	1
	522296	1343	Conformer3D_COMPOUND_CID_522296.1	8/17/2023 14:09	8/17/2023 14:09																									/root/Enamul Kabir GEBT/Borna Disease Virus/All phytochemicals for docking	Conformer3D_COMPOUND_CID_522296.sdf	1
	313324	1344	Structure2D_COMPOUND_CID_313324.1	8/17/2023 14:09	8/17/2023 14:09																									/root/Enamul Kabir GEBT/Borna Disease Virus/All phytochemicals for docking	Structure2D_COMPOUND_CID_313324.sdf	1
	101425842	1345	Structure2D_COMPOUND_CID_101425842.1	8/17/2023 14:09	8/17/2023 14:09																									/root/Enamul Kabir GEBT/Borna Disease Virus/All phytochemicals for docking	Structure2D_COMPOUND_CID_101425842.sdf	1
	101425842	1346	Structure2D_COMPOUND_CID_101425842.1	8/17/2023 14:09	8/17/2023 14:09																									/root/Enamul Kabir GEBT/Borna Disease Virus/All phytochemicals for docking	Structure2D_COMPOUND_CID_101425842.sdf	1
	102276189	1347	Structure2D_COMPOUND_CID_102276189.1	8/17/2023 14:09	8/17/2023 14:09																									/root/Enamul Kabir GEBT/Borna Disease Virus/All phytochemicals for docking	Structure2D_COMPOUND_CID_102276189.sdf	1
	98608	1348	Conformer3D_COMPOUND_CID_98608.1	8/17/2023 14:09	8/17/2023 14:09																									/root/Enamul Kabir GEBT/Borna Disease Virus/All phytochemicals for docking	Conformer3D_COMPOUND_CID_98608.sdf	1
	86035860	1349	Structure2D_COMPOUND_CID_86035860.1	8/17/2023 14:09	8/17/2023 14:09																									/root/Enamul Kabir GEBT/Borna Disease Virus/All phytochemicals for docking	Structure2D_COMPOUND_CID_86035860.sdf	1
	449290	1350	Conformer3D_COMPOUND_CID_449290.1	8/17/2023 14:09	8/17/2023 14:09																									/root/Enamul Kabir GEBT/Borna Disease Virus/All phytochemicals for docking	Conformer3D_COMPOUND_CID_449290.sdf	1
	24728657	1351	Structure2D_COMPOUND_CID_24728657.1	8/17/2023 14:09	8/17/2023 14:09																									/root/Enamul Kabir GEBT/Borna Disease Virus/All phytochemicals for docking	Structure2D_COMPOUND_CID_24728657.sdf	1
	530426	1352	Conformer3D_COMPOUND_CID_530426.1	8/17/2023 14:09	8/17/2023 14:09																									/root/Enamul Kabir GEBT/Borna Disease Virus/All phytochemicals for docking	Conformer3D_COMPOUND_CID_530426.sdf	1
	971	1353	Conformer3D_COMPOUND_CID_971.1	8/17/2023 14:09	8/17/2023 14:09																									/root/Enamul Kabir GEBT/Borna Disease Virus/All phytochemicals for docking	Conformer3D_COMPOUND_CID_971.sdf	1
	33005	1354	Structure2D_COMPOUND_CID_33005.1	8/17/2023 14:09	8/17/2023 14:09																									/root/Enamul Kabir GEBT/Borna Disease Virus/All phytochemicals for docking	Structure2D_COMPOUND_CID_33005.sdf	1
	5317623	1355	Structure2D_COMPOUND_CID_5317623.1	8/17/2023 14:09	8/17/2023 14:09																									/root/Enamul Kabir GEBT/Borna Disease Virus/All phytochemicals for docking	Structure2D_COMPOUND_CID_5317623.sdf	1
	12299867	1356	Conformer3D_COMPOUND_CID_12299867.1	8/17/2023 14:09	8/17/2023 14:09																									/root/Enamul Kabir GEBT/Borna Disease Virus/All phytochemicals for docking	Conformer3D_COMPOUND_CID_12299867.sdf	1
	10955174	1357	Conformer3D_COMPOUND_CID_10955174.1	8/17/2023 14:09	8/17/2023 14:09																									/root/Enamul Kabir GEBT/Borna Disease Virus/All phytochemicals for docking	Conformer3D_COMPOUND_CID_10955174.sdf	1
	451674	1358	Conformer3D_COMPOUND_CID_451674.1	8/17/2023 14:09	8/17/2023 14:09																									/root/Enamul Kabir GEBT/Borna Disease Virus/All phytochemicals for docking	Conformer3D_COMPOUND_CID_451674.sdf	1
	253228	1359	Conformer3D_COMPOUND_CID_253228.1	8/17/2023 14:09	8/17/2023 14:09																									/root/Enamul Kabir GEBT/Borna Disease Virus/All phytochemicals for docking	Conformer3D_COMPOUND_CID_253228.sdf	1
	146798	1360	Conformer3D_COMPOUND_CID_146798.1	8/17/2023 14:09	8/17/2023 14:09																									/root/Enamul Kabir GEBT/Borna Disease Virus/All phytochemicals for docking	Conformer3D_COMPOUND_CID_146798.sdf	1
	70235324	1361	Conformer3D_COMPOUND_CID_70235324.1	8/17/2023 14:09	8/17/2023 14:09																									/root/Enamul Kabir GEBT/Borna Disease Virus/All phytochemicals for docking	Conformer3D_COMPOUND_CID_70235324.sdf	1
	24847856	1362	Structure2D_COMPOUND_CID_24847856.1	8/17/2023 14:09	8/17/2023 14:09																									/root/Enamul Kabir GEBT/Borna Disease Virus/All phytochemicals for docking	Structure2D_COMPOUND_CID_24847856.sdf	1
	519960	1363	Structure2D_COMPOUND_CID_519960.1	8/17/2023 14:09	8/17/2023 14:09																									/root/Enamul Kabir GEBT/Borna Disease Virus/All phytochemicals for docking	Structure2D_COMPOUND_CID_519960.sdf	1
	5481969	1364	Conformer3D_COMPOUND_CID_5481969.1	8/17/2023 14:09	8/17/2023 14:09																									/root/Enamul Kabir GEBT/Borna Disease Virus/All phytochemicals for docking	Conformer3D_COMPOUND_CID_5481969.sdf	1
	534398	1365	Structure2D_COMPOUND_CID_534398.1	8/17/2023 14:09	8/17/2023 14:09																									/root/Enamul Kabir GEBT/Borna Disease Virus/All phytochemicals for docking	Structure2D_COMPOUND_CID_534398.sdf	1
	534398	1366	Structure2D_COMPOUND_CID_534398.1	8/17/2023 14:09	8/17/2023 14:09																									/root/Enamul Kabir GEBT/Borna Disease Virus/All phytochemicals for docking	Structure2D_COMPOUND_CID_534398.sdf	1
	222786	1367	Conformer3D_COMPOUND_CID_222786.1	8/17/2023 14:09	8/17/2023 14:09																									/root/Enamul Kabir GEBT/Borna Disease Virus/All phytochemicals for docking	Conformer3D_COMPOUND_CID_222786.sdf	1
	54031279	1368	Conformer3D_COMPOUND_CID_54031279.1	8/17/2023 14:09	8/17/2023 14:09																									/root/Enamul Kabir GEBT/Borna Disease Virus/All phytochemicals for docking	Conformer3D_COMPOUND_CID_54031279.sdf	1
	6442484	1369	Structure2D_COMPOUND_CID_6442484.1	8/17/2023 14:09	8/17/2023 14:09																									/root/Enamul Kabir GEBT/Borna Disease Virus/All phytochemicals for docking	Structure2D_COMPOUND_CID_6442484.sdf	1
	519960	1370	Structure2D_COMPOUND_CID_519960.1	8/17/2023 14:09	8/17/2023 14:09																									/root/Enamul Kabir GEBT/Borna Disease Virus/All phytochemicals for docking	Structure2D_COMPOUND_CID_519960.sdf	1
	5281670	1371	Conformer3D_COMPOUND_CID_5281670.1	8/17/2023 14:09	8/17/2023 14:09																									/root/Enamul Kabir GEBT/Borna Disease Virus/All phytochemicals for docking	Conformer3D_COMPOUND_CID_5281670.sdf	1
	5317623	1372	Structure2D_COMPOUND_CID_5317623.1	8/17/2023 14:09	8/17/2023 14:09																									/root/Enamul Kabir GEBT/Borna Disease Virus/All phytochemicals for docking	Structure2D_COMPOUND_CID_5317623.sdf	1
	1107	1373	Structure2D_COMPOUND_CID_1107.1	8/17/2023 14:09	8/17/2023 14:09																									/root/Enamul Kabir GEBT/Borna Disease Virus/All phytochemicals for docking	Structure2D_COMPOUND_CID_1107.sdf	1
	534398	1374	Structure2D_COMPOUND_CID_534398.1	8/17/2023 14:09	8/17/2023 14:09																									/root/Enamul Kabir GEBT/Borna Disease Virus/All phytochemicals for docking	Structure2D_COMPOUND_CID_534398.sdf	1
	131751009	1375	Structure2D_COMPOUND_CID_131751009.1	8/17/2023 14:09	8/17/2023 14:09																									/root/Enamul Kabir GEBT/Borna Disease Virus/All phytochemicals for docking	Structure2D_COMPOUND_CID_131751009.sdf	1
	102276189	1376	Structure2D_COMPOUND_CID_102276189.1	8/17/2023 14:09	8/17/2023 14:09																									/root/Enamul Kabir GEBT/Borna Disease Virus/All phytochemicals for docking	Structure2D_COMPOUND_CID_102276189.sdf	1
	78750	1377	Conformer3D_COMPOUND_CID_78750.1	8/17/2023 14:09	8/17/2023 14:09																									/root/Enamul Kabir GEBT/Borna Disease Virus/All phytochemicals for docking	Conformer3D_COMPOUND_CID_78750.sdf	1
	51351709	1378	Conformer3D_COMPOUND_CID_51351709.1	8/17/2023 14:09	8/17/2023 14:09																									/root/Enamul Kabir GEBT/Borna Disease Virus/All phytochemicals for docking	Conformer3D_COMPOUND_CID_51351709.sdf	1
	5316260	1379	Conformer3D_COMPOUND_CID_5316260.1	8/17/2023 14:09	8/17/2023 14:09																									/root/Enamul Kabir GEBT/Borna Disease Virus/All phytochemicals for docking	Conformer3D_COMPOUND_CID_5316260.sdf	1
	5281614	1380	Conformer3D_COMPOUND_CID_5281614.1	8/17/2023 14:09	8/17/2023 14:09																									/root/Enamul Kabir GEBT/Borna Disease Virus/All phytochemicals for docking	Conformer3D_COMPOUND_CID_5281614.sdf	1
	1183	1381	Conformer3D_COMPOUND_CID_1183.1	8/17/2023 14:09	8/17/2023 14:09																									/root/Enamul Kabir GEBT/Borna Disease Virus/All phytochemicals for docking	Conformer3D_COMPOUND_CID_1183.sdf	1
	72340	1382	Conformer3D_COMPOUND_CID_72340.1	8/17/2023 14:09	8/17/2023 14:09																									/root/Enamul Kabir GEBT/Borna Disease Virus/All phytochemicals for docking	Conformer3D_COMPOUND_CID_72340.sdf	1
	1885	1383	Structure2D_COMPOUND_CID_1885.1	8/17/2023 14:09	8/17/2023 14:09																									/root/Enamul Kabir GEBT/Borna Disease Virus/All phytochemicals for docking	Structure2D_COMPOUND_CID_1885.sdf	1
	534398	1384	Structure2D_COMPOUND_CID_534398.1	8/17/2023 14:09	8/17/2023 14:09																									/root/Enamul Kabir GEBT/Borna Disease Virus/All phytochemicals for docking	Structure2D_COMPOUND_CID_534398.sdf	1
	21672104	1385	Conformer3D_COMPOUND_CID_21672104.1	8/17/2023 14:09	8/17/2023 14:09																									/root/Enamul Kabir GEBT/Borna Disease Virus/All phytochemicals for docking	Conformer3D_COMPOUND_CID_21672104.sdf	1
	6432119	1386	Conformer3D_COMPOUND_CID_6432119.1	8/17/2023 14:09	8/17/2023 14:09																									/root/Enamul Kabir GEBT/Borna Disease Virus/All phytochemicals for docking	Conformer3D_COMPOUND_CID_6432119.sdf	1
	19725	1387	Conformer3D_COMPOUND_CID_19725.1	8/17/2023 14:09	8/17/2023 14:09																									/root/Enamul Kabir GEBT/Borna Disease Virus/All phytochemicals for docking	Conformer3D_COMPOUND_CID_19725.sdf	1
	6443005	1388	Structure2D_COMPOUND_CID_6443005.1	8/17/2023 14:09	8/17/2023 14:09																									/root/Enamul Kabir GEBT/Borna Disease Virus/All phytochemicals for docking	Structure2D_COMPOUND_CID_6443005.sdf	1
	56841069	1389	Conformer3D_COMPOUND_CID_56841069.1	8/17/2023 14:09	8/17/2023 14:09																									/root/Enamul Kabir GEBT/Borna Disease Virus/All phytochemicals for docking	Conformer3D_COMPOUND_CID_56841069.sdf	1
	122130479	1390	Structure2D_COMPOUND_CID_122130479.1	8/17/2023 14:09	8/17/2023 14:09																									/root/Enamul Kabir GEBT/Borna Disease Virus/All phytochemicals for docking	Structure2D_COMPOUND_CID_122130479.sdf	1
	13909684	1391	Structure2D_COMPOUND_CID_13909684.1	8/17/2023 14:09	8/17/2023 14:09																									/root/Enamul Kabir GEBT/Borna Disease Virus/All phytochemicals for docking	Structure2D_COMPOUND_CID_13909684.sdf	1
	71346280	1392	Conformer3D_COMPOUND_CID_71346280.1	8/17/2023 14:09	8/17/2023 14:09																									/root/Enamul Kabir GEBT/Borna Disease Virus/All phytochemicals for docking	Conformer3D_COMPOUND_CID_71346280.sdf	1
	122510	1393	Structure2D_COMPOUND_CID_122510.1	8/17/2023 14:09	8/17/2023 14:09																									/root/Enamul Kabir GEBT/Borna Disease Virus/All phytochemicals for docking	Structure2D_COMPOUND_CID_122510.sdf	1
	7127	1394	Conformer3D_COMPOUND_CID_7127.1	8/17/2023 14:09	8/17/2023 14:09																									/root/Enamul Kabir GEBT/Borna Disease Virus/All phytochemicals for docking	Conformer3D_COMPOUND_CID_7127.sdf	1
	46229103	1395	Conformer3D_COMPOUND_CID_46229103.1	8/17/2023 14:09	8/17/2023 14:09																									/root/Enamul Kabir GEBT/Borna Disease Virus/All phytochemicals for docking	Conformer3D_COMPOUND_CID_46229103.sdf	1
	131751009	1396	Structure2D_COMPOUND_CID_131751009.1	8/17/2023 14:09	8/17/2023 14:09																									/root/Enamul Kabir GEBT/Borna Disease Virus/All phytochemicals for docking	Structure2D_COMPOUND_CID_131751009.sdf	1
	102276189	1397	Structure2D_COMPOUND_CID_102276189.1	8/17/2023 14:09	8/17/2023 14:09																									/root/Enamul Kabir GEBT/Borna Disease Virus/All phytochemicals for docking	Structure2D_COMPOUND_CID_102276189.sdf	1
	102276189	1398	Structure2D_COMPOUND_CID_102276189.1	8/17/2023 14:09	8/17/2023 14:09																									/root/Enamul Kabir GEBT/Borna Disease Virus/All phytochemicals for docking	Structure2D_COMPOUND_CID_102276189.sdf	1
	102276189	1399	Structure2D_COMPOUND_CID_102276189.1	8/17/2023 14:09	8/17/2023 14:09																									/root/Enamul Kabir GEBT/Borna Disease Virus/All phytochemicals for docking	Structure2D_COMPOUND_CID_102276189.sdf	1
	16679399	1400	Conformer3D_COMPOUND_CID_16679399.1	8/17/2023 14:09	8/17/2023 14:09																									/root/Enamul Kabir GEBT/Borna Disease Virus/All phytochemicals for docking	Conformer3D_COMPOUND_CID_16679399.sdf	1
	1885	1401	Structure2D_COMPOUND_CID_1885.1	8/17/2023 14:09	8/17/2023 14:09																									/root/Enamul Kabir GEBT/Borna Disease Virus/All phytochemicals for docking	Structure2D_COMPOUND_CID_1885.sdf	1
	5288826	1402	Conformer3D_COMPOUND_CID_5288826.1	8/17/2023 14:09	8/17/2023 14:09																									/root/Enamul Kabir GEBT/Borna Disease Virus/All phytochemicals for docking	Conformer3D_COMPOUND_CID_5288826.sdf	1
	101422868	1403	Conformer3D_COMPOUND_CID_101422868.1	8/17/2023 14:09	8/17/2023 14:09																									/root/Enamul Kabir GEBT/Borna Disease Virus/All phytochemicals for docking	Conformer3D_COMPOUND_CID_101422868.sdf	1
	171455	1404	Conformer3D_COMPOUND_CID_171455.1	8/17/2023 14:09	8/17/2023 14:09																									/root/Enamul Kabir GEBT/Borna Disease Virus/All phytochemicals for docking	Conformer3D_COMPOUND_CID_171455.sdf	1
	5144	1405	Conformer3D_COMPOUND_CID_5144.1	8/17/2023 14:09	8/17/2023 14:09																									/root/Enamul Kabir GEBT/Borna Disease Virus/All phytochemicals for docking	Conformer3D_COMPOUND_CID_5144.sdf	1
	5366074	1406	Conformer3D_COMPOUND_CID_5366074.1	8/17/2023 14:09	8/17/2023 14:09																									/root/Enamul Kabir GEBT/Borna Disease Virus/All phytochemicals for docking	Conformer3D_COMPOUND_CID_5366074.sdf	1
	128861	1407	Conformer3D_COMPOUND_CID_128861.1	8/17/2023 14:09	8/17/2023 14:09																									/root/Enamul Kabir GEBT/Borna Disease Virus/All phytochemicals for docking	Conformer3D_COMPOUND_CID_128861.sdf	1
	10819	1408	Conformer3D_COMPOUND_CID_10819.1	8/17/2023 14:09	8/17/2023 14:09																									/root/Enamul Kabir GEBT/Borna Disease Virus/All phytochemicals for docking	Conformer3D_COMPOUND_CID_10819.sdf	1
	12308846	1409	Conformer3D_COMPOUND_CID_12308846.1	8/17/2023 14:09	8/17/2023 14:09																									/root/Enamul Kabir GEBT/Borna Disease Virus/All phytochemicals for docking	Conformer3D_COMPOUND_CID_12308846.sdf	1
	520687	1410	Conformer3D_COMPOUND_CID_520687.1	8/17/2023 14:09	8/17/2023 14:09																									/root/Enamul Kabir GEBT/Borna Disease Virus/All phytochemicals for docking	Conformer3D_COMPOUND_CID_520687.sdf	1
	5481962	1411	Conformer3D_COMPOUND_CID_5481962.1	8/17/2023 14:09	8/17/2023 14:09																									/root/Enamul Kabir GEBT/Borna Disease Virus/All phytochemicals for docking	Conformer3D_COMPOUND_CID_5481962.sdf	1
	52951894	1412	Conformer3D_COMPOUND_CID_52951894.1	8/17/2023 14:09	8/17/2023 14:09																									/root/Enamul Kabir GEBT/Borna Disease Virus/All phytochemicals for docking	Conformer3D_COMPOUND_CID_52951894.sdf	1
	102285347	1413	Conformer3D_COMPOUND_CID_102285347.1	8/17/2023 14:09	8/17/2023 14:09																									/root/Enamul Kabir GEBT/Borna Disease Virus/All phytochemicals for docking	Conformer3D_COMPOUND_CID_102285347.sdf	1
	64961	1414	Conformer3D_COMPOUND_CID_64961.1	8/17/2023 14:09	8/17/2023 14:09																									/root/Enamul Kabir GEBT/Borna Disease Virus/All phytochemicals for docking	Conformer3D_COMPOUND_CID_64961.sdf	1
	11160	1415	Conformer3D_COMPOUND_CID_11160.1	8/17/2023 14:09	8/17/2023 14:09																									/root/Enamul Kabir GEBT/Borna Disease Virus/All phytochemicals for docking	Conformer3D_COMPOUND_CID_11160.sdf	1
	23623868	1416	Conformer3D_COMPOUND_CID_23623868.1	8/17/2023 14:09	8/17/2023 14:09																									/root/Enamul Kabir GEBT/Borna Disease Virus/All phytochemicals for docking	Conformer3D_COMPOUND_CID_23623868.sdf	1
	24728657	1417	Structure2D_COMPOUND_CID_24728657.1	8/17/2023 14:09	8/17/2023 14:09																									/root/Enamul Kabir GEBT/Borna Disease Virus/All phytochemicals for docking	Structure2D_COMPOUND_CID_24728657.sdf	1
	64689	1418	Conformer3D_COMPOUND_CID_64689.1	8/17/2023 14:09	8/17/2023 14:09																									/root/Enamul Kabir GEBT/Borna Disease Virus/All phytochemicals for docking	Conformer3D_COMPOUND_CID_64689.sdf	1
	5793	1419	Conformer3D_COMPOUND_CID_5793.1	8/17/2023 14:09	8/17/2023 14:09																									/root/Enamul Kabir GEBT/Borna Disease Virus/All phytochemicals for docking	Conformer3D_COMPOUND_CID_5793.sdf	1
	16741	1420	Conformer3D_COMPOUND_CID_16741.1	8/17/2023 14:09	8/17/2023 14:09																									/root/Enamul Kabir GEBT/Borna Disease Virus/All phytochemicals for docking	Conformer3D_COMPOUND_CID_16741.sdf	1
	42608158	1421	Conformer3D_COMPOUND_CID_42608158.1	8/17/2023 14:09	8/17/2023 14:09																									/root/Enamul Kabir GEBT/Borna Disease Virus/All phytochemicals for docking	Conformer3D_COMPOUND_CID_42608158.sdf	1
	14706138	1422	Conformer3D_COMPOUND_CID_14706138.1	8/17/2023 14:09	8/17/2023 14:09																									/root/Enamul Kabir GEBT/Borna Disease Virus/All phytochemicals for docking	Conformer3D_COMPOUND_CID_14706138.sdf	1
	24820753	1423	Conformer3D_COMPOUND_CID_24820753.1	8/17/2023 14:09	8/17/2023 14:09																									/root/Enamul Kabir GEBT/Borna Disease Virus/All phytochemicals for docking	Conformer3D_COMPOUND_CID_24820753.sdf	1
	13857953	1424	Structure2D_COMPOUND_CID_13857953.1	8/17/2023 14:09	8/17/2023 14:09																									/root/Enamul Kabir GEBT/Borna Disease Virus/All phytochemicals for docking	Structure2D_COMPOUND_CID_13857953.sdf	1
	3000633	1425	Structure2D_COMPOUND_CID_3000633.1	8/17/2023 14:09	8/17/2023 14:09																									/root/Enamul Kabir GEBT/Borna Disease Virus/All phytochemicals for docking	Structure2D_COMPOUND_CID_3000633.sdf	1
	24798696	1426	Conformer3D_COMPOUND_CID_24798696.1	8/17/2023 14:09	8/17/2023 14:09																									/root/Enamul Kabir GEBT/Borna Disease Virus/All phytochemicals for docking	Conformer3D_COMPOUND_CID_24798696.sdf	1
	122130479	1427	Structure2D_COMPOUND_CID_122130479.1	8/17/2023 14:09	8/17/2023 14:09																									/root/Enamul Kabir GEBT/Borna Disease Virus/All phytochemicals for docking	Structure2D_COMPOUND_CID_122130479.sdf	1
	1885	1428	Structure2D_COMPOUND_CID_1885.1	8/17/2023 14:09	8/17/2023 14:09																									/root/Enamul Kabir GEBT/Borna Disease Virus/All phytochemicals for docking	Structure2D_COMPOUND_CID_1885.sdf	1
	101425842	1429	Structure2D_COMPOUND_CID_101425842.1	8/17/2023 14:09	8/17/2023 14:09																									/root/Enamul Kabir GEBT/Borna Disease Virus/All phytochemicals for docking	Structure2D_COMPOUND_CID_101425842.sdf	1
	5280805	1430	Conformer3D_COMPOUND_CID_5280805.1	8/17/2023 14:09	8/17/2023 14:09																									/root/Enamul Kabir GEBT/Borna Disease Virus/All phytochemicals for docking	Conformer3D_COMPOUND_CID_5280805.sdf	1
	5463721	1431	Conformer3D_COMPOUND_CID_5463721.1	8/17/2023 14:09	8/17/2023 14:09																									/root/Enamul Kabir GEBT/Borna Disease Virus/All phytochemicals for docking	Conformer3D_COMPOUND_CID_5463721.sdf	1
	13357	1432	Conformer3D_COMPOUND_CID_13357.1	8/17/2023 14:09	8/17/2023 14:09																									/root/Enamul Kabir GEBT/Borna Disease Virus/All phytochemicals for docking	Conformer3D_COMPOUND_CID_13357.sdf	1
	5288826	1433	Conformer3D_COMPOUND_CID_5288826.1	8/17/2023 14:09	8/17/2023 14:09																									/root/Enamul Kabir GEBT/Borna Disease Virus/All phytochemicals for docking	Conformer3D_COMPOUND_CID_5288826.sdf	1
	578929	1434	Conformer3D_COMPOUND_CID_578929.1	8/17/2023 14:09	8/17/2023 14:09																									/root/Enamul Kabir GEBT/Borna Disease Virus/All phytochemicals for docking	Conformer3D_COMPOUND_CID_578929.sdf	1
	14076601	1435	Conformer3D_COMPOUND_CID_14076601.1	8/17/2023 14:09	8/17/2023 14:09																									/root/Enamul Kabir GEBT/Borna Disease Virus/All phytochemicals for docking	Conformer3D_COMPOUND_CID_14076601.sdf	1
	44258302	1436	Conformer3D_COMPOUND_CID_44258302.1	8/17/2023 14:09	8/17/2023 14:09																									/root/Enamul Kabir GEBT/Borna Disease Virus/All phytochemicals for docking	Conformer3D_COMPOUND_CID_44258302.sdf	1
	1548943	1437	Conformer3D_COMPOUND_CID_1548943.1	8/17/2023 14:09	8/17/2023 14:09																									/root/Enamul Kabir GEBT/Borna Disease Virus/All phytochemicals for docking	Conformer3D_COMPOUND_CID_1548943.sdf	1
	6429274	1438	Conformer3D_COMPOUND_CID_6429274.1	8/17/2023 14:09	8/17/2023 14:09																									/root/Enamul Kabir GEBT/Borna Disease Virus/All phytochemicals for docking	Conformer3D_COMPOUND_CID_6429274.sdf	1
	5318829	1439	Conformer3D_COMPOUND_CID_5318829.1	8/17/2023 14:09	8/17/2023 14:09																									/root/Enamul Kabir GEBT/Borna Disease Virus/All phytochemicals for docking	Conformer3D_COMPOUND_CID_5318829.sdf	1
	61302	1440	Conformer3D_COMPOUND_CID_61302.1	8/17/2023 14:09	8/17/2023 14:09																									/root/Enamul Kabir GEBT/Borna Disease Virus/All phytochemicals for docking	Conformer3D_COMPOUND_CID_61302.sdf	1
	131751009	1441	Structure2D_COMPOUND_CID_131751009.1	8/17/2023 14:09	8/17/2023 14:09																									/root/Enamul Kabir GEBT/Borna Disease Virus/All phytochemicals for docking	Structure2D_COMPOUND_CID_131751009.sdf	1
	13875774	1442	Conformer3D_COMPOUND_CID_13875774.1	8/17/2023 14:09	8/17/2023 14:09																									/root/Enamul Kabir GEBT/Borna Disease Virus/All phytochemicals for docking	Conformer3D_COMPOUND_CID_13875774.sdf	1
	5282108	1443	Conformer3D_COMPOUND_CID_5282108.1	8/17/2023 14:09	8/17/2023 14:09																									/root/Enamul Kabir GEBT/Borna Disease Virus/All phytochemicals for docking	Conformer3D_COMPOUND_CID_5282108.sdf	1
	14240392	1444	Conformer3D_COMPOUND_CID_14240392.1	8/17/2023 14:09	8/17/2023 14:09																									/root/Enamul Kabir GEBT/Borna Disease Virus/All phytochemicals for docking	Conformer3D_COMPOUND_CID_14240392.sdf	1
	6432005	1445	Conformer3D_COMPOUND_CID_6432005.1	8/17/2023 14:09	8/17/2023 14:09																									/root/Enamul Kabir GEBT/Borna Disease Virus/All phytochemicals for docking	Conformer3D_COMPOUND_CID_6432005.sdf	1
	10435271	1446	Conformer3D_COMPOUND_CID_10435271.1	8/17/2023 14:09	8/17/2023 14:09																									/root/Enamul Kabir GEBT/Borna Disease Virus/All phytochemicals for docking	Conformer3D_COMPOUND_CID_10435271.sdf	1
	100937823	1447	Structure2D_COMPOUND_CID_100937823.1	8/17/2023 14:09	8/17/2023 14:09																									/root/Enamul Kabir GEBT/Borna Disease Virus/All phytochemicals for docking	Structure2D_COMPOUND_CID_100937823.sdf	1
	5481663	1448	Conformer3D_COMPOUND_CID_5481663.1	8/17/2023 14:09	8/17/2023 14:09																									/root/Enamul Kabir GEBT/Borna Disease Virus/All phytochemicals for docking	Conformer3D_COMPOUND_CID_5481663.sdf	1
	14839957	1449	Conformer3D_COMPOUND_CID_14839957.1	8/17/2023 14:09	8/17/2023 14:09																									/root/Enamul Kabir GEBT/Borna Disease Virus/All phytochemicals for docking	Conformer3D_COMPOUND_CID_14839957.sdf	1
	2733989	1450	Conformer3D_COMPOUND_CID_2733989.1	8/17/2023 14:09	8/17/2023 14:09																									/root/Enamul Kabir GEBT/Borna Disease Virus/All phytochemicals for docking	Conformer3D_COMPOUND_CID_2733989.sdf	1
	101289709	1451	Conformer3D_COMPOUND_CID_101289709.1	8/17/2023 14:09	8/17/2023 14:09																									/root/Enamul Kabir GEBT/Borna Disease Virus/All phytochemicals for docking	Conformer3D_COMPOUND_CID_101289709.sdf	1
	8698	1452	Conformer3D_COMPOUND_CID_8698.1	8/17/2023 14:09	8/17/2023 14:09																									/root/Enamul Kabir GEBT/Borna Disease Virus/All phytochemicals for docking	Conformer3D_COMPOUND_CID_8698.sdf	1
	12304985	1453	Conformer3D_COMPOUND_CID_12304985.1	8/17/2023 14:09	8/17/2023 14:09																									/root/Enamul Kabir GEBT/Borna Disease Virus/All phytochemicals for docking	Conformer3D_COMPOUND_CID_12304985.sdf	1
	1107	1454	Structure2D_COMPOUND_CID_1107.1	8/17/2023 14:09	8/17/2023 14:09																									/root/Enamul Kabir GEBT/Borna Disease Virus/All phytochemicals for docking	Structure2D_COMPOUND_CID_1107.sdf	1
	24728657	1455	Structure2D_COMPOUND_CID_24728657.1	8/17/2023 14:09	8/17/2023 14:09																									/root/Enamul Kabir GEBT/Borna Disease Virus/All phytochemicals for docking	Structure2D_COMPOUND_CID_24728657.sdf	1
	5281520	1456	Conformer3D_COMPOUND_CID_5281520.1	8/17/2023 14:09	8/17/2023 14:09																									/root/Enamul Kabir GEBT/Borna Disease Virus/All phytochemicals for docking	Conformer3D_COMPOUND_CID_5281520.sdf	1
	440735	1457	Conformer3D_COMPOUND_CID_440735.1	8/17/2023 14:09	8/17/2023 14:09																									/root/Enamul Kabir GEBT/Borna Disease Virus/All phytochemicals for docking	Conformer3D_COMPOUND_CID_440735.sdf	1
	13857953	1458	Structure2D_COMPOUND_CID_13857953.1	8/17/2023 14:09	8/17/2023 14:09																									/root/Enamul Kabir GEBT/Borna Disease Virus/All phytochemicals for docking	Structure2D_COMPOUND_CID_13857953.sdf	1
	5458462	1459	Conformer3D_COMPOUND_CID_5458462.1	8/17/2023 14:09	8/17/2023 14:09																									/root/Enamul Kabir GEBT/Borna Disease Virus/All phytochemicals for docking	Conformer3D_COMPOUND_CID_5458462.sdf	1
	433154	1460	Structure2D_COMPOUND_CID_433154.1	8/17/2023 14:09	8/17/2023 14:09																									/root/Enamul Kabir GEBT/Borna Disease Virus/All phytochemicals for docking	Structure2D_COMPOUND_CID_433154.sdf	1
	3000633	1461	Structure2D_COMPOUND_CID_3000633.1	8/17/2023 14:09	8/17/2023 14:09																									/root/Enamul Kabir GEBT/Borna Disease Virus/All phytochemicals for docking	Structure2D_COMPOUND_CID_3000633.sdf	1
	92231	1462	Conformer3D_COMPOUND_CID_92231.1	8/17/2023 14:09	8/17/2023 14:09																									/root/Enamul Kabir GEBT/Borna Disease Virus/All phytochemicals for docking	Conformer3D_COMPOUND_CID_92231.sdf	1
	5352485	1463	Conformer3D_COMPOUND_CID_5352485.1	8/17/2023 14:09	8/17/2023 14:09																									/root/Enamul Kabir GEBT/Borna Disease Virus/All phytochemicals for docking	Conformer3D_COMPOUND_CID_5352485.sdf	1
	8635	1464	Conformer3D_COMPOUND_CID_8635.1	8/17/2023 14:09	8/17/2023 14:09																									/root/Enamul Kabir GEBT/Borna Disease Virus/All phytochemicals for docking	Conformer3D_COMPOUND_CID_8635.sdf	1
	44258315	1465	Conformer3D_COMPOUND_CID_44258315.1	8/17/2023 14:09	8/17/2023 14:09																									/root/Enamul Kabir GEBT/Borna Disease Virus/All phytochemicals for docking	Conformer3D_COMPOUND_CID_44258315.sdf	1
	162899	1466	Conformer3D_COMPOUND_CID_162899.1	8/17/2023 14:09	8/17/2023 14:09																									/root/Enamul Kabir GEBT/Borna Disease Virus/All phytochemicals for docking	Conformer3D_COMPOUND_CID_162899.sdf	1
	545235	1467	Conformer3D_COMPOUND_CID_545235.1	8/17/2023 14:09	8/17/2023 14:09																									/root/Enamul Kabir GEBT/Borna Disease Virus/All phytochemicals for docking	Conformer3D_COMPOUND_CID_545235.sdf	1
	121536	1468	Conformer3D_COMPOUND_CID_121536.1	8/17/2023 14:09	8/17/2023 14:09																									/root/Enamul Kabir GEBT/Borna Disease Virus/All phytochemicals for docking	Conformer3D_COMPOUND_CID_121536.sdf	1
	14619932	1469	Structure2D_COMPOUND_CID_14619932.1	8/17/2023 14:09	8/17/2023 14:09																									/root/Enamul Kabir GEBT/Borna Disease Virus/All phytochemicals for docking	Structure2D_COMPOUND_CID_14619932.sdf	1
	12306046	1470	Conformer3D_COMPOUND_CID_12306046.1	8/17/2023 14:09	8/17/2023 14:09																									/root/Enamul Kabir GEBT/Borna Disease Virus/All phytochemicals for docking	Conformer3D_COMPOUND_CID_12306046.sdf	1
	101425842	1471	Structure2D_COMPOUND_CID_101425842.1	8/17/2023 14:09	8/17/2023 14:09																									/root/Enamul Kabir GEBT/Borna Disease Virus/All phytochemicals for docking	Structure2D_COMPOUND_CID_101425842.sdf	1
	131751009	1472	Structure2D_COMPOUND_CID_131751009.1	8/17/2023 14:09	8/17/2023 14:09																									/root/Enamul Kabir GEBT/Borna Disease Virus/All phytochemicals for docking	Structure2D_COMPOUND_CID_131751009.sdf	1
	10231	1473	Conformer3D_COMPOUND_CID_10231.1	8/17/2023 14:09	8/17/2023 14:09																									/root/Enamul Kabir GEBT/Borna Disease Virus/All phytochemicals for docking	Conformer3D_COMPOUND_CID_10231.sdf	1
	131751009	1474	Structure2D_COMPOUND_CID_131751009.1	8/17/2023 14:09	8/17/2023 14:09																									/root/Enamul Kabir GEBT/Borna Disease Virus/All phytochemicals for docking	Structure2D_COMPOUND_CID_131751009.sdf	1
	441976	1475	Conformer3D_COMPOUND_CID_441976.1	8/17/2023 14:09	8/17/2023 14:09																									/root/Enamul Kabir GEBT/Borna Disease Virus/All phytochemicals for docking	Conformer3D_COMPOUND_CID_441976.sdf	1
	157642	1476	Conformer3D_COMPOUND_CID_157642.1	8/17/2023 14:09	8/17/2023 14:09																									/root/Enamul Kabir GEBT/Borna Disease Virus/All phytochemicals for docking	Conformer3D_COMPOUND_CID_157642.sdf	1
	13857953	1477	Structure2D_COMPOUND_CID_13857953.1	8/17/2023 14:09	8/17/2023 14:09																									/root/Enamul Kabir GEBT/Borna Disease Virus/All phytochemicals for docking	Structure2D_COMPOUND_CID_13857953.sdf	1
	7463	1478	Conformer3D_COMPOUND_CID_7463.1	8/17/2023 14:09	8/17/2023 14:09																									/root/Enamul Kabir GEBT/Borna Disease Virus/All phytochemicals for docking	Conformer3D_COMPOUND_CID_7463.sdf	1
	6443005	1479	Structure2D_COMPOUND_CID_6443005.1	8/17/2023 14:09	8/17/2023 14:09																									/root/Enamul Kabir GEBT/Borna Disease Virus/All phytochemicals for docking	Structure2D_COMPOUND_CID_6443005.sdf	1
	5319346	1480	Conformer3D_COMPOUND_CID_5319346.1	8/17/2023 14:09	8/17/2023 14:09																									/root/Enamul Kabir GEBT/Borna Disease Virus/All phytochemicals for docking	Conformer3D_COMPOUND_CID_5319346.sdf	1
	65084	1481	Conformer3D_COMPOUND_CID_65084.1	8/17/2023 14:09	8/17/2023 14:09																									/root/Enamul Kabir GEBT/Borna Disease Virus/All phytochemicals for docking	Conformer3D_COMPOUND_CID_65084.sdf	1
	21599923	1482	Conformer3D_COMPOUND_CID_21599923.1	8/17/2023 14:09	8/17/2023 14:09																									/root/Enamul Kabir GEBT/Borna Disease Virus/All phytochemicals for docking	Conformer3D_COMPOUND_CID_21599923.sdf	1
	18635	1483	Conformer3D_COMPOUND_CID_18635.1	8/17/2023 14:09	8/17/2023 14:09																									/root/Enamul Kabir GEBT/Borna Disease Virus/All phytochemicals for docking	Conformer3D_COMPOUND_CID_18635.sdf	1
	13857953	1484	Structure2D_COMPOUND_CID_13857953.1	8/17/2023 14:09	8/17/2023 14:09																									/root/Enamul Kabir GEBT/Borna Disease Virus/All phytochemicals for docking	Structure2D_COMPOUND_CID_13857953.sdf	1
	441005	1485	Conformer3D_COMPOUND_CID_441005.1	8/17/2023 14:09	8/17/2023 14:09																									/root/Enamul Kabir GEBT/Borna Disease Virus/All phytochemicals for docking	Conformer3D_COMPOUND_CID_441005.sdf	1
	68077	1486	Conformer3D_COMPOUND_CID_68077.1	8/17/2023 14:09	8/17/2023 14:09																									/root/Enamul Kabir GEBT/Borna Disease Virus/All phytochemicals for docking	Conformer3D_COMPOUND_CID_68077.sdf	1
	24832095	1487	Structure2D_COMPOUND_CID_24832095.1	8/17/2023 14:09	8/17/2023 14:09																									/root/Enamul Kabir GEBT/Borna Disease Virus/All phytochemicals for docking	Structure2D_COMPOUND_CID_24832095.sdf	1
	521851	1488	Conformer3D_COMPOUND_CID_521851.1	8/17/2023 14:09	8/17/2023 14:09																									/root/Enamul Kabir GEBT/Borna Disease Virus/All phytochemicals for docking	Conformer3D_COMPOUND_CID_521851.sdf	1
	12308616	1489	Structure2D_COMPOUND_CID_12308616.1	8/17/2023 14:09	8/17/2023 14:09																									/root/Enamul Kabir GEBT/Borna Disease Virus/All phytochemicals for docking	Structure2D_COMPOUND_CID_12308616.sdf	1
	5486180	1490	Conformer3D_COMPOUND_CID_5486180.1	8/17/2023 14:09	8/17/2023 14:09																									/root/Enamul Kabir GEBT/Borna Disease Virus/All phytochemicals for docking	Conformer3D_COMPOUND_CID_5486180.sdf	1
	102146586	1491	Conformer3D_COMPOUND_CID_102146586.1	8/17/2023 14:09	8/17/2023 14:09																									/root/Enamul Kabir GEBT/Borna Disease Virus/All phytochemicals for docking	Conformer3D_COMPOUND_CID_102146586.sdf	1
	19093029	1492	Conformer3D_COMPOUND_CID_19093029.1	8/17/2023 14:09	8/17/2023 14:09																									/root/Enamul Kabir GEBT/Borna Disease Virus/All phytochemicals for docking	Conformer3D_COMPOUND_CID_19093029.sdf	1
	3830	1493	Conformer3D_COMPOUND_CID_3830.1	8/17/2023 14:09	8/17/2023 14:09																									/root/Enamul Kabir GEBT/Borna Disease Virus/All phytochemicals for docking	Conformer3D_COMPOUND_CID_3830.sdf	1
	341	1494	Conformer3D_COMPOUND_CID_341.1	8/17/2023 14:09	8/17/2023 14:09																									/root/Enamul Kabir GEBT/Borna Disease Virus/All phytochemicals for docking	Conformer3D_COMPOUND_CID_341.sdf	1
	5491388	1495	Conformer3D_COMPOUND_CID_5491388.1	8/17/2023 14:09	8/17/2023 14:09																									/root/Enamul Kabir GEBT/Borna Disease Virus/All phytochemicals for docking	Conformer3D_COMPOUND_CID_5491388.sdf	1
	15560276	1496	Conformer3D_COMPOUND_CID_15560276.1	8/17/2023 14:09	8/17/2023 14:09																									/root/Enamul Kabir GEBT/Borna Disease Virus/All phytochemicals for docking	Conformer3D_COMPOUND_CID_15560276.sdf	1
	534994	1497	Conformer3D_COMPOUND_CID_534994.1	8/17/2023 14:09	8/17/2023 14:09																									/root/Enamul Kabir GEBT/Borna Disease Virus/All phytochemicals for docking	Conformer3D_COMPOUND_CID_534994.sdf	1
	534398	1498	Structure2D_COMPOUND_CID_534398.1	8/17/2023 14:09	8/17/2023 14:09																									/root/Enamul Kabir GEBT/Borna Disease Virus/All phytochemicals for docking	Structure2D_COMPOUND_CID_534398.sdf	1
	102024	1499	Conformer3D_COMPOUND_CID_102024.1	8/17/2023 14:09	8/17/2023 14:09																									/root/Enamul Kabir GEBT/Borna Disease Virus/All phytochemicals for docking	Conformer3D_COMPOUND_CID_102024.sdf	1
	15560252	1500	Conformer3D_COMPOUND_CID_15560252.1	8/17/2023 14:09	8/17/2023 14:09																									/root/Enamul Kabir GEBT/Borna Disease Virus/All phytochemicals for docking	Conformer3D_COMPOUND_CID_15560252.sdf	1
	69502	1501	Conformer3D_COMPOUND_CID_69502.1	8/17/2023 14:09	8/17/2023 14:09																									/root/Enamul Kabir GEBT/Borna Disease Virus/All phytochemicals for docking	Conformer3D_COMPOUND_CID_69502.sdf	1
	10043694	1502	Conformer3D_COMPOUND_CID_10043694.1	8/17/2023 14:09	8/17/2023 14:09																									/root/Enamul Kabir GEBT/Borna Disease Virus/All phytochemicals for docking	Conformer3D_COMPOUND_CID_10043694.sdf	1
	10494	1503	Conformer3D_COMPOUND_CID_10494.1	8/17/2023 14:09	8/17/2023 14:09																									/root/Enamul Kabir GEBT/Borna Disease Virus/All phytochemicals for docking	Conformer3D_COMPOUND_CID_10494.sdf	1
	101425842	1504	Structure2D_COMPOUND_CID_101425842.1	8/17/2023 14:09	8/17/2023 14:09																									/root/Enamul Kabir GEBT/Borna Disease Virus/All phytochemicals for docking	Structure2D_COMPOUND_CID_101425842.sdf	1
	102090424	1505	Conformer3D_COMPOUND_CID_102090424.1	8/17/2023 14:09	8/17/2023 14:09																									/root/Enamul Kabir GEBT/Borna Disease Virus/All phytochemicals for docking	Conformer3D_COMPOUND_CID_102090424.sdf	1
	8038	1506	Conformer3D_COMPOUND_CID_8038.1	8/17/2023 14:09	8/17/2023 14:09																									/root/Enamul Kabir GEBT/Borna Disease Virus/All phytochemicals for docking	Conformer3D_COMPOUND_CID_8038.sdf	1
	15560278	1507	Conformer3D_COMPOUND_CID_15560278.1	8/17/2023 14:09	8/17/2023 14:09																									/root/Enamul Kabir GEBT/Borna Disease Virus/All phytochemicals for docking	Conformer3D_COMPOUND_CID_15560278.sdf	1
	122510	1508	Structure2D_COMPOUND_CID_122510.1	8/17/2023 14:09	8/17/2023 14:09																									/root/Enamul Kabir GEBT/Borna Disease Virus/All phytochemicals for docking	Structure2D_COMPOUND_CID_122510.sdf	1
	5317844	1509	Conformer3D_COMPOUND_CID_5317844.1	8/17/2023 14:09	8/17/2023 14:09																									/root/Enamul Kabir GEBT/Borna Disease Virus/All phytochemicals for docking	Conformer3D_COMPOUND_CID_5317844.sdf	1
	53401233	1510	Conformer3D_COMPOUND_CID_53401233.1	8/17/2023 14:09	8/17/2023 14:09																									/root/Enamul Kabir GEBT/Borna Disease Virus/All phytochemicals for docking	Conformer3D_COMPOUND_CID_53401233.sdf	1
	10889388	1511	Conformer3D_COMPOUND_CID_10889388.1	8/17/2023 14:09	8/17/2023 14:09																									/root/Enamul Kabir GEBT/Borna Disease Virus/All phytochemicals for docking	Conformer3D_COMPOUND_CID_10889388.sdf	1
	12309899	1512	Structure2D_COMPOUND_CID_12309899.1	8/17/2023 14:09	8/17/2023 14:09																									/root/Enamul Kabir GEBT/Borna Disease Virus/All phytochemicals for docking	Structure2D_COMPOUND_CID_12309899.sdf	1
	6430765	1513	Conformer3D_COMPOUND_CID_6430765.1	8/17/2023 14:09	8/17/2023 14:09																									/root/Enamul Kabir GEBT/Borna Disease Virus/All phytochemicals for docking	Conformer3D_COMPOUND_CID_6430765.sdf	1
	638014	1514	Conformer3D_COMPOUND_CID_638014.1	8/17/2023 14:09	8/17/2023 14:09																									/root/Enamul Kabir GEBT/Borna Disease Virus/All phytochemicals for docking	Conformer3D_COMPOUND_CID_638014.sdf	1
	6450812	1515	Conformer3D_COMPOUND_CID_6450812.1	8/17/2023 14:09	8/17/2023 14:09																									/root/Enamul Kabir GEBT/Borna Disease Virus/All phytochemicals for docking	Conformer3D_COMPOUND_CID_6450812.sdf	1
	1885	1516	Structure2D_COMPOUND_CID_1885.1	8/17/2023 14:09	8/17/2023 14:09																									/root/Enamul Kabir GEBT/Borna Disease Virus/All phytochemicals for docking	Structure2D_COMPOUND_CID_1885.sdf	1
	3000633	1517	Structure2D_COMPOUND_CID_3000633.1	8/17/2023 14:09	8/17/2023 14:09																									/root/Enamul Kabir GEBT/Borna Disease Virus/All phytochemicals for docking	Structure2D_COMPOUND_CID_3000633.sdf	1
	102276189	1518	Structure2D_COMPOUND_CID_102276189.1	8/17/2023 14:09	8/17/2023 14:09																									/root/Enamul Kabir GEBT/Borna Disease Virus/All phytochemicals for docking	Structure2D_COMPOUND_CID_102276189.sdf	1
	534398	1519	Structure2D_COMPOUND_CID_534398.1	8/17/2023 14:09	8/17/2023 14:09																									/root/Enamul Kabir GEBT/Borna Disease Virus/All phytochemicals for docking	Structure2D_COMPOUND_CID_534398.sdf	1
	1885	1520	Structure2D_COMPOUND_CID_1885.1	8/17/2023 14:09	8/17/2023 14:09																									/root/Enamul Kabir GEBT/Borna Disease Virus/All phytochemicals for docking	Structure2D_COMPOUND_CID_1885.sdf	1
	15558507	1521	Conformer3D_COMPOUND_CID_15558507.1	8/17/2023 14:09	8/17/2023 14:09																									/root/Enamul Kabir GEBT/Borna Disease Virus/All phytochemicals for docking	Conformer3D_COMPOUND_CID_15558507.sdf	1
	101425842	1522	Structure2D_COMPOUND_CID_101425842.1	8/17/2023 14:09	8/17/2023 14:09																									/root/Enamul Kabir GEBT/Borna Disease Virus/All phytochemicals for docking	Structure2D_COMPOUND_CID_101425842.sdf	1
	160491	1523	Conformer3D_COMPOUND_CID_160491.1	8/17/2023 14:09	8/17/2023 14:09																									/root/Enamul Kabir GEBT/Borna Disease Virus/All phytochemicals for docking	Conformer3D_COMPOUND_CID_160491.sdf	1
	5321003	1524	Conformer3D_COMPOUND_CID_5321003.1	8/17/2023 14:09	8/17/2023 14:09																									/root/Enamul Kabir GEBT/Borna Disease Virus/All phytochemicals for docking	Conformer3D_COMPOUND_CID_5321003.sdf	1
	22559443	1525	Conformer3D_COMPOUND_CID_22559443.1	8/17/2023 14:09	8/17/2023 14:09																									/root/Enamul Kabir GEBT/Borna Disease Virus/All phytochemicals for docking	Conformer3D_COMPOUND_CID_22559443.sdf	1
	68486	1526	Conformer3D_COMPOUND_CID_68486.1	8/17/2023 14:09	8/17/2023 14:09																									/root/Enamul Kabir GEBT/Borna Disease Virus/All phytochemicals for docking	Conformer3D_COMPOUND_CID_68486.sdf	1
	9548706	1527	Conformer3D_COMPOUND_CID_9548706.1	8/17/2023 14:09	8/17/2023 14:09																									/root/Enamul Kabir GEBT/Borna Disease Virus/All phytochemicals for docking	Conformer3D_COMPOUND_CID_9548706.sdf	1
	3084119	1528	Structure2D_COMPOUND_CID_3084119.1	8/17/2023 14:09	8/17/2023 14:09																									/root/Enamul Kabir GEBT/Borna Disease Virus/All phytochemicals for docking	Structure2D_COMPOUND_CID_3084119.sdf	1
	24832095	1529	Structure2D_COMPOUND_CID_24832095.1	8/17/2023 14:09	8/17/2023 14:09																									/root/Enamul Kabir GEBT/Borna Disease Virus/All phytochemicals for docking	Structure2D_COMPOUND_CID_24832095.sdf	1
	86035860	1530	Structure2D_COMPOUND_CID_86035860.1	8/17/2023 14:09	8/17/2023 14:09																									/root/Enamul Kabir GEBT/Borna Disease Virus/All phytochemicals for docking	Structure2D_COMPOUND_CID_86035860.sdf	1
	91747196	1531	Conformer3D_COMPOUND_CID_91747196.1	8/17/2023 14:09	8/17/2023 14:09																									/root/Enamul Kabir GEBT/Borna Disease Virus/All phytochemicals for docking	Conformer3D_COMPOUND_CID_91747196.sdf	1
	441801	1532	Conformer3D_COMPOUND_CID_441801.1	8/17/2023 14:09	8/17/2023 14:09																									/root/Enamul Kabir GEBT/Borna Disease Virus/All phytochemicals for docking	Conformer3D_COMPOUND_CID_441801.sdf	1
	14039008	1533	Conformer3D_COMPOUND_CID_14039008.1	8/17/2023 14:09	8/17/2023 14:09																									/root/Enamul Kabir GEBT/Borna Disease Virus/All phytochemicals for docking	Conformer3D_COMPOUND_CID_14039008.sdf	1
	91748342	1534	Conformer3D_COMPOUND_CID_91748342.1	8/17/2023 14:09	8/17/2023 14:09																									/root/Enamul Kabir GEBT/Borna Disease Virus/All phytochemicals for docking	Conformer3D_COMPOUND_CID_91748342.sdf	1
	11127402	1535	Conformer3D_COMPOUND_CID_11127402.1	8/17/2023 14:09	8/17/2023 14:09																									/root/Enamul Kabir GEBT/Borna Disease Virus/All phytochemicals for docking	Conformer3D_COMPOUND_CID_11127402.sdf	1
	101587171	1536	Conformer3D_COMPOUND_CID_101587171.1	8/17/2023 14:09	8/17/2023 14:09																									/root/Enamul Kabir GEBT/Borna Disease Virus/All phytochemicals for docking	Conformer3D_COMPOUND_CID_101587171.sdf	1
	4970	1537	Conformer3D_COMPOUND_CID_4970.1	8/17/2023 14:09	8/17/2023 14:09																									/root/Enamul Kabir GEBT/Borna Disease Virus/All phytochemicals for docking	Conformer3D_COMPOUND_CID_4970.sdf	1
	176983	1538	Conformer3D_COMPOUND_CID_176983.1	8/17/2023 14:09	8/17/2023 14:09																									/root/Enamul Kabir GEBT/Borna Disease Virus/All phytochemicals for docking	Conformer3D_COMPOUND_CID_176983.sdf	1
	24850643	1539	Conformer3D_COMPOUND_CID_24850643.1	8/17/2023 14:09	8/17/2023 14:09																									/root/Enamul Kabir GEBT/Borna Disease Virus/All phytochemicals for docking	Conformer3D_COMPOUND_CID_24850643.sdf	1
	13857953	1540	Structure2D_COMPOUND_CID_13857953.1	8/17/2023 14:09	8/17/2023 14:09																									/root/Enamul Kabir GEBT/Borna Disease Virus/All phytochemicals for docking	Structure2D_COMPOUND_CID_13857953.sdf	1
	69447	1541	Conformer3D_COMPOUND_CID_69447.1	8/17/2023 14:09	8/17/2023 14:09																									/root/Enamul Kabir GEBT/Borna Disease Virus/All phytochemicals for docking	Conformer3D_COMPOUND_CID_69447.sdf	1
	10878761	1542	Conformer3D_COMPOUND_CID_10878761.1	8/17/2023 14:09	8/17/2023 14:09																									/root/Enamul Kabir GEBT/Borna Disease Virus/All phytochemicals for docking	Conformer3D_COMPOUND_CID_10878761.sdf	1
	358901	1543	Conformer3D_COMPOUND_CID_358901.1	8/17/2023 14:09	8/17/2023 14:09																									/root/Enamul Kabir GEBT/Borna Disease Virus/All phytochemicals for docking	Conformer3D_COMPOUND_CID_358901.sdf	1
	56842090	1544	Conformer3D_COMPOUND_CID_56842090.1	8/17/2023 14:09	8/17/2023 14:09																									/root/Enamul Kabir GEBT/Borna Disease Virus/All phytochemicals for docking	Conformer3D_COMPOUND_CID_56842090.sdf	1
	160799	1545	Conformer3D_COMPOUND_CID_160799.1	8/17/2023 14:09	8/17/2023 14:09																									/root/Enamul Kabir GEBT/Borna Disease Virus/All phytochemicals for docking	Conformer3D_COMPOUND_CID_160799.sdf	1
	33936	1546	Conformer3D_COMPOUND_CID_33936.1	8/17/2023 14:09	8/17/2023 14:09																									/root/Enamul Kabir GEBT/Borna Disease Virus/All phytochemicals for docking	Conformer3D_COMPOUND_CID_33936.sdf	1
	5373819	1547	Conformer3D_COMPOUND_CID_5373819.1	8/17/2023 14:09	8/17/2023 14:09																									/root/Enamul Kabir GEBT/Borna Disease Virus/All phytochemicals for docking	Conformer3D_COMPOUND_CID_5373819.sdf	1
	87310	1548	Conformer3D_COMPOUND_CID_87310.1	8/17/2023 14:09	8/17/2023 14:09																									/root/Enamul Kabir GEBT/Borna Disease Virus/All phytochemicals for docking	Conformer3D_COMPOUND_CID_87310.sdf	1
	1885	1549	Structure2D_COMPOUND_CID_1885.1	8/17/2023 14:09	8/17/2023 14:09																									/root/Enamul Kabir GEBT/Borna Disease Virus/All phytochemicals for docking	Structure2D_COMPOUND_CID_1885.sdf	1
	91715050	1550	Conformer3D_COMPOUND_CID_91715050.1	8/17/2023 14:09	8/17/2023 14:09																									/root/Enamul Kabir GEBT/Borna Disease Virus/All phytochemicals for docking	Conformer3D_COMPOUND_CID_91715050.sdf	1
	362637	1551	Conformer3D_COMPOUND_CID_362637.1	8/17/2023 14:09	8/17/2023 14:09																									/root/Enamul Kabir GEBT/Borna Disease Virus/All phytochemicals for docking	Conformer3D_COMPOUND_CID_362637.sdf	1
	160512	1552	Conformer3D_COMPOUND_CID_160512.1	8/17/2023 14:09	8/17/2023 14:09																									/root/Enamul Kabir GEBT/Borna Disease Virus/All phytochemicals for docking	Conformer3D_COMPOUND_CID_160512.sdf	1
	101425842	1553	Structure2D_COMPOUND_CID_101425842.1	8/17/2023 14:09	8/17/2023 14:09																									/root/Enamul Kabir GEBT/Borna Disease Virus/All phytochemicals for docking	Structure2D_COMPOUND_CID_101425842.sdf	1
	6553885	1554	Conformer3D_COMPOUND_CID_6553885.1	8/17/2023 14:09	8/17/2023 14:09																									/root/Enamul Kabir GEBT/Borna Disease Virus/All phytochemicals for docking	Conformer3D_COMPOUND_CID_6553885.sdf	1
	101731	1555	Conformer3D_COMPOUND_CID_101731.1	8/17/2023 14:09	8/17/2023 14:09																									/root/Enamul Kabir GEBT/Borna Disease Virus/All phytochemicals for docking	Conformer3D_COMPOUND_CID_101731.sdf	1
	7710	1556	Conformer3D_COMPOUND_CID_7710.1	8/17/2023 14:09	8/17/2023 14:09																									/root/Enamul Kabir GEBT/Borna Disease Virus/All phytochemicals for docking	Conformer3D_COMPOUND_CID_7710.sdf	1
	6440616	1557	Conformer3D_COMPOUND_CID_6440616.1	8/17/2023 14:09	8/17/2023 14:09																									/root/Enamul Kabir GEBT/Borna Disease Virus/All phytochemicals for docking	Conformer3D_COMPOUND_CID_6440616.sdf	1
	14619932	1558	Structure2D_COMPOUND_CID_14619932.1	8/17/2023 14:09	8/17/2023 14:09																									/root/Enamul Kabir GEBT/Borna Disease Virus/All phytochemicals for docking	Structure2D_COMPOUND_CID_14619932.sdf	1
	24728657	1559	Structure2D_COMPOUND_CID_24728657.1	8/17/2023 14:09	8/17/2023 14:09																									/root/Enamul Kabir GEBT/Borna Disease Virus/All phytochemicals for docking	Structure2D_COMPOUND_CID_24728657.sdf	1
	21730094	1560	Conformer3D_COMPOUND_CID_21730094.1	8/17/2023 14:09	8/17/2023 14:09																									/root/Enamul Kabir GEBT/Borna Disease Virus/All phytochemicals for docking	Conformer3D_COMPOUND_CID_21730094.sdf	1
	617263	1561	Conformer3D_COMPOUND_CID_617263.1	8/17/2023 14:09	8/17/2023 14:09																									/root/Enamul Kabir GEBT/Borna Disease Virus/All phytochemicals for docking	Conformer3D_COMPOUND_CID_617263.sdf	1
	64961	1562	Conformer3D_COMPOUND_CID_64961.1	8/17/2023 14:09	8/17/2023 14:09																									/root/Enamul Kabir GEBT/Borna Disease Virus/All phytochemicals for docking	Conformer3D_COMPOUND_CID_64961.sdf	1
	19309	1563	Conformer3D_COMPOUND_CID_19309.1	8/17/2023 14:09	8/17/2023 14:09																									/root/Enamul Kabir GEBT/Borna Disease Virus/All phytochemicals for docking	Conformer3D_COMPOUND_CID_19309.sdf	1
	159727	1564	Structure2D_COMPOUND_CID_159727.1	8/17/2023 14:09	8/17/2023 14:09																									/root/Enamul Kabir GEBT/Borna Disease Virus/All phytochemicals for docking	Structure2D_COMPOUND_CID_159727.sdf	1
	10856614	1565	Conformer3D_COMPOUND_CID_10856614.1	8/17/2023 14:09	8/17/2023 14:09																									/root/Enamul Kabir GEBT/Borna Disease Virus/All phytochemicals for docking	Conformer3D_COMPOUND_CID_10856614.sdf	1
	6443385	1566	Conformer3D_COMPOUND_CID_6443385.1	8/17/2023 14:09	8/17/2023 14:09																									/root/Enamul Kabir GEBT/Borna Disease Virus/All phytochemicals for docking	Conformer3D_COMPOUND_CID_6443385.sdf	1
	24832095	1567	Structure2D_COMPOUND_CID_24832095.1	8/17/2023 14:09	8/17/2023 14:09																									/root/Enamul Kabir GEBT/Borna Disease Virus/All phytochemicals for docking	Structure2D_COMPOUND_CID_24832095.sdf	1
	15558574	1568	Conformer3D_COMPOUND_CID_15558574.1	8/17/2023 14:09	8/17/2023 14:09																									/root/Enamul Kabir GEBT/Borna Disease Virus/All phytochemicals for docking	Conformer3D_COMPOUND_CID_15558574.sdf	1
	3033866	1569	Conformer3D_COMPOUND_CID_3033866.1	8/17/2023 14:09	8/17/2023 14:09																									/root/Enamul Kabir GEBT/Borna Disease Virus/All phytochemicals for docking	Conformer3D_COMPOUND_CID_3033866.sdf	1
	13875741	1570	Conformer3D_COMPOUND_CID_13875741.1	8/17/2023 14:09	8/17/2023 14:09																									/root/Enamul Kabir GEBT/Borna Disease Virus/All phytochemicals for docking	Conformer3D_COMPOUND_CID_13875741.sdf	1
	3000633	1571	Structure2D_COMPOUND_CID_3000633.1	8/17/2023 14:09	8/17/2023 14:09																									/root/Enamul Kabir GEBT/Borna Disease Virus/All phytochemicals for docking	Structure2D_COMPOUND_CID_3000633.sdf	1
	3000633	1572	Structure2D_COMPOUND_CID_3000633.1	8/17/2023 14:09	8/17/2023 14:09																									/root/Enamul Kabir GEBT/Borna Disease Virus/All phytochemicals for docking	Structure2D_COMPOUND_CID_3000633.sdf	1
	6427504	1573	Conformer3D_COMPOUND_CID_6427504.1	8/17/2023 14:09	8/17/2023 14:09																									/root/Enamul Kabir GEBT/Borna Disease Virus/All phytochemicals for docking	Conformer3D_COMPOUND_CID_6427504.sdf	1
	14563366	1574	Structure2D_COMPOUND_CID_14563366.1	8/17/2023 14:09	8/17/2023 14:09																									/root/Enamul Kabir GEBT/Borna Disease Virus/All phytochemicals for docking	Structure2D_COMPOUND_CID_14563366.sdf	1
	487559	1575	Conformer3D_COMPOUND_CID_487559.1	8/17/2023 14:09	8/17/2023 14:09																									/root/Enamul Kabir GEBT/Borna Disease Virus/All phytochemicals for docking	Conformer3D_COMPOUND_CID_487559.sdf	1
	102303030	1576	Conformer3D_COMPOUND_CID_102303030.1	8/17/2023 14:09	8/17/2023 14:09																									/root/Enamul Kabir GEBT/Borna Disease Virus/All phytochemicals for docking	Conformer3D_COMPOUND_CID_102303030.sdf	1
	6474893	1577	Conformer3D_COMPOUND_CID_6474893.1	8/17/2023 14:09	8/17/2023 14:09																									/root/Enamul Kabir GEBT/Borna Disease Virus/All phytochemicals for docking	Conformer3D_COMPOUND_CID_6474893.sdf	1
	94334	1578	Conformer3D_COMPOUND_CID_94334.1	8/17/2023 14:09	8/17/2023 14:09																									/root/Enamul Kabir GEBT/Borna Disease Virus/All phytochemicals for docking	Conformer3D_COMPOUND_CID_94334.sdf	1
	11586487	1579	Conformer3D_COMPOUND_CID_11586487.1	8/17/2023 14:09	8/17/2023 14:09																									/root/Enamul Kabir GEBT/Borna Disease Virus/All phytochemicals for docking	Conformer3D_COMPOUND_CID_11586487.sdf	1
	527143	1580	Conformer3D_COMPOUND_CID_527143.1	8/17/2023 14:09	8/17/2023 14:09																									/root/Enamul Kabir GEBT/Borna Disease Virus/All phytochemicals for docking	Conformer3D_COMPOUND_CID_527143.sdf	1
	182645	1581	Conformer3D_COMPOUND_CID_182645.1	8/17/2023 14:09	8/17/2023 14:09																									/root/Enamul Kabir GEBT/Borna Disease Virus/All phytochemicals for docking	Conformer3D_COMPOUND_CID_182645.sdf	1
	441849	1582	Conformer3D_COMPOUND_CID_441849.1	8/17/2023 14:09	8/17/2023 14:09																									/root/Enamul Kabir GEBT/Borna Disease Virus/All phytochemicals for docking	Conformer3D_COMPOUND_CID_441849.sdf	1
	6428442	1583	Conformer3D_COMPOUND_CID_6428442.1	8/17/2023 14:09	8/17/2023 14:09																									/root/Enamul Kabir GEBT/Borna Disease Virus/All phytochemicals for docking	Conformer3D_COMPOUND_CID_6428442.sdf	1
	5487591	1584	Conformer3D_COMPOUND_CID_5487591.1	8/17/2023 14:09	8/17/2023 14:09																									/root/Enamul Kabir GEBT/Borna Disease Virus/All phytochemicals for docking	Conformer3D_COMPOUND_CID_5487591.sdf	1
	95376	1585	Conformer3D_COMPOUND_CID_95376.1	8/17/2023 14:09	8/17/2023 14:09																									/root/Enamul Kabir GEBT/Borna Disease Virus/All phytochemicals for docking	Conformer3D_COMPOUND_CID_95376.sdf	1
	169853	1586	Structure2D_COMPOUND_CID_169853.1	8/17/2023 14:09	8/17/2023 14:09																									/root/Enamul Kabir GEBT/Borna Disease Virus/All phytochemicals for docking	Structure2D_COMPOUND_CID_169853.sdf	1
	6428416	1587	Conformer3D_COMPOUND_CID_6428416.1	8/17/2023 14:09	8/17/2023 14:09																									/root/Enamul Kabir GEBT/Borna Disease Virus/All phytochemicals for docking	Conformer3D_COMPOUND_CID_6428416.sdf	1
	10016895	1588	Conformer3D_COMPOUND_CID_10016895.1	8/17/2023 14:09	8/17/2023 14:09																									/root/Enamul Kabir GEBT/Borna Disease Virus/All phytochemicals for docking	Conformer3D_COMPOUND_CID_10016895.sdf	1
	5321003	1589	Conformer3D_COMPOUND_CID_5321003.1	8/17/2023 14:09	8/17/2023 14:09																									/root/Enamul Kabir GEBT/Borna Disease Virus/All phytochemicals for docking	Conformer3D_COMPOUND_CID_5321003.sdf	1
	521710	1590	Conformer3D_COMPOUND_CID_521710.1	8/17/2023 14:09	8/17/2023 14:09																									/root/Enamul Kabir GEBT/Borna Disease Virus/All phytochemicals for docking	Conformer3D_COMPOUND_CID_521710.sdf	1
	5281672	1591	Conformer3D_COMPOUND_CID_5281672.1	8/17/2023 14:09	8/17/2023 14:09																									/root/Enamul Kabir GEBT/Borna Disease Virus/All phytochemicals for docking	Conformer3D_COMPOUND_CID_5281672.sdf	1
	441844	1592	Conformer3D_COMPOUND_CID_441844.1	8/17/2023 14:09	8/17/2023 14:09																									/root/Enamul Kabir GEBT/Borna Disease Virus/All phytochemicals for docking	Conformer3D_COMPOUND_CID_441844.sdf	1
	12308843	1593	Conformer3D_COMPOUND_CID_12308843.1	8/17/2023 14:09	8/17/2023 14:09																									/root/Enamul Kabir GEBT/Borna Disease Virus/All phytochemicals for docking	Conformer3D_COMPOUND_CID_12308843.sdf	1
	119	1594	Conformer3D_COMPOUND_CID_119.1	8/17/2023 14:09	8/17/2023 14:09																									/root/Enamul Kabir GEBT/Borna Disease Virus/All phytochemicals for docking	Conformer3D_COMPOUND_CID_119.sdf	1
	131753066	1595	Structure2D_COMPOUND_CID_131753066.1	8/17/2023 14:09	8/17/2023 14:09																									/root/Enamul Kabir GEBT/Borna Disease Virus/All phytochemicals for docking	Structure2D_COMPOUND_CID_131753066.sdf	1
	101587171	1596	Conformer3D_COMPOUND_CID_101587171.1	8/17/2023 14:09	8/17/2023 14:09																									/root/Enamul Kabir GEBT/Borna Disease Virus/All phytochemicals for docking	Conformer3D_COMPOUND_CID_101587171.sdf	1
	10248	1597	Conformer3D_COMPOUND_CID_10248.1	8/17/2023 14:09	8/17/2023 14:09																									/root/Enamul Kabir GEBT/Borna Disease Virus/All phytochemicals for docking	Conformer3D_COMPOUND_CID_10248.sdf	1
	101306757	1598	Conformer3D_COMPOUND_CID_101306757.1	8/17/2023 14:09	8/17/2023 14:09																									/root/Enamul Kabir GEBT/Borna Disease Virus/All phytochemicals for docking	Conformer3D_COMPOUND_CID_101306757.sdf	1
	14239488	1599	Conformer3D_COMPOUND_CID_14239488.1	8/17/2023 14:09	8/17/2023 14:09																									/root/Enamul Kabir GEBT/Borna Disease Virus/All phytochemicals for docking	Conformer3D_COMPOUND_CID_14239488.sdf	1
	20837672	1600	Conformer3D_COMPOUND_CID_20837672.1	8/17/2023 14:09	8/17/2023 14:09																									/root/Enamul Kabir GEBT/Borna Disease Virus/All phytochemicals for docking	Conformer3D_COMPOUND_CID_20837672.sdf	1
	86895	1601	Conformer3D_COMPOUND_CID_86895.1	8/17/2023 14:09	8/17/2023 14:09																									/root/Enamul Kabir GEBT/Borna Disease Virus/All phytochemicals for docking	Conformer3D_COMPOUND_CID_86895.sdf	1
	3000633	1602	Structure2D_COMPOUND_CID_3000633.1	8/17/2023 14:09	8/17/2023 14:09																									/root/Enamul Kabir GEBT/Borna Disease Virus/All phytochemicals for docking	Structure2D_COMPOUND_CID_3000633.sdf	1
	1885	1603	Structure2D_COMPOUND_CID_1885.1	8/17/2023 14:09	8/17/2023 14:09																									/root/Enamul Kabir GEBT/Borna Disease Virus/All phytochemicals for docking	Structure2D_COMPOUND_CID_1885.sdf	1
	129882177	1604	Structure2D_COMPOUND_CID_129882177.1	8/17/2023 14:09	8/17/2023 14:09																									/root/Enamul Kabir GEBT/Borna Disease Virus/All phytochemicals for docking	Structure2D_COMPOUND_CID_129882177.sdf	1
	101589338	1605	Conformer3D_COMPOUND_CID_101589338.1	8/17/2023 14:09	8/17/2023 14:09																									/root/Enamul Kabir GEBT/Borna Disease Virus/All phytochemicals for docking	Conformer3D_COMPOUND_CID_101589338.sdf	1
	10657	1606	Conformer3D_COMPOUND_CID_10657.1	8/17/2023 14:09	8/17/2023 14:09																									/root/Enamul Kabir GEBT/Borna Disease Virus/All phytochemicals for docking	Conformer3D_COMPOUND_CID_10657.sdf	1
	534398	1607	Structure2D_COMPOUND_CID_534398.1	8/17/2023 14:09	8/17/2023 14:09																									/root/Enamul Kabir GEBT/Borna Disease Virus/All phytochemicals for docking	Structure2D_COMPOUND_CID_534398.sdf	1
	24728657	1608	Structure2D_COMPOUND_CID_24728657.1	8/17/2023 14:09	8/17/2023 14:09																									/root/Enamul Kabir GEBT/Borna Disease Virus/All phytochemicals for docking	Structure2D_COMPOUND_CID_24728657.sdf	1
	12306048	1609	Conformer3D_COMPOUND_CID_12306048.1	8/17/2023 14:09	8/17/2023 14:09																									/root/Enamul Kabir GEBT/Borna Disease Virus/All phytochemicals for docking	Conformer3D_COMPOUND_CID_12306048.sdf	1
	131751009	1610	Structure2D_COMPOUND_CID_131751009.1	8/17/2023 14:09	8/17/2023 14:09																									/root/Enamul Kabir GEBT/Borna Disease Virus/All phytochemicals for docking	Structure2D_COMPOUND_CID_131751009.sdf	1
	6443005	1611	Structure2D_COMPOUND_CID_6443005.1	8/17/2023 14:09	8/17/2023 14:09																									/root/Enamul Kabir GEBT/Borna Disease Virus/All phytochemicals for docking	Structure2D_COMPOUND_CID_6443005.sdf	1
	68140	1612	Conformer3D_COMPOUND_CID_68140.1	8/17/2023 14:09	8/17/2023 14:09																									/root/Enamul Kabir GEBT/Borna Disease Virus/All phytochemicals for docking	Conformer3D_COMPOUND_CID_68140.sdf	1
	10475714	1613	Conformer3D_COMPOUND_CID_10475714.1	8/17/2023 14:09	8/17/2023 14:09																									/root/Enamul Kabir GEBT/Borna Disease Virus/All phytochemicals for docking	Conformer3D_COMPOUND_CID_10475714.sdf	1
	131753067	1614	Structure2D_COMPOUND_CID_131753067.1	8/17/2023 14:09	8/17/2023 14:09																									/root/Enamul Kabir GEBT/Borna Disease Virus/All phytochemicals for docking	Structure2D_COMPOUND_CID_131753067.sdf	1
	8082	1615	Conformer3D_COMPOUND_CID_8082.1	8/17/2023 14:09	8/17/2023 14:09																									/root/Enamul Kabir GEBT/Borna Disease Virus/All phytochemicals for docking	Conformer3D_COMPOUND_CID_8082.sdf	1
	5487772	1616	Conformer3D_COMPOUND_CID_5487772.1	8/17/2023 14:09	8/17/2023 14:09																									/root/Enamul Kabir GEBT/Borna Disease Virus/All phytochemicals for docking	Conformer3D_COMPOUND_CID_5487772.sdf	1
	101967083	1617	Structure2D_COMPOUND_CID_101967083.1	8/17/2023 14:09	8/17/2023 14:09																									/root/Enamul Kabir GEBT/Borna Disease Virus/All phytochemicals for docking	Structure2D_COMPOUND_CID_101967083.sdf	1
	19212	1618	Conformer3D_COMPOUND_CID_19212.1	8/17/2023 14:09	8/17/2023 14:09																									/root/Enamul Kabir GEBT/Borna Disease Virus/All phytochemicals for docking	Conformer3D_COMPOUND_CID_19212.sdf	1
	10402	1619	Conformer3D_COMPOUND_CID_10402.1	8/17/2023 14:09	8/17/2023 14:09																									/root/Enamul Kabir GEBT/Borna Disease Virus/All phytochemicals for docking	Conformer3D_COMPOUND_CID_10402.sdf	1
	51351708	1620	Conformer3D_COMPOUND_CID_51351708.1	8/17/2023 14:09	8/17/2023 14:09																									/root/Enamul Kabir GEBT/Borna Disease Virus/All phytochemicals for docking	Conformer3D_COMPOUND_CID_51351708.sdf	1
	441874	1621	Conformer3D_COMPOUND_CID_441874.1	8/17/2023 14:09	8/17/2023 14:09																									/root/Enamul Kabir GEBT/Borna Disease Virus/All phytochemicals for docking	Conformer3D_COMPOUND_CID_441874.sdf	1
	13857953	1622	Structure2D_COMPOUND_CID_13857953.1	8/17/2023 14:09	8/17/2023 14:09																									/root/Enamul Kabir GEBT/Borna Disease Virus/All phytochemicals for docking	Structure2D_COMPOUND_CID_13857953.sdf	1
	42608172	1623	Conformer3D_COMPOUND_CID_42608172.1	8/17/2023 14:09	8/17/2023 14:09																									/root/Enamul Kabir GEBT/Borna Disease Virus/All phytochemicals for docking	Conformer3D_COMPOUND_CID_42608172.sdf	1
	7654	1624	Conformer3D_COMPOUND_CID_7654.1	8/17/2023 14:09	8/17/2023 14:09																									/root/Enamul Kabir GEBT/Borna Disease Virus/All phytochemicals for docking	Conformer3D_COMPOUND_CID_7654.sdf	1
	30248	1625	Conformer3D_COMPOUND_CID_30248.1	8/17/2023 14:09	8/17/2023 14:09																									/root/Enamul Kabir GEBT/Borna Disease Virus/All phytochemicals for docking	Conformer3D_COMPOUND_CID_30248.sdf	1
	5372162	1626	Conformer3D_COMPOUND_CID_5372162.1	8/17/2023 14:09	8/17/2023 14:09																									/root/Enamul Kabir GEBT/Borna Disease Virus/All phytochemicals for docking	Conformer3D_COMPOUND_CID_5372162.sdf	1
	3000633	1627	Structure2D_COMPOUND_CID_3000633.1	8/17/2023 14:09	8/17/2023 14:09																									/root/Enamul Kabir GEBT/Borna Disease Virus/All phytochemicals for docking	Structure2D_COMPOUND_CID_3000633.sdf	1
	13783712	1628	Conformer3D_COMPOUND_CID_13783712.1	8/17/2023 14:09	8/17/2023 14:09																									/root/Enamul Kabir GEBT/Borna Disease Virus/All phytochemicals for docking	Conformer3D_COMPOUND_CID_13783712.sdf	1
	6590	1629	Conformer3D_COMPOUND_CID_6590.1	8/17/2023 14:09	8/17/2023 14:09																									/root/Enamul Kabir GEBT/Borna Disease Virus/All phytochemicals for docking	Conformer3D_COMPOUND_CID_6590.sdf	1
	5318597	1630	Conformer3D_COMPOUND_CID_5318597.1	8/17/2023 14:09	8/17/2023 14:09																									/root/Enamul Kabir GEBT/Borna Disease Virus/All phytochemicals for docking	Conformer3D_COMPOUND_CID_5318597.sdf	1
	11173	1631	Conformer3D_COMPOUND_CID_11173.1	8/17/2023 14:09	8/17/2023 14:09																									/root/Enamul Kabir GEBT/Borna Disease Virus/All phytochemicals for docking	Conformer3D_COMPOUND_CID_11173.sdf	1
	131751009	1632	Structure2D_COMPOUND_CID_131751009.1	8/17/2023 14:09	8/17/2023 14:09																									/root/Enamul Kabir GEBT/Borna Disease Virus/All phytochemicals for docking	Structure2D_COMPOUND_CID_131751009.sdf	1
	13857953	1633	Structure2D_COMPOUND_CID_13857953.1	8/17/2023 14:09	8/17/2023 14:09																									/root/Enamul Kabir GEBT/Borna Disease Virus/All phytochemicals for docking	Structure2D_COMPOUND_CID_13857953.sdf	1
	362637	1634	Conformer3D_COMPOUND_CID_362637.1	8/17/2023 14:09	8/17/2023 14:09																									/root/Enamul Kabir GEBT/Borna Disease Virus/All phytochemicals for docking	Conformer3D_COMPOUND_CID_362637.sdf	1
	9855795	1635	Conformer3D_COMPOUND_CID_9855795 (1).1	8/17/2023 14:09	8/17/2023 14:09																									/root/Enamul Kabir GEBT/Borna Disease Virus/All phytochemicals for docking	Conformer3D_COMPOUND_CID_9855795 (1).sdf	1
	9855795	1636	Conformer3D_COMPOUND_CID_9855795.1	8/17/2023 14:09	8/17/2023 14:09																									/root/Enamul Kabir GEBT/Borna Disease Virus/All phytochemicals for docking	Conformer3D_COMPOUND_CID_9855795.sdf	1
	5471349	1637	Conformer3D_COMPOUND_CID_5471349.1	8/17/2023 14:09	8/17/2023 14:09																									/root/Enamul Kabir GEBT/Borna Disease Virus/All phytochemicals for docking	Conformer3D_COMPOUND_CID_5471349.sdf	1
	91747494	1638	Structure2D_COMPOUND_CID_91747494.1	8/17/2023 14:09	8/17/2023 14:09																									/root/Enamul Kabir GEBT/Borna Disease Virus/All phytochemicals for docking	Structure2D_COMPOUND_CID_91747494.sdf	1
	534398	1639	Structure2D_COMPOUND_CID_534398.1	8/17/2023 14:09	8/17/2023 14:09																									/root/Enamul Kabir GEBT/Borna Disease Virus/All phytochemicals for docking	Structure2D_COMPOUND_CID_534398.sdf	1
	91746575	1640	Conformer3D_COMPOUND_CID_91746575.1	8/17/2023 14:09	8/17/2023 14:09																									/root/Enamul Kabir GEBT/Borna Disease Virus/All phytochemicals for docking	Conformer3D_COMPOUND_CID_91746575.sdf	1
	14194023	1641	Conformer3D_COMPOUND_CID_14194023.1	8/17/2023 14:09	8/17/2023 14:09																									/root/Enamul Kabir GEBT/Borna Disease Virus/All phytochemicals for docking	Conformer3D_COMPOUND_CID_14194023.sdf	1
	534398	1642	Structure2D_COMPOUND_CID_534398.1	8/17/2023 14:09	8/17/2023 14:09																									/root/Enamul Kabir GEBT/Borna Disease Virus/All phytochemicals for docking	Structure2D_COMPOUND_CID_534398.sdf	1
	101425842	1643	Structure2D_COMPOUND_CID_101425842.1	8/17/2023 14:09	8/17/2023 14:09																									/root/Enamul Kabir GEBT/Borna Disease Virus/All phytochemicals for docking	Structure2D_COMPOUND_CID_101425842.sdf	1
	1060	1644	Conformer3D_COMPOUND_CID_1060.1	8/17/2023 14:09	8/17/2023 14:09																									/root/Enamul Kabir GEBT/Borna Disease Virus/All phytochemicals for docking	Conformer3D_COMPOUND_CID_1060.sdf	1
	89594	1645	Conformer3D_COMPOUND_CID_89594.1	8/17/2023 14:09	8/17/2023 14:09																									/root/Enamul Kabir GEBT/Borna Disease Virus/All phytochemicals for docking	Conformer3D_COMPOUND_CID_89594.sdf	1
	16800	1646	Conformer3D_COMPOUND_CID_16800.1	8/17/2023 14:09	8/17/2023 14:09																									/root/Enamul Kabir GEBT/Borna Disease Virus/All phytochemicals for docking	Conformer3D_COMPOUND_CID_16800.sdf	1
	160544	1647	Conformer3D_COMPOUND_CID_160544.1	8/17/2023 14:09	8/17/2023 14:09																									/root/Enamul Kabir GEBT/Borna Disease Virus/All phytochemicals for docking	Conformer3D_COMPOUND_CID_160544.sdf	1
	94164	1648	Conformer3D_COMPOUND_CID_94164.1	8/17/2023 14:09	8/17/2023 14:09																									/root/Enamul Kabir GEBT/Borna Disease Virus/All phytochemicals for docking	Conformer3D_COMPOUND_CID_94164.sdf	1
	190982	1649	Conformer3D_COMPOUND_CID_190982.1	8/17/2023 14:09	8/17/2023 14:09																									/root/Enamul Kabir GEBT/Borna Disease Virus/All phytochemicals for docking	Conformer3D_COMPOUND_CID_190982.sdf	1
	23256847	1650	Conformer3D_COMPOUND_CID_23256847.1	8/17/2023 14:09	8/17/2023 14:09																									/root/Enamul Kabir GEBT/Borna Disease Virus/All phytochemicals for docking	Conformer3D_COMPOUND_CID_23256847.sdf	1
	527217	1651	Conformer3D_COMPOUND_CID_527217.1	8/17/2023 14:09	8/17/2023 14:09																									/root/Enamul Kabir GEBT/Borna Disease Virus/All phytochemicals for docking	Conformer3D_COMPOUND_CID_527217.sdf	1
	530421	1652	Conformer3D_COMPOUND_CID_530421.1	8/17/2023 14:09	8/17/2023 14:09																									/root/Enamul Kabir GEBT/Borna Disease Virus/All phytochemicals for docking	Conformer3D_COMPOUND_CID_530421.sdf	1
	91758817	1653	Conformer3D_COMPOUND_CID_91758817.1	8/17/2023 14:09	8/17/2023 14:09																									/root/Enamul Kabir GEBT/Borna Disease Virus/All phytochemicals for docking	Conformer3D_COMPOUND_CID_91758817.sdf	1
	5354883	1654	Conformer3D_COMPOUND_CID_5354883.1	8/17/2023 14:09	8/17/2023 14:09																									/root/Enamul Kabir GEBT/Borna Disease Virus/All phytochemicals for docking	Conformer3D_COMPOUND_CID_5354883.sdf	1
	14557102	1655	Conformer3D_COMPOUND_CID_14557102.1	8/17/2023 14:09	8/17/2023 14:09																									/root/Enamul Kabir GEBT/Borna Disease Virus/All phytochemicals for docking	Conformer3D_COMPOUND_CID_14557102.sdf	1
	74819450	1656	Conformer3D_COMPOUND_CID_74819450.1	8/17/2023 14:09	8/17/2023 14:09																									/root/Enamul Kabir GEBT/Borna Disease Virus/All phytochemicals for docking	Conformer3D_COMPOUND_CID_74819450.sdf	1
	129629182	1657	Conformer3D_COMPOUND_CID_129629182.1	8/17/2023 14:09	8/17/2023 14:09																									/root/Enamul Kabir GEBT/Borna Disease Virus/All phytochemicals for docking	Conformer3D_COMPOUND_CID_129629182.sdf	1
	11815492	1658	Structure2D_COMPOUND_CID_11815492.1	8/17/2023 14:09	8/17/2023 14:09																									/root/Enamul Kabir GEBT/Borna Disease Virus/All phytochemicals for docking	Structure2D_COMPOUND_CID_11815492.sdf	1
	16142	1659	Conformer3D_COMPOUND_CID_16142.1	8/17/2023 14:09	8/17/2023 14:09																									/root/Enamul Kabir GEBT/Borna Disease Virus/All phytochemicals for docking	Conformer3D_COMPOUND_CID_16142.sdf	1
	6427091	1660	Conformer3D_COMPOUND_CID_6427091.1	8/17/2023 14:09	8/17/2023 14:09																									/root/Enamul Kabir GEBT/Borna Disease Virus/All phytochemicals for docking	Conformer3D_COMPOUND_CID_6427091.sdf	1
	13783720	1661	Conformer3D_COMPOUND_CID_13783720.1	8/17/2023 14:09	8/17/2023 14:09																									/root/Enamul Kabir GEBT/Borna Disease Virus/All phytochemicals for docking	Conformer3D_COMPOUND_CID_13783720.sdf	1
	6432240	1662	Conformer3D_COMPOUND_CID_6432240.1	8/17/2023 14:09	8/17/2023 14:09																									/root/Enamul Kabir GEBT/Borna Disease Virus/All phytochemicals for docking	Conformer3D_COMPOUND_CID_6432240.sdf	1
	1885	1663	Structure2D_COMPOUND_CID_1885.1	8/17/2023 14:09	8/17/2023 14:09																									/root/Enamul Kabir GEBT/Borna Disease Virus/All phytochemicals for docking	Structure2D_COMPOUND_CID_1885.sdf	1
	107936	1664	Conformer3D_COMPOUND_CID_107936.1	8/17/2023 14:09	8/17/2023 14:09																									/root/Enamul Kabir GEBT/Borna Disease Virus/All phytochemicals for docking	Conformer3D_COMPOUND_CID_107936.sdf	1
	10045636	1665	Structure2D_COMPOUND_CID_10045636.1	8/17/2023 14:09	8/17/2023 14:09																									/root/Enamul Kabir GEBT/Borna Disease Virus/All phytochemicals for docking	Structure2D_COMPOUND_CID_10045636.sdf	1
	24796982	1666	Structure2D_COMPOUND_CID_24796982.1	8/17/2023 14:09	8/17/2023 14:09																									/root/Enamul Kabir GEBT/Borna Disease Virus/All phytochemicals for docking	Structure2D_COMPOUND_CID_24796982.sdf	1
	52952112	1667	Conformer3D_COMPOUND_CID_52952112.1	8/17/2023 14:09	8/17/2023 14:09																									/root/Enamul Kabir GEBT/Borna Disease Virus/All phytochemicals for docking	Conformer3D_COMPOUND_CID_52952112.sdf	1
	101596917	1668	Conformer3D_COMPOUND_CID_101596917.1	8/17/2023 14:09	8/17/2023 14:09																									/root/Enamul Kabir GEBT/Borna Disease Virus/All phytochemicals for docking	Conformer3D_COMPOUND_CID_101596917.sdf	1
	92729	1669	Conformer3D_COMPOUND_CID_92729.1	8/17/2023 14:09	8/17/2023 14:09																									/root/Enamul Kabir GEBT/Borna Disease Virus/All phytochemicals for docking	Conformer3D_COMPOUND_CID_92729.sdf	1
	131753057	1670	Structure2D_COMPOUND_CID_131753057.1	8/17/2023 14:09	8/17/2023 14:09																									/root/Enamul Kabir GEBT/Borna Disease Virus/All phytochemicals for docking	Structure2D_COMPOUND_CID_131753057.sdf	1
	5321005	1671	Conformer3D_COMPOUND_CID_5321005.1	8/17/2023 14:09	8/17/2023 14:09																									/root/Enamul Kabir GEBT/Borna Disease Virus/All phytochemicals for docking	Conformer3D_COMPOUND_CID_5321005.sdf	1
	101324838	1672	Structure2D_COMPOUND_CID_101324838.1	8/17/2023 14:09	8/17/2023 14:09																									/root/Enamul Kabir GEBT/Borna Disease Virus/All phytochemicals for docking	Structure2D_COMPOUND_CID_101324838.sdf	1
	14287397	1673	Conformer3D_COMPOUND_CID_14287397.1	8/17/2023 14:09	8/17/2023 14:09																									/root/Enamul Kabir GEBT/Borna Disease Virus/All phytochemicals for docking	Conformer3D_COMPOUND_CID_14287397.sdf	1
	6429022	1674	Conformer3D_COMPOUND_CID_6429022.1	8/17/2023 14:09	8/17/2023 14:09																									/root/Enamul Kabir GEBT/Borna Disease Virus/All phytochemicals for docking	Conformer3D_COMPOUND_CID_6429022.sdf	1
	13857953	1675	Structure2D_COMPOUND_CID_13857953.1	8/17/2023 14:09	8/17/2023 14:09																									/root/Enamul Kabir GEBT/Borna Disease Virus/All phytochemicals for docking	Structure2D_COMPOUND_CID_13857953.sdf	1
	5281647	1676	Conformer3D_COMPOUND_CID_5281647.1	8/17/2023 14:09	8/17/2023 14:09																									/root/Enamul Kabir GEBT/Borna Disease Virus/All phytochemicals for docking	Conformer3D_COMPOUND_CID_5281647.sdf	1
	442343	1677	Conformer3D_COMPOUND_CID_442343.1	8/17/2023 14:09	8/17/2023 14:09																									/root/Enamul Kabir GEBT/Borna Disease Virus/All phytochemicals for docking	Conformer3D_COMPOUND_CID_442343.sdf	1
	637563	1678	Conformer3D_COMPOUND_CID_637563.1	8/17/2023 14:09	8/17/2023 14:09																									/root/Enamul Kabir GEBT/Borna Disease Virus/All phytochemicals for docking	Conformer3D_COMPOUND_CID_637563.sdf	1
	9548705	1679	Conformer3D_COMPOUND_CID_9548705.1	8/17/2023 14:09	8/17/2023 14:09																									/root/Enamul Kabir GEBT/Borna Disease Virus/All phytochemicals for docking	Conformer3D_COMPOUND_CID_9548705.sdf	1
	101425842	1680	Structure2D_COMPOUND_CID_101425842.1	8/17/2023 14:09	8/17/2023 14:09																									/root/Enamul Kabir GEBT/Borna Disease Virus/All phytochemicals for docking	Structure2D_COMPOUND_CID_101425842.sdf	1
	7342	1681	Conformer3D_COMPOUND_CID_7342.1	8/17/2023 14:09	8/17/2023 14:09																									/root/Enamul Kabir GEBT/Borna Disease Virus/All phytochemicals for docking	Conformer3D_COMPOUND_CID_7342.sdf	1
	1268142	1682	Conformer3D_COMPOUND_CID_1268142.1	8/17/2023 14:09	8/17/2023 14:09																									/root/Enamul Kabir GEBT/Borna Disease Virus/All phytochemicals for docking	Conformer3D_COMPOUND_CID_1268142.sdf	1
	6442405	1683	Conformer3D_COMPOUND_CID_6442405.1	8/17/2023 14:09	8/17/2023 14:09																									/root/Enamul Kabir GEBT/Borna Disease Virus/All phytochemicals for docking	Conformer3D_COMPOUND_CID_6442405.sdf	1
	131752701	1684	Structure2D_COMPOUND_CID_131752701.1	8/17/2023 14:09	8/17/2023 14:09																									/root/Enamul Kabir GEBT/Borna Disease Virus/All phytochemicals for docking	Structure2D_COMPOUND_CID_131752701.sdf	1
	1885	1685	Structure2D_COMPOUND_CID_1885.1	8/17/2023 14:09	8/17/2023 14:09																									/root/Enamul Kabir GEBT/Borna Disease Virus/All phytochemicals for docking	Structure2D_COMPOUND_CID_1885.sdf	1
	441828	1686	Conformer3D_COMPOUND_CID_441828.1	8/17/2023 14:09	8/17/2023 14:09																									/root/Enamul Kabir GEBT/Borna Disease Virus/All phytochemicals for docking	Conformer3D_COMPOUND_CID_441828.sdf	1
	534398	1687	Structure2D_COMPOUND_CID_534398.1	8/17/2023 14:09	8/17/2023 14:09																									/root/Enamul Kabir GEBT/Borna Disease Virus/All phytochemicals for docking	Structure2D_COMPOUND_CID_534398.sdf	1
	187242	1688	Conformer3D_COMPOUND_CID_187242.1	8/17/2023 14:09	8/17/2023 14:09																									/root/Enamul Kabir GEBT/Borna Disease Virus/All phytochemicals for docking	Conformer3D_COMPOUND_CID_187242.sdf	1
	11261800	1689	Conformer3D_COMPOUND_CID_11261800.1	8/17/2023 14:09	8/17/2023 14:09																									/root/Enamul Kabir GEBT/Borna Disease Virus/All phytochemicals for docking	Conformer3D_COMPOUND_CID_11261800.sdf	1
	91747494	1690	Structure2D_COMPOUND_CID_91747494.1	8/17/2023 14:09	8/17/2023 14:09																									/root/Enamul Kabir GEBT/Borna Disease Virus/All phytochemicals for docking	Structure2D_COMPOUND_CID_91747494.sdf	1
	102276189	1691	Structure2D_COMPOUND_CID_102276189.1	8/17/2023 14:09	8/17/2023 14:09																									/root/Enamul Kabir GEBT/Borna Disease Virus/All phytochemicals for docking	Structure2D_COMPOUND_CID_102276189.sdf	1
	131751009	1692	Structure2D_COMPOUND_CID_131751009.1	8/17/2023 14:09	8/17/2023 14:09																									/root/Enamul Kabir GEBT/Borna Disease Virus/All phytochemicals for docking	Structure2D_COMPOUND_CID_131751009.sdf	1
	65575	1693	Conformer3D_COMPOUND_CID_65575.1	8/17/2023 14:09	8/17/2023 14:09																									/root/Enamul Kabir GEBT/Borna Disease Virus/All phytochemicals for docking	Conformer3D_COMPOUND_CID_65575.sdf	1
	14034468	1694	Conformer3D_COMPOUND_CID_14034468.1	8/17/2023 14:09	8/17/2023 14:09																									/root/Enamul Kabir GEBT/Borna Disease Virus/All phytochemicals for docking	Conformer3D_COMPOUND_CID_14034468.sdf	1
	6442484	1695	Structure2D_COMPOUND_CID_6442484.1	8/17/2023 14:09	8/17/2023 14:09																									/root/Enamul Kabir GEBT/Borna Disease Virus/All phytochemicals for docking	Structure2D_COMPOUND_CID_6442484.sdf	1
	433154	1696	Structure2D_COMPOUND_CID_433154.1	8/17/2023 14:09	8/17/2023 14:09																									/root/Enamul Kabir GEBT/Borna Disease Virus/All phytochemicals for docking	Structure2D_COMPOUND_CID_433154.sdf	1
	31296	1697	Conformer3D_COMPOUND_CID_31296.1	8/17/2023 14:09	8/17/2023 14:09																									/root/Enamul Kabir GEBT/Borna Disease Virus/All phytochemicals for docking	Conformer3D_COMPOUND_CID_31296.sdf	1
	8892	1698	Conformer3D_COMPOUND_CID_8892.1	8/17/2023 14:09	8/17/2023 14:09																									/root/Enamul Kabir GEBT/Borna Disease Virus/All phytochemicals for docking	Conformer3D_COMPOUND_CID_8892.sdf	1
	3000633	1699	Structure2D_COMPOUND_CID_3000633.1	8/17/2023 14:09	8/17/2023 14:09																									/root/Enamul Kabir GEBT/Borna Disease Virus/All phytochemicals for docking	Structure2D_COMPOUND_CID_3000633.sdf	1
	9796891	1700	Conformer3D_COMPOUND_CID_9796891.1	8/17/2023 14:09	8/17/2023 14:09																									/root/Enamul Kabir GEBT/Borna Disease Virus/All phytochemicals for docking	Conformer3D_COMPOUND_CID_9796891.sdf	1
	19093029	1701	Conformer3D_COMPOUND_CID_19093029.1	8/17/2023 14:09	8/17/2023 14:09																									/root/Enamul Kabir GEBT/Borna Disease Virus/All phytochemicals for docking	Conformer3D_COMPOUND_CID_19093029.sdf	1
	68960	1702	Conformer3D_COMPOUND_CID_68960.1	8/17/2023 14:09	8/17/2023 14:09																									/root/Enamul Kabir GEBT/Borna Disease Virus/All phytochemicals for docking	Conformer3D_COMPOUND_CID_68960.sdf	1
	441976	1703	Conformer3D_COMPOUND_CID_441976.1	8/17/2023 14:09	8/17/2023 14:09																									/root/Enamul Kabir GEBT/Borna Disease Virus/All phytochemicals for docking	Conformer3D_COMPOUND_CID_441976.sdf	1
	433154	1704	Structure2D_COMPOUND_CID_433154.1	8/17/2023 14:09	8/17/2023 14:09																									/root/Enamul Kabir GEBT/Borna Disease Virus/All phytochemicals for docking	Structure2D_COMPOUND_CID_433154.sdf	1
	IMPHY017919	1705	IMPHY017919_3D.1	8/17/2023 14:09	8/17/2023 14:09																									/root/Enamul Kabir GEBT/Borna Disease Virus/All phytochemicals for docking	IMPHY017919_3D.sdf	1
	131751009	1706	Structure2D_COMPOUND_CID_131751009.1	8/17/2023 14:09	8/17/2023 14:09																									/root/Enamul Kabir GEBT/Borna Disease Virus/All phytochemicals for docking	Structure2D_COMPOUND_CID_131751009.sdf	1
	14706138	1707	Conformer3D_COMPOUND_CID_14706138.1	8/17/2023 14:09	8/17/2023 14:09																									/root/Enamul Kabir GEBT/Borna Disease Virus/All phytochemicals for docking	Conformer3D_COMPOUND_CID_14706138.sdf	1
	3000633	1708	Structure2D_COMPOUND_CID_3000633.1	8/17/2023 14:09	8/17/2023 14:09																									/root/Enamul Kabir GEBT/Borna Disease Virus/All phytochemicals for docking	Structure2D_COMPOUND_CID_3000633.sdf	1
	6430869	1709	Conformer3D_COMPOUND_CID_6430869.1	8/17/2023 14:09	8/17/2023 14:09																									/root/Enamul Kabir GEBT/Borna Disease Virus/All phytochemicals for docking	Conformer3D_COMPOUND_CID_6430869.sdf	1
	111037	1710	Conformer3D_COMPOUND_CID_111037.1	8/17/2023 14:09	8/17/2023 14:09																									/root/Enamul Kabir GEBT/Borna Disease Virus/All phytochemicals for docking	Conformer3D_COMPOUND_CID_111037.sdf	1
	94275	1711	Conformer3D_COMPOUND_CID_94275.1	8/17/2023 14:09	8/17/2023 14:09																									/root/Enamul Kabir GEBT/Borna Disease Virus/All phytochemicals for docking	Conformer3D_COMPOUND_CID_94275.sdf	1
	518616	1712	Structure2D_COMPOUND_CID_518616.1	8/17/2023 14:09	8/17/2023 14:09																									/root/Enamul Kabir GEBT/Borna Disease Virus/All phytochemicals for docking	Structure2D_COMPOUND_CID_518616.sdf	1
	13857953	1713	Structure2D_COMPOUND_CID_13857953.1	8/17/2023 14:09	8/17/2023 14:09																									/root/Enamul Kabir GEBT/Borna Disease Virus/All phytochemicals for docking	Structure2D_COMPOUND_CID_13857953.sdf	1
	10321055	1714	Conformer3D_COMPOUND_CID_10321055.1	8/17/2023 14:09	8/17/2023 14:09																									/root/Enamul Kabir GEBT/Borna Disease Virus/All phytochemicals for docking	Conformer3D_COMPOUND_CID_10321055.sdf	1
	5282149	1715	Conformer3D_COMPOUND_CID_5282149.1	8/17/2023 14:09	8/17/2023 14:09																									/root/Enamul Kabir GEBT/Borna Disease Virus/All phytochemicals for docking	Conformer3D_COMPOUND_CID_5282149.sdf	1
	101425842	1716	Structure2D_COMPOUND_CID_101425842.1	8/17/2023 14:09	8/17/2023 14:09																									/root/Enamul Kabir GEBT/Borna Disease Virus/All phytochemicals for docking	Structure2D_COMPOUND_CID_101425842.sdf	1
	25200342	1717	Conformer3D_COMPOUND_CID_25200342.1	8/17/2023 14:09	8/17/2023 14:09																									/root/Enamul Kabir GEBT/Borna Disease Virus/All phytochemicals for docking	Conformer3D_COMPOUND_CID_25200342.sdf	1
	188754	1718	Structure2D_COMPOUND_CID_188754.1	8/17/2023 14:09	8/17/2023 14:09																									/root/Enamul Kabir GEBT/Borna Disease Virus/All phytochemicals for docking	Structure2D_COMPOUND_CID_188754.sdf	1
	3611	1719	Conformer3D_COMPOUND_CID_3611.1	8/17/2023 14:09	8/17/2023 14:09																									/root/Enamul Kabir GEBT/Borna Disease Virus/All phytochemicals for docking	Conformer3D_COMPOUND_CID_3611.sdf	1
	3037212	1720	Conformer3D_COMPOUND_CID_3037212.1	8/17/2023 14:09	8/17/2023 14:09																									/root/Enamul Kabir GEBT/Borna Disease Virus/All phytochemicals for docking	Conformer3D_COMPOUND_CID_3037212.sdf	1
	6440422	1721	Conformer3D_COMPOUND_CID_6440422.1	8/17/2023 14:09	8/17/2023 14:09																									/root/Enamul Kabir GEBT/Borna Disease Virus/All phytochemicals for docking	Conformer3D_COMPOUND_CID_6440422.sdf	1
	12507	1722	Conformer3D_COMPOUND_CID_12507.1	8/17/2023 14:09	8/17/2023 14:09																									/root/Enamul Kabir GEBT/Borna Disease Virus/All phytochemicals for docking	Conformer3D_COMPOUND_CID_12507.sdf	1
	106756	1723	Conformer3D_COMPOUND_CID_106756.1	8/17/2023 14:09	8/17/2023 14:09																									/root/Enamul Kabir GEBT/Borna Disease Virus/All phytochemicals for docking	Conformer3D_COMPOUND_CID_106756.sdf	1
	15973057	1724	Conformer3D_COMPOUND_CID_15973057.1	8/17/2023 14:09	8/17/2023 14:09																									/root/Enamul Kabir GEBT/Borna Disease Virus/All phytochemicals for docking	Conformer3D_COMPOUND_CID_15973057.sdf	1
	3000633	1725	Structure2D_COMPOUND_CID_3000633.1	8/17/2023 14:09	8/17/2023 14:09																									/root/Enamul Kabir GEBT/Borna Disease Virus/All phytochemicals for docking	Structure2D_COMPOUND_CID_3000633.sdf	1
	444539	1726	Conformer3D_COMPOUND_CID_444539.1	8/17/2023 14:09	8/17/2023 14:09																									/root/Enamul Kabir GEBT/Borna Disease Virus/All phytochemicals for docking	Conformer3D_COMPOUND_CID_444539.sdf	1
	24728657	1727	Structure2D_COMPOUND_CID_24728657.1	8/17/2023 14:09	8/17/2023 14:09																									/root/Enamul Kabir GEBT/Borna Disease Virus/All phytochemicals for docking	Structure2D_COMPOUND_CID_24728657.sdf	1
	12309449	1728	Conformer3D_COMPOUND_CID_12309449.1	8/17/2023 14:09	8/17/2023 14:09																									/root/Enamul Kabir GEBT/Borna Disease Virus/All phytochemicals for docking	Conformer3D_COMPOUND_CID_12309449.sdf	1
	1885	1729	Structure2D_COMPOUND_CID_1885.1	8/17/2023 14:09	8/17/2023 14:09																									/root/Enamul Kabir GEBT/Borna Disease Virus/All phytochemicals for docking	Structure2D_COMPOUND_CID_1885.sdf	1
	6428444	1730	Conformer3D_COMPOUND_CID_6428444.1	8/17/2023 14:09	8/17/2023 14:09																									/root/Enamul Kabir GEBT/Borna Disease Virus/All phytochemicals for docking	Conformer3D_COMPOUND_CID_6428444.sdf	1
	24728657	1731	Structure2D_COMPOUND_CID_24728657.1	8/17/2023 14:09	8/17/2023 14:09																									/root/Enamul Kabir GEBT/Borna Disease Virus/All phytochemicals for docking	Structure2D_COMPOUND_CID_24728657.sdf	1
	6443005	1732	Structure2D_COMPOUND_CID_6443005.1	8/17/2023 14:09	8/17/2023 14:09																									/root/Enamul Kabir GEBT/Borna Disease Virus/All phytochemicals for docking	Structure2D_COMPOUND_CID_6443005.sdf	1
	433154	1733	Structure2D_COMPOUND_CID_433154.1	8/17/2023 14:09	8/17/2023 14:09																									/root/Enamul Kabir GEBT/Borna Disease Virus/All phytochemicals for docking	Structure2D_COMPOUND_CID_433154.sdf	1
	91747494	1734	Structure2D_COMPOUND_CID_91747494.1	8/17/2023 14:09	8/17/2023 14:09																									/root/Enamul Kabir GEBT/Borna Disease Virus/All phytochemicals for docking	Structure2D_COMPOUND_CID_91747494.sdf	1
	131753066	1735	Structure2D_COMPOUND_CID_131753066.1	8/17/2023 14:09	8/17/2023 14:09																									/root/Enamul Kabir GEBT/Borna Disease Virus/All phytochemicals for docking	Structure2D_COMPOUND_CID_131753066.sdf	1
	14681574	1736	Conformer3D_COMPOUND_CID_14681574.1	8/17/2023 14:09	8/17/2023 14:09																									/root/Enamul Kabir GEBT/Borna Disease Virus/All phytochemicals for docking	Conformer3D_COMPOUND_CID_14681574.sdf	1
	15560275	1737	Conformer3D_COMPOUND_CID_15560275.1	8/17/2023 14:09	8/17/2023 14:09																									/root/Enamul Kabir GEBT/Borna Disease Virus/All phytochemicals for docking	Conformer3D_COMPOUND_CID_15560275.sdf	1
	101316466	1738	Conformer3D_COMPOUND_CID_101316466.1	8/17/2023 14:09	8/17/2023 14:09																									/root/Enamul Kabir GEBT/Borna Disease Virus/All phytochemicals for docking	Conformer3D_COMPOUND_CID_101316466.sdf	1
	6443005	1739	Structure2D_COMPOUND_CID_6443005.1	8/17/2023 14:09	8/17/2023 14:09																									/root/Enamul Kabir GEBT/Borna Disease Virus/All phytochemicals for docking	Structure2D_COMPOUND_CID_6443005.sdf	1
	12	1740	Conformer3D_COMPOUND_CID_12.1	8/17/2023 14:09	8/17/2023 14:09																									/root/Enamul Kabir GEBT/Borna Disease Virus/All phytochemicals for docking	Conformer3D_COMPOUND_CID_12.sdf	1
	100017	1741	Structure2D_COMPOUND_CID_100017.1	8/17/2023 14:09	8/17/2023 14:09																									/root/Enamul Kabir GEBT/Borna Disease Virus/All phytochemicals for docking	Structure2D_COMPOUND_CID_100017.sdf	1
	3000633	1742	Structure2D_COMPOUND_CID_3000633.1	8/17/2023 14:09	8/17/2023 14:09																									/root/Enamul Kabir GEBT/Borna Disease Virus/All phytochemicals for docking	Structure2D_COMPOUND_CID_3000633.sdf	1
	5558	1743	Conformer3D_COMPOUND_CID_5558.1	8/17/2023 14:09	8/17/2023 14:09																									/root/Enamul Kabir GEBT/Borna Disease Virus/All phytochemicals for docking	Conformer3D_COMPOUND_CID_5558.sdf	1
	91748745	1744	Conformer3D_COMPOUND_CID_91748745.1	8/17/2023 14:09	8/17/2023 14:09																									/root/Enamul Kabir GEBT/Borna Disease Virus/All phytochemicals for docking	Conformer3D_COMPOUND_CID_91748745.sdf	1
	14563366	1745	Structure2D_COMPOUND_CID_14563366.1	8/17/2023 14:09	8/17/2023 14:09																									/root/Enamul Kabir GEBT/Borna Disease Virus/All phytochemicals for docking	Structure2D_COMPOUND_CID_14563366.sdf	1
	534398	1746	Structure2D_COMPOUND_CID_534398.1	8/17/2023 14:09	8/17/2023 14:09																									/root/Enamul Kabir GEBT/Borna Disease Virus/All phytochemicals for docking	Structure2D_COMPOUND_CID_534398.sdf	1
	637758	1747	Conformer3D_COMPOUND_CID_637758.1	8/17/2023 14:09	8/17/2023 14:09																									/root/Enamul Kabir GEBT/Borna Disease Virus/All phytochemicals for docking	Conformer3D_COMPOUND_CID_637758.sdf	1
	5281658	1748	Conformer3D_COMPOUND_CID_5281658.1	8/17/2023 14:09	8/17/2023 14:09																									/root/Enamul Kabir GEBT/Borna Disease Virus/All phytochemicals for docking	Conformer3D_COMPOUND_CID_5281658.sdf	1
	3000633	1749	Structure2D_COMPOUND_CID_3000633.1	8/17/2023 14:09	8/17/2023 14:09																									/root/Enamul Kabir GEBT/Borna Disease Virus/All phytochemicals for docking	Structure2D_COMPOUND_CID_3000633.sdf	1
	10045636	1750	Structure2D_COMPOUND_CID_10045636.1	8/17/2023 14:09	8/17/2023 14:09																									/root/Enamul Kabir GEBT/Borna Disease Virus/All phytochemicals for docking	Structure2D_COMPOUND_CID_10045636.sdf	1
	24832095	1751	Structure2D_COMPOUND_CID_24832095.1	8/17/2023 14:09	8/17/2023 14:09																									/root/Enamul Kabir GEBT/Borna Disease Virus/All phytochemicals for docking	Structure2D_COMPOUND_CID_24832095.sdf	1
	10505484	1752	Conformer3D_COMPOUND_CID_10505484.1	8/17/2023 14:09	8/17/2023 14:09																									/root/Enamul Kabir GEBT/Borna Disease Virus/All phytochemicals for docking	Conformer3D_COMPOUND_CID_10505484.sdf	1
	10910653	1753	Conformer3D_COMPOUND_CID_10910653.1	8/17/2023 14:09	8/17/2023 14:09																									/root/Enamul Kabir GEBT/Borna Disease Virus/All phytochemicals for docking	Conformer3D_COMPOUND_CID_10910653.sdf	1
	5281614	1754	Conformer3D_COMPOUND_CID_5281614.1	8/17/2023 14:09	8/17/2023 14:09																									/root/Enamul Kabir GEBT/Borna Disease Virus/All phytochemicals for docking	Conformer3D_COMPOUND_CID_5281614.sdf	1
	442402	1755	Conformer3D_COMPOUND_CID_442402.1	8/17/2023 14:09	8/17/2023 14:09																									/root/Enamul Kabir GEBT/Borna Disease Virus/All phytochemicals for docking	Conformer3D_COMPOUND_CID_442402.sdf	1
	5281612	1756	Conformer3D_COMPOUND_CID_5281612.1	8/17/2023 14:09	8/17/2023 14:09																									/root/Enamul Kabir GEBT/Borna Disease Virus/All phytochemicals for docking	Conformer3D_COMPOUND_CID_5281612.sdf	1
	10045636	1757	Structure2D_COMPOUND_CID_10045636.1	8/17/2023 14:09	8/17/2023 14:09																									/root/Enamul Kabir GEBT/Borna Disease Virus/All phytochemicals for docking	Structure2D_COMPOUND_CID_10045636.sdf	1
	10704181	1758	Conformer3D_COMPOUND_CID_10704181.1	8/17/2023 14:09	8/17/2023 14:09																									/root/Enamul Kabir GEBT/Borna Disease Virus/All phytochemicals for docking	Conformer3D_COMPOUND_CID_10704181.sdf	1
	24728657	1759	Structure2D_COMPOUND_CID_24728657.1	8/17/2023 14:09	8/17/2023 14:09																									/root/Enamul Kabir GEBT/Borna Disease Virus/All phytochemicals for docking	Structure2D_COMPOUND_CID_24728657.sdf	1
	8817	1760	Conformer3D_COMPOUND_CID_8817.1	8/17/2023 14:09	8/17/2023 14:09																									/root/Enamul Kabir GEBT/Borna Disease Virus/All phytochemicals for docking	Conformer3D_COMPOUND_CID_8817.sdf	1
	5281813	1761	Conformer3D_COMPOUND_CID_5281813.1	8/17/2023 14:09	8/17/2023 14:09																									/root/Enamul Kabir GEBT/Borna Disease Virus/All phytochemicals for docking	Conformer3D_COMPOUND_CID_5281813.sdf	1
	12180	1762	Conformer3D_COMPOUND_CID_12180.1	8/17/2023 14:09	8/17/2023 14:09																									/root/Enamul Kabir GEBT/Borna Disease Virus/All phytochemicals for docking	Conformer3D_COMPOUND_CID_12180.sdf	1
	160179	1763	Conformer3D_COMPOUND_CID_160179.1	8/17/2023 14:09	8/17/2023 14:09																									/root/Enamul Kabir GEBT/Borna Disease Virus/All phytochemicals for docking	Conformer3D_COMPOUND_CID_160179.sdf	1
	5487591	1764	Conformer3D_COMPOUND_CID_5487591.1	8/17/2023 14:09	8/17/2023 14:09																									/root/Enamul Kabir GEBT/Borna Disease Virus/All phytochemicals for docking	Conformer3D_COMPOUND_CID_5487591.sdf	1
	71346280	1765	Conformer3D_COMPOUND_CID_71346280.1	8/17/2023 14:09	8/17/2023 14:09																									/root/Enamul Kabir GEBT/Borna Disease Virus/All phytochemicals for docking	Conformer3D_COMPOUND_CID_71346280.sdf	1
	6444325	1766	Conformer3D_COMPOUND_CID_6444325.1	8/17/2023 14:09	8/17/2023 14:09																									/root/Enamul Kabir GEBT/Borna Disease Virus/All phytochemicals for docking	Conformer3D_COMPOUND_CID_6444325.sdf	1
	14492795	1767	Conformer3D_COMPOUND_CID_14492795.1	8/17/2023 14:09	8/17/2023 14:09																									/root/Enamul Kabir GEBT/Borna Disease Virus/All phytochemicals for docking	Conformer3D_COMPOUND_CID_14492795.sdf	1
	15725888	1768	Conformer3D_COMPOUND_CID_15725888.1	8/17/2023 14:09	8/17/2023 14:09																									/root/Enamul Kabir GEBT/Borna Disease Virus/All phytochemicals for docking	Conformer3D_COMPOUND_CID_15725888.sdf	1
	161671	1769	Conformer3D_COMPOUND_CID_161671.1	8/17/2023 14:09	8/17/2023 14:09																									/root/Enamul Kabir GEBT/Borna Disease Virus/All phytochemicals for docking	Conformer3D_COMPOUND_CID_161671.sdf	1
	3000633	1770	Structure2D_COMPOUND_CID_3000633.1	8/17/2023 14:09	8/17/2023 14:09																									/root/Enamul Kabir GEBT/Borna Disease Virus/All phytochemicals for docking	Structure2D_COMPOUND_CID_3000633.sdf	1
	128861	1771	Conformer3D_COMPOUND_CID_128861.1	8/17/2023 14:09	8/17/2023 14:09																									/root/Enamul Kabir GEBT/Borna Disease Virus/All phytochemicals for docking	Conformer3D_COMPOUND_CID_128861.sdf	1
	92288133	1772	Conformer3D_COMPOUND_CID_92288133.1	8/17/2023 14:09	8/17/2023 14:09																									/root/Enamul Kabir GEBT/Borna Disease Virus/All phytochemicals for docking	Conformer3D_COMPOUND_CID_92288133.sdf	1
	13857953	1773	Structure2D_COMPOUND_CID_13857953.1	8/17/2023 14:09	8/17/2023 14:09																									/root/Enamul Kabir GEBT/Borna Disease Virus/All phytochemicals for docking	Structure2D_COMPOUND_CID_13857953.sdf	1
	122130479	1774	Structure2D_COMPOUND_CID_122130479.1	8/17/2023 14:09	8/17/2023 14:09																									/root/Enamul Kabir GEBT/Borna Disease Virus/All phytochemicals for docking	Structure2D_COMPOUND_CID_122130479.sdf	1
	131751009	1775	Structure2D_COMPOUND_CID_131751009.1	8/17/2023 14:09	8/17/2023 14:09																									/root/Enamul Kabir GEBT/Borna Disease Virus/All phytochemicals for docking	Structure2D_COMPOUND_CID_131751009.sdf	1
	3314	1776	Conformer3D_COMPOUND_CID_3314.1	8/17/2023 14:09	8/17/2023 14:09																									/root/Enamul Kabir GEBT/Borna Disease Virus/All phytochemicals for docking	Conformer3D_COMPOUND_CID_3314.sdf	1
	86035860	1777	Structure2D_COMPOUND_CID_86035860.1	8/17/2023 14:09	8/17/2023 14:09																									/root/Enamul Kabir GEBT/Borna Disease Virus/All phytochemicals for docking	Structure2D_COMPOUND_CID_86035860.sdf	1
	5318767	1778	Conformer3D_COMPOUND_CID_5318767.1	8/17/2023 14:09	8/17/2023 14:09																									/root/Enamul Kabir GEBT/Borna Disease Virus/All phytochemicals for docking	Conformer3D_COMPOUND_CID_5318767.sdf	1
	10421034	1779	Conformer3D_COMPOUND_CID_10421034.1	8/17/2023 14:09	8/17/2023 14:09																									/root/Enamul Kabir GEBT/Borna Disease Virus/All phytochemicals for docking	Conformer3D_COMPOUND_CID_10421034.sdf	1
	177397	1780	Structure2D_COMPOUND_CID_177397.1	8/17/2023 14:09	8/17/2023 14:09																									/root/Enamul Kabir GEBT/Borna Disease Virus/All phytochemicals for docking	Structure2D_COMPOUND_CID_177397.sdf	1
	441923	1781	Structure2D_COMPOUND_CID_441923.1	8/17/2023 14:09	8/17/2023 14:09																									/root/Enamul Kabir GEBT/Borna Disease Virus/All phytochemicals for docking	Structure2D_COMPOUND_CID_441923.sdf	1
	3000633	1782	Structure2D_COMPOUND_CID_3000633.1	8/17/2023 14:09	8/17/2023 14:09																									/root/Enamul Kabir GEBT/Borna Disease Virus/All phytochemicals for docking	Structure2D_COMPOUND_CID_3000633.sdf	1
	527141	1783	Conformer3D_COMPOUND_CID_527141.1	8/17/2023 14:09	8/17/2023 14:09																									/root/Enamul Kabir GEBT/Borna Disease Virus/All phytochemicals for docking	Conformer3D_COMPOUND_CID_527141.sdf	1
	131752701	1784	Structure2D_COMPOUND_CID_131752701.1	8/17/2023 14:09	8/17/2023 14:09																									/root/Enamul Kabir GEBT/Borna Disease Virus/All phytochemicals for docking	Structure2D_COMPOUND_CID_131752701.sdf	1
	6442369	1785	Conformer3D_COMPOUND_CID_6442369.1	8/17/2023 14:09	8/17/2023 14:09																									/root/Enamul Kabir GEBT/Borna Disease Virus/All phytochemicals for docking	Conformer3D_COMPOUND_CID_6442369.sdf	1
	91747494	1786	Conformer3D_COMPOUND_CID_91747494.1	8/17/2023 14:09	8/17/2023 14:09																									/root/Enamul Kabir GEBT/Borna Disease Virus/All phytochemicals for docking	Conformer3D_COMPOUND_CID_91747494.sdf	1
	101601415	1787	Conformer3D_COMPOUND_CID_101601415.1	8/17/2023 14:09	8/17/2023 14:09																									/root/Enamul Kabir GEBT/Borna Disease Virus/All phytochemicals for docking	Conformer3D_COMPOUND_CID_101601415.sdf	1
	24847856	1788	Structure2D_COMPOUND_CID_24847856.1	8/17/2023 14:09	8/17/2023 14:09																									/root/Enamul Kabir GEBT/Borna Disease Virus/All phytochemicals for docking	Structure2D_COMPOUND_CID_24847856.sdf	1
	42608025	1789	Conformer3D_COMPOUND_CID_42608025.1	8/17/2023 14:09	8/17/2023 14:09																									/root/Enamul Kabir GEBT/Borna Disease Virus/All phytochemicals for docking	Conformer3D_COMPOUND_CID_42608025.sdf	1
	595133	1790	Conformer3D_COMPOUND_CID_595133.1	8/17/2023 14:09	8/17/2023 14:09																									/root/Enamul Kabir GEBT/Borna Disease Virus/All phytochemicals for docking	Conformer3D_COMPOUND_CID_595133.sdf	1
	92812	1791	Conformer3D_COMPOUND_CID_92812.1	8/17/2023 14:09	8/17/2023 14:09																									/root/Enamul Kabir GEBT/Borna Disease Virus/All phytochemicals for docking	Conformer3D_COMPOUND_CID_92812.sdf	1
	44715635	1792	Conformer3D_COMPOUND_CID_44715635.1	8/17/2023 14:09	8/17/2023 14:09																									/root/Enamul Kabir GEBT/Borna Disease Virus/All phytochemicals for docking	Conformer3D_COMPOUND_CID_44715635.sdf	1
	31225	1793	Conformer3D_COMPOUND_CID_31225.1	8/17/2023 14:09	8/17/2023 14:09																									/root/Enamul Kabir GEBT/Borna Disease Virus/All phytochemicals for docking	Conformer3D_COMPOUND_CID_31225.sdf	1
	54031279	1794	Conformer3D_COMPOUND_CID_54031279.1	8/17/2023 14:09	8/17/2023 14:09																									/root/Enamul Kabir GEBT/Borna Disease Virus/All phytochemicals for docking	Conformer3D_COMPOUND_CID_54031279.sdf	1
	101425842	1795	Structure2D_COMPOUND_CID_101425842.1	8/17/2023 14:09	8/17/2023 14:09																									/root/Enamul Kabir GEBT/Borna Disease Virus/All phytochemicals for docking	Structure2D_COMPOUND_CID_101425842.sdf	1
	45270099	1796	Conformer3D_COMPOUND_CID_45270099.1	8/17/2023 14:09	8/17/2023 14:09																									/root/Enamul Kabir GEBT/Borna Disease Virus/All phytochemicals for docking	Conformer3D_COMPOUND_CID_45270099.sdf	1
	12309744	1797	Conformer3D_COMPOUND_CID_12309744.1	8/17/2023 14:09	8/17/2023 14:09																									/root/Enamul Kabir GEBT/Borna Disease Virus/All phytochemicals for docking	Conformer3D_COMPOUND_CID_12309744.sdf	1
	160491	1798	Conformer3D_COMPOUND_CID_160491.1	8/17/2023 14:09	8/17/2023 14:09																									/root/Enamul Kabir GEBT/Borna Disease Virus/All phytochemicals for docking	Conformer3D_COMPOUND_CID_160491.sdf	1
	6474893	1799	Conformer3D_COMPOUND_CID_6474893.1	8/17/2023 14:09	8/17/2023 14:09																									/root/Enamul Kabir GEBT/Borna Disease Virus/All phytochemicals for docking	Conformer3D_COMPOUND_CID_6474893.sdf	1
	101425842	1800	Structure2D_COMPOUND_CID_101425842.1	8/17/2023 14:09	8/17/2023 14:09																									/root/Enamul Kabir GEBT/Borna Disease Virus/All phytochemicals for docking	Structure2D_COMPOUND_CID_101425842.sdf	1
	442664	1801	Conformer3D_COMPOUND_CID_442664.1	8/17/2023 14:09	8/17/2023 14:09																									/root/Enamul Kabir GEBT/Borna Disease Virus/All phytochemicals for docking	Conformer3D_COMPOUND_CID_442664.sdf	1
	102276189	1802	Structure2D_COMPOUND_CID_102276189.1	8/17/2023 14:09	8/17/2023 14:09																									/root/Enamul Kabir GEBT/Borna Disease Virus/All phytochemicals for docking	Structure2D_COMPOUND_CID_102276189.sdf	1
	534398	1803	Structure2D_COMPOUND_CID_534398.1	8/17/2023 14:09	8/17/2023 14:09																									/root/Enamul Kabir GEBT/Borna Disease Virus/All phytochemicals for docking	Structure2D_COMPOUND_CID_534398.sdf	1
	62385	1804	Conformer3D_COMPOUND_CID_62385.1	8/17/2023 14:09	8/17/2023 14:09																									/root/Enamul Kabir GEBT/Borna Disease Virus/All phytochemicals for docking	Conformer3D_COMPOUND_CID_62385.sdf	1
	122510	1805	Structure2D_COMPOUND_CID_122510.1	8/17/2023 14:09	8/17/2023 14:09																									/root/Enamul Kabir GEBT/Borna Disease Virus/All phytochemicals for docking	Structure2D_COMPOUND_CID_122510.sdf	1
	196216	1806	Conformer3D_COMPOUND_CID_196216.1	8/17/2023 14:09	8/17/2023 14:09																									/root/Enamul Kabir GEBT/Borna Disease Virus/All phytochemicals for docking	Conformer3D_COMPOUND_CID_196216.sdf	1
	128853	1807	Conformer3D_COMPOUND_CID_128853.1	8/17/2023 14:09	8/17/2023 14:09																									/root/Enamul Kabir GEBT/Borna Disease Virus/All phytochemicals for docking	Conformer3D_COMPOUND_CID_128853.sdf	1
	92762	1808	Conformer3D_COMPOUND_CID_92762.1	8/17/2023 14:09	8/17/2023 14:09																									/root/Enamul Kabir GEBT/Borna Disease Virus/All phytochemicals for docking	Conformer3D_COMPOUND_CID_92762.sdf	1
	80046	1809	Conformer3D_COMPOUND_CID_80046.1	8/17/2023 14:09	8/17/2023 14:09																									/root/Enamul Kabir GEBT/Borna Disease Virus/All phytochemicals for docking	Conformer3D_COMPOUND_CID_80046.sdf	1
	31234	1810	Conformer3D_COMPOUND_CID_31234.1	8/17/2023 14:09	8/17/2023 14:09																									/root/Enamul Kabir GEBT/Borna Disease Virus/All phytochemicals for docking	Conformer3D_COMPOUND_CID_31234.sdf	1
	184310	1811	Conformer3D_COMPOUND_CID_184310.1	8/17/2023 14:09	8/17/2023 14:09																									/root/Enamul Kabir GEBT/Borna Disease Virus/All phytochemicals for docking	Conformer3D_COMPOUND_CID_184310.sdf	1
	184937	1812	Conformer3D_COMPOUND_CID_184937.1	8/17/2023 14:09	8/17/2023 14:09																									/root/Enamul Kabir GEBT/Borna Disease Virus/All phytochemicals for docking	Conformer3D_COMPOUND_CID_184937.sdf	1
	89464	1813	Conformer3D_COMPOUND_CID_89464.1	8/17/2023 14:09	8/17/2023 14:09																									/root/Enamul Kabir GEBT/Borna Disease Virus/All phytochemicals for docking	Conformer3D_COMPOUND_CID_89464.sdf	1
	188754	1814	Structure2D_COMPOUND_CID_188754.1	8/17/2023 14:09	8/17/2023 14:09																									/root/Enamul Kabir GEBT/Borna Disease Virus/All phytochemicals for docking	Structure2D_COMPOUND_CID_188754.sdf	1
	86035860	1815	Structure2D_COMPOUND_CID_86035860.1	8/17/2023 14:09	8/17/2023 14:09																									/root/Enamul Kabir GEBT/Borna Disease Virus/All phytochemicals for docking	Structure2D_COMPOUND_CID_86035860.sdf	1
	101589676	1816	Conformer3D_COMPOUND_CID_101589676.1	8/17/2023 14:09	8/17/2023 14:09																									/root/Enamul Kabir GEBT/Borna Disease Virus/All phytochemicals for docking	Conformer3D_COMPOUND_CID_101589676.sdf	1
[truncated: 1,288 more rows]
[truncated: 135 more columns]
