# Supplementary material for: Nature’s defense against emerging neurodegenerative threats: Dynamic simulation, PCA, DCCM identified potential plant-based antiviral lead targeting borna disease virus nucleoprotein
Source: PLoS One. 2024 Dec 30;19(12):e0310802. doi: 10.1371/journal.pone.0310802 (PMC11684711; doi:10.1371/journal.pone.0310802)
Supplement: S3 File — (CSV) [file pone.0310802.s003.csv]

Stars	Title	Entry ID	Entry Name	Date Added	Date Modified	PDB TITLE	PDB ID	PDB CRYST1 a	PDB CRYST1 b	PDB CRYST1 c	PDB CRYST1 alpha	PDB CRYST1 beta	PDB CRYST1 gamma	PDB CRYST1 Space Group	PDB CRYST1 z	PDB CLASSIFICATION	PDB DEPOSITION DATE	PDB format version	PDB R	PDB Rfree	PDB RESOLUTION	PDB EXPDTA	PDB EXPDTA TEMPERATURE	PDB EXPDTA PH	PDB REMARK 350 Biomolecule 1 Transform 1 Chains	PDB REMARK 350 Biomolecule 1 Transform 1 Matrix 1	PDB REMARK 350 Biomolecule 1 Transform 1 Matrix 2	PDB REMARK 350 Biomolecule 1 Transform 1 Matrix 3	PDB REMARK 350 Biomolecule 1 Transform 1 Matrix 4	Source Path	Source File	Source File Index	entry id backup	prepared	prepared with version	assigned bond orders	added hydrogens	treated metals	created disulfur	deleted far waters	ran protassign	Potential Energy-OPLS3e	RMS Derivative-OPLS3e	Max Derivative-OPLS3e	Stretch Energy-OPLS3e	Bend Energy-OPLS3e	LJ-14 Energy-OPLS3e	El-14 Energy-OPLS3e	Van der Waals Energy-OPLS3e
	1N93 - minimized	1	1n93.1	10/21/2023 10:31	10/21/2023 10:31	CRYSTAL STRUCTURE OF THE BORNA DISEASE VIRUS NUCLEOPROTEIN	1N93	100.026	100.026	103.227	90	90	90	I 4	8	VIRAL PROTEIN	22-Nov-02	3.3	0.163	0.187	1.76	X-RAY DIFFRACTION	100	9	X	1.000000 0.000000 0.000000 0.000000;0.000000 1.000000 0.000000 0.000000;0.000000 0.000000 1.000000 0.000000	-1.000000 0.000000 0.000000 100.026000;0.000000 -1.000000 0.000000 100.026000;0.000000 0.000000 1.000000 0.000000	0.000000 -1.000000 0.000000 100.026000;1.000000 0.000000 0.000000 0.000000;0.000000 0.000000 1.000000 0.000000	0.000000 1.000000 0.000000 0.000000;-1.000000 0.000000 0.000000 100.026000;0.000000 0.000000 1.000000 0.000000	/home/biosol/Documents/2. Enamul Kabir/boprna	1n93.pdb	1	4	TRUE	2020-3	TRUE	TRUE	TRUE	TRUE	TRUE	TRUE	-1162.765	0.085	1.665	155.908	691.588	1503.07	628.171	-2905.374
	20871246	2	Conformer3D_COMPOUND_CID_20871246.1	10/21/2023 10:31	10/21/2023 10:31																									/home/biosol/Documents/2. Enamul Kabir/boprna	Conformer3D_COMPOUND_CID_20871246.sdf	1
	163114683	3	Conformer3D_COMPOUND_CID_163114683.1	10/21/2023 10:31	10/21/2023 10:31																									/home/biosol/Documents/2. Enamul Kabir/boprna	Conformer3D_COMPOUND_CID_163114683.sdf	1
	492405	4	Control (Favipiravir) 3D_COMPOUND_CID_492405.1	10/21/2023 10:31	10/21/2023 10:31																									/home/biosol/Documents/2. Enamul Kabir/boprna	Control (Favipiravir) 3D_COMPOUND_CID_492405.sdf	1
	243	5	Conformer3D_COMPOUND_CID_243.1	10/21/2023 10:31	10/21/2023 10:31																									/home/biosol/Documents/2. Enamul Kabir/boprna	Conformer3D_COMPOUND_CID_243.sdf	1
	20871246	6	Conformer3D_COMPOUND_CID_20871246.1	10/21/2023 10:31	10/21/2023 10:31																									/home/biosol/Documents/2. Enamul Kabir/boprna	Conformer3D_COMPOUND_CID_20871246.sdf	1
	163114683	7	Conformer3D_COMPOUND_CID_163114683.1	10/21/2023 10:31	10/21/2023 10:31																									/home/biosol/Documents/2. Enamul Kabir/boprna	Conformer3D_COMPOUND_CID_163114683.sdf	1
	492405	8	Control (Favipiravir) 3D_COMPOUND_CID_492405.1	10/21/2023 10:31	10/21/2023 10:31																									/home/biosol/Documents/2. Enamul Kabir/boprna	Control (Favipiravir) 3D_COMPOUND_CID_492405.sdf	1
	20871246	9	Conformer3D_COMPOUND_CID_20871246.1	10/21/2023 10:31	10/21/2023 10:31																									/home/biosol/Documents/2. Enamul Kabir/boprna	Conformer3D_COMPOUND_CID_20871246.sdf	1
[truncated: 185 more columns]
