# Supplementary material for: Nature’s defense against emerging neurodegenerative threats: Dynamic simulation, PCA, DCCM identified potential plant-based antiviral lead targeting borna disease virus nucleoprotein
Source: PLoS One. 2024 Dec 30;19(12):e0310802. doi: 10.1371/journal.pone.0310802 (PMC11684711; doi:10.1371/journal.pone.0310802)
Supplement: S4 File — (XLSX) [file pone.0310802.s004.xlsx]

## Sheet: Apo
	frame#	Prot_CA	Prot_Backbone	Prot_Sidechain	Prot_All_Heavy
	0	0	0	0	0
	1	1.697	1.719	2.324	1.924
	2	2.275	2.265	2.986	2.539
	3	2.893	2.882	3.382	3.027
	4	2.455	2.452	3.126	2.704
	5	3.093	3.085	3.762	3.322
	6	3.541	3.559	4.028	3.691
	7	3.515	3.524	4.095	3.689
	8	3.788	3.786	4.52	4.04
	9	3.68	3.713	4.312	3.88
	10	3.651	3.676	4.211	3.807
	11	3.365	3.368	4.07	3.571
	12	3.339	3.316	4.083	3.582
	13	3.458	3.446	4.236	3.726
	14	3.536	3.524	4.349	3.805
	15	3.882	3.874	4.685	4.149
	16	3.903	3.886	4.936	4.269
	17	3.883	3.841	4.854	4.197
	18	4.013	3.986	5.015	4.358
	19	4.478	4.476	5.422	4.804
	20	4.596	4.593	5.424	4.883
	21	4.578	4.573	5.438	4.859
	22	4.381	4.369	5.336	4.718
	23	4.738	4.749	5.409	4.929
	24	4.174	4.178	4.907	4.399
	25	4.217	4.205	4.926	4.402
	26	3.863	3.848	4.724	4.135
	27	4.166	4.137	4.99	4.398
	28	4.237	4.205	5.071	4.462
	29	4.144	4.132	5.013	4.393
	30	4.33	4.316	5.14	4.549
	31	4.422	4.392	5.25	4.629
	32	4.419	4.396	5.203	4.624
	33	4.34	4.312	5.236	4.596
	34	4.439	4.404	5.273	4.671
	35	4.604	4.579	5.286	4.754
	36	4.434	4.419	5.191	4.611
	37	4.454	4.416	5.207	4.641
	38	4.789	4.75	5.525	4.957
	39	4.635	4.607	5.396	4.838
	40	5.014	4.98	5.688	5.183
	41	4.938	4.907	5.594	5.103
	42	4.878	4.862	5.606	5.077
	43	4.943	4.907	5.668	5.138
	44	4.753	4.722	5.496	4.939
	45	4.929	4.891	5.692	5.132
	46	4.835	4.784	5.59	5.038
	47	4.889	4.847	5.687	5.102
	48	4.73	4.682	5.664	5.035
	49	4.57	4.52	5.488	4.856
	50	4.313	4.288	5.205	4.615
	51	4.569	4.557	5.389	4.834
	52	4.339	4.313	5.206	4.61
	53	4.769	4.741	5.507	4.977
	54	4.553	4.537	5.29	4.781
	55	4.53	4.53	5.29	4.772
	56	4.198	4.174	4.999	4.453
	57	4.269	4.255	5.076	4.539
	58	4.243	4.227	5.016	4.484
	59	4.98	4.971	5.579	5.119
	60	4.412	4.391	5.23	4.683
	61	4.679	4.661	5.516	4.934
	62	4.586	4.564	5.403	4.842
	63	4.707	4.688	5.489	4.932
	64	4.59	4.583	5.339	4.842
	65	4.508	4.518	5.215	4.737
	66	4.73	4.75	5.446	4.945
	67	4.566	4.562	5.524	4.876
	68	4.403	4.392	5.247	4.668
	69	4.266	4.256	5.217	4.579
	70	4.547	4.518	5.48	4.861
	71	4.442	4.405	5.176	4.681
	72	4.12	4.108	4.824	4.35
	73	4.211	4.186	4.963	4.432
	74	3.909	3.887	4.798	4.199
	75	4.063	4.049	4.864	4.291
	76	4.066	4.042	4.928	4.344
	77	3.945	3.934	4.758	4.208
	78	4.325	4.309	5.201	4.618
	79	4.14	4.105	5.05	4.462
	80	4.527	4.49	5.378	4.806
	81	4.529	4.5	5.372	4.801
	82	4.688	4.672	5.381	4.906
	83	4.945	4.923	5.598	5.124
	84	5.48	5.471	6.01	5.609
	85	5.165	5.15	5.726	5.297
	86	5.353	5.33	5.877	5.474
	87	5.625	5.615	6.026	5.689
	88	5.078	5.055	5.67	5.224
	89	4.852	4.817	5.423	4.998
	90	4.647	4.626	5.296	4.842
	91	4.923	4.895	5.569	5.115
	92	4.624	4.591	5.365	4.84
	93	4.99	4.977	5.687	5.186
	94	5.039	5.03	5.797	5.265
	95	4.723	4.735	5.523	4.981
	96	4.782	4.769	5.66	5.043
	97	4.615	4.637	5.418	4.884
	98	4.495	4.524	5.291	4.75
	99	4.649	4.635	5.465	4.899
	100	4.454	4.434	5.333	4.723
	101	4.678	4.685	5.434	4.889
	102	4.499	4.484	5.305	4.72
	103	4.607	4.607	5.369	4.842
	104	4.533	4.542	5.337	4.769
	105	4.476	4.452	5.322	4.733
	106	4.693	4.656	5.461	4.902
	107	5.285	5.29	5.901	5.437
	108	5.234	5.226	5.846	5.395
	109	5.495	5.475	5.98	5.586
	110	5.4	5.392	5.967	5.531
	111	5.567	5.581	6.013	5.65
	112	5.826	5.844	6.281	5.93
	113	5.99	6.016	6.517	6.113
	114	6.16	6.17	6.567	6.221
	115	6.122	6.122	6.54	6.188
	116	6.713	6.709	7.051	6.731
	117	7.398	7.409	7.561	7.32
	118	7.485	7.481	7.611	7.393
	119	6.93	6.922	7.283	6.95
	120	7.011	7.017	7.395	7.035
	121	7.336	7.359	7.55	7.28
	122	6.994	7.022	7.294	6.982
	123	7.479	7.482	7.561	7.358
	124	7.373	7.377	7.511	7.285
	125	7.362	7.363	7.556	7.303
	126	7.941	7.949	8.061	7.842
	127	6.899	6.922	7.247	6.921
	128	6.9	6.904	7.242	6.926
	129	7.249	7.249	7.549	7.26
	130	7.34	7.352	7.584	7.318
	131	6.948	6.938	7.203	6.92
	132	7.023	7.023	7.302	7.008
	133	7.326	7.317	7.591	7.313
	134	7.46	7.457	7.71	7.436
	135	7.83	7.829	7.978	7.749
	136	7.296	7.286	7.578	7.285
	137	7.972	7.977	8.193	7.918
	138	8.271	8.271	8.383	8.184
	139	8.443	8.435	8.626	8.366
	140	7.961	7.948	8.168	7.909
	141	8.342	8.336	8.508	8.265
	142	8.207	8.239	8.305	8.13
	143	8.14	8.122	8.33	8.092
	144	9.307	9.32	9.354	9.165
	145	8.458	8.462	8.488	8.314
	146	9.129	9.155	9.063	8.938
	147	8.591	8.608	8.647	8.453
	148	8.784	8.807	8.807	8.634
	149	8.717	8.748	8.747	8.585
	150	8.829	8.854	8.883	8.686
	151	8.76	8.783	8.826	8.622
	152	8.113	8.139	8.193	8.026
	153	8.265	8.294	8.337	8.161
	154	8.097	8.108	8.256	8.003
	155	8.258	8.269	8.327	8.113
	156	8.063	8.074	8.154	7.942
	157	8.368	8.363	8.482	8.264
	158	8.235	8.239	8.398	8.135
	159	8.002	7.985	8.229	7.944
	160	7.635	7.619	7.892	7.59
	161	7.704	7.68	7.935	7.654
	162	8.086	8.078	8.403	8.053
	163	8.038	8.03	8.335	8.021
	164	8.051	8.04	8.298	7.987
	165	8.097	8.088	8.386	8.062
	166	7.985	7.977	8.29	7.947
	167	8.329	8.336	8.557	8.268
	168	8.12	8.12	8.277	8.023
	169	7.953	7.938	8.189	7.9
	170	7.779	7.767	8.085	7.767
	171	7.867	7.866	8.159	7.853
	172	7.715	7.695	8.099	7.724
	173	7.962	7.942	8.292	7.946
	174	7.757	7.729	8.107	7.745
	175	7.882	7.857	8.186	7.857
	176	7.528	7.512	7.861	7.526
	177	7.527	7.512	7.781	7.473
	178	7.691	7.673	8	7.642
	179	8.157	8.166	8.408	8.084
	180	7.573	7.573	7.93	7.566
	181	7.758	7.745	8.131	7.746
	182	7.64	7.631	7.915	7.58
	183	8.007	8.013	8.217	7.941
	184	7.868	7.861	8.141	7.816
	185	7.924	7.921	8.212	7.889
	186	7.982	7.994	8.234	7.927
	187	8.043	8.048	8.26	7.958
	188	7.471	7.437	7.816	7.448
	189	7.557	7.535	7.858	7.526
	190	7.108	7.079	7.495	7.118
	191	7.265	7.242	7.643	7.275
	192	7.012	6.988	7.387	7.031
	193	7.85	7.831	8.119	7.807
	194	7.296	7.27	7.689	7.309
	195	7.157	7.135	7.528	7.168
	196	7.221	7.173	7.59	7.24
	197	7.471	7.432	7.706	7.416
	198	7.54	7.496	7.793	7.476
	199	7.362	7.326	7.623	7.309
	200	7.367	7.341	7.666	7.341
	201	7.751	7.703	7.982	7.683
	202	7.059	7.011	7.41	7.043
	203	6.902	6.866	7.237	6.89
	204	7.433	7.391	7.698	7.364
	205	7.521	7.487	7.784	7.462
	206	7.522	7.492	7.809	7.473
	207	7.595	7.574	7.828	7.527
	208	7.366	7.343	7.601	7.309
	209	7.723	7.702	7.963	7.657
	210	8.172	8.164	8.312	8.058
	211	7.631	7.611	7.8	7.53
	212	7.658	7.637	7.841	7.567
	213	7.495	7.452	7.788	7.441
	214	7.82	7.775	8.066	7.745
	215	7.45	7.405	7.719	7.398
	216	6.69	6.641	7.052	6.701
	217	6.843	6.808	7.176	6.845
	218	6.86	6.806	7.201	6.842
	219	6.188	6.118	6.667	6.241
	220	6.744	6.695	7.183	6.79
	221	6.394	6.345	6.817	6.438
	222	6.433	6.389	6.793	6.44
	223	6.326	6.273	6.797	6.395
	224	6.554	6.515	6.939	6.595
	225	6.448	6.399	6.814	6.466
	226	6.173	6.118	6.749	6.282
	227	6.917	6.866	7.329	6.936
	228	7.347	7.305	7.716	7.347
	229	6.833	6.793	7.274	6.876
	230	7.429	7.404	7.786	7.441
	231	7.106	7.077	7.509	7.135
	232	7.144	7.125	7.479	7.142
	233	7.613	7.588	7.93	7.609
	234	7.187	7.153	7.591	7.239
	235	7.04	7.007	7.508	7.1
	236	7.245	7.219	7.677	7.285
	237	7.155	7.121	7.537	7.168
	238	7.058	7.02	7.495	7.12
	239	7.071	7.027	7.499	7.103
	240	7.243	7.207	7.655	7.281
	241	8.024	7.999	8.297	7.985
	242	7.512	7.479	7.883	7.533
	243	7.379	7.339	7.731	7.396
	244	7.471	7.436	7.78	7.458
	245	7.209	7.179	7.566	7.211
	246	7.233	7.194	7.667	7.288
	247	7.421	7.389	7.793	7.433
	248	7.269	7.242	7.662	7.313
	249	7.388	7.356	7.745	7.388
	250	6.939	6.897	7.364	6.963
	251	7.648	7.612	8	7.634
	252	7.263	7.225	7.67	7.285
	253	7.272	7.229	7.701	7.311
	254	7.553	7.531	7.933	7.568
	255	7.67	7.645	8.016	7.657
	256	8.118	8.09	8.43	8.068
	257	7.505	7.485	7.865	7.507
	258	7.667	7.639	7.985	7.64
	259	7.227	7.202	7.596	7.242
	260	7.227	7.189	7.627	7.246
	261	7.562	7.543	7.903	7.563
	262	7.22	7.188	7.655	7.259
	263	7.464	7.424	7.868	7.472
	264	7.124	7.078	7.469	7.105
	265	7.466	7.434	7.845	7.475
	266	7.126	7.094	7.522	7.121
	267	7.275	7.243	7.709	7.299
	268	8.089	8.068	8.42	8.068
	269	7.416	7.389	7.744	7.394
	270	7.57	7.54	7.936	7.553
	271	7.666	7.638	8.036	7.647
	272	7.877	7.865	8.162	7.837
	273	7.909	7.888	8.207	7.87
	274	7.929	7.898	8.188	7.878
	275	7.509	7.473	7.821	7.493
	276	7.791	7.778	8.062	7.769
	277	7.815	7.789	8.102	7.789
	278	7.63	7.604	7.913	7.602
	279	7.63	7.607	7.87	7.565
	280	8.202	8.186	8.407	8.114
	281	8.263	8.263	8.495	8.203
	282	8.638	8.66	8.782	8.54
	283	8.452	8.465	8.628	8.372
	284	8.322	8.346	8.437	8.213
	285	8.222	8.235	8.417	8.142
	286	8.405	8.415	8.584	8.316
	287	8.497	8.515	8.635	8.383
	288	8.84	8.862	8.935	8.715
	289	8.785	8.791	8.909	8.658
	290	7.893	7.883	8.153	7.842
	291	7.884	7.871	8.174	7.878
	292	8.752	8.749	8.928	8.687
	293	8.358	8.356	8.626	8.323
	294	9.135	9.144	9.316	9.037
	295	8.754	8.763	9.001	8.702
	296	8.673	8.677	8.865	8.59
	297	8.029	8.034	8.312	8.007
	298	8.707	8.719	8.927	8.651
	299	8.81	8.83	8.982	8.713
	300	8.686	8.679	8.908	8.604
	301	8.559	8.548	8.786	8.482
	302	8.64	8.636	8.874	8.573
	303	8.279	8.266	8.52	8.222
	304	8.479	8.465	8.719	8.421
	305	8.568	8.543	8.89	8.537
	306	8.074	8.042	8.452	8.073
	307	8.168	8.16	8.445	8.121
	308	8.249	8.238	8.572	8.225
	309	8.419	8.421	8.694	8.379
	310	8.119	8.12	8.36	8.077
	311	8.394	8.411	8.699	8.371
	312	8.616	8.635	8.858	8.567
	313	8.703	8.716	8.99	8.665
	314	8.829	8.856	9.09	8.777
	315	8.65	8.662	8.77	8.529
	316	9.268	9.294	9.37	9.123
	317	8.942	8.96	9.077	8.831
	318	8.893	8.897	9.087	8.794
	319	8.852	8.858	8.966	8.716
	320	9.345	9.366	9.392	9.172
	321	9.127	9.141	9.173	8.97
	322	9.277	9.314	9.234	9.083
	323	9.358	9.393	9.396	9.198
	324	9.23	9.256	9.248	9.057
	325	9.108	9.137	9.194	8.971
	326	8.881	8.909	8.947	8.729
	327	8.822	8.849	8.905	8.672
	328	9.028	9.05	9.036	8.842
	329	9.024	9.035	9.067	8.849
	330	8.867	8.884	8.898	8.698
	331	9.015	9.02	9.1	8.856
	332	8.512	8.515	8.621	8.377
	333	8.818	8.812	8.937	8.675
	334	8.466	8.464	8.61	8.358
	335	8.315	8.309	8.457	8.189
	336	8.268	8.265	8.423	8.151
	337	7.888	7.874	8.098	7.786
	338	8.007	7.984	8.207	7.9
	339	7.88	7.856	8.145	7.804
	340	7.879	7.848	8.206	7.814
	341	7.789	7.752	8.15	7.756
	342	7.402	7.359	7.792	7.391
	343	7.319	7.28	7.802	7.335
	344	7.719	7.679	8.138	7.7
	345	7.498	7.432	7.902	7.477
	346	7.76	7.71	8.147	7.74
	347	8.013	7.965	8.322	7.952
	348	7.688	7.642	8.034	7.654
	349	7.672	7.635	7.999	7.636
	350	7.909	7.877	8.26	7.874
	351	7.37	7.325	7.796	7.382
	352	7.211	7.162	7.648	7.227
	353	7.834	7.795	8.178	7.806
	354	7.579	7.537	7.988	7.58
	355	7.591	7.541	7.985	7.578
	356	7.774	7.736	8.079	7.728
	357	7.003	6.952	7.364	6.986
	358	7.241	7.204	7.616	7.226
	359	7.856	7.829	8.092	7.771
	360	7.296	7.249	7.644	7.267
	361	7.305	7.267	7.697	7.302
	362	7.369	7.321	7.69	7.332
	363	7.463	7.41	7.896	7.473
	364	7.384	7.339	7.802	7.384
	365	7.65	7.607	8.038	7.654
	366	7.323	7.274	7.684	7.308
	367	7.403	7.359	7.758	7.391
	368	7.44	7.4	7.815	7.433
	369	7.334	7.298	7.721	7.346
	370	7.61	7.563	7.948	7.576
	371	8.397	8.359	8.636	8.312
	372	7.838	7.807	8.162	7.804
	373	7.386	7.347	7.75	7.385
	374	7.738	7.701	8.054	7.701
	375	7.632	7.601	8.015	7.631
	376	7.753	7.726	8.082	7.727
	377	7.7	7.663	8.022	7.67
	378	7.836	7.803	8.202	7.817
	379	7.453	7.415	7.904	7.48
	380	7.545	7.509	7.954	7.55
	381	7.702	7.673	8.041	7.677
	382	7.85	7.812	8.199	7.832
	383	8.015	7.99	8.309	7.975
	384	7.751	7.713	8.044	7.719
	385	7.625	7.589	7.984	7.609
	386	7.431	7.387	7.804	7.418
	387	7.671	7.633	8.034	7.662
	388	7.606	7.57	7.961	7.581
	389	7.473	7.427	7.804	7.426
	390	7.316	7.275	7.648	7.288
	391	7.153	7.114	7.538	7.151
	392	6.976	6.93	7.319	6.95
	393	7.198	7.147	7.579	7.185
	394	7.037	6.992	7.438	7.05
	395	7.438	7.395	7.797	7.414
	396	7.177	7.133	7.502	7.147
	397	7.442	7.39	7.713	7.393
	398	7.368	7.318	7.691	7.335
	399	7.431	7.382	7.747	7.395
	400	7.656	7.612	7.944	7.609
	401	7.714	7.668	7.908	7.615
	402	7.891	7.86	8.129	7.814
	403	7.938	7.908	8.142	7.837
	404	8.08	8.046	8.272	7.977
	405	7.73	7.701	7.99	7.67
	406	7.685	7.651	8.025	7.665
	407	8.624	8.603	8.775	8.505
	408	8.399	8.374	8.564	8.286
	409	7.938	7.911	8.203	7.89
	410	7.673	7.638	7.951	7.624
	411	7.959	7.921	8.216	7.896
	412	7.854	7.826	8.162	7.826
	413	7.517	7.485	7.864	7.489
	414	7.712	7.68	8.083	7.692
	415	7.554	7.527	7.944	7.556
	416	7.257	7.23	7.639	7.254
	417	7.566	7.531	7.84	7.515
	418	7.455	7.413	7.815	7.439
	419	7.252	7.217	7.6	7.234
	420	7.19	7.162	7.565	7.19
	421	7.433	7.404	7.647	7.351
	422	7.769	7.742	8.032	7.712
	423	7.739	7.712	7.959	7.645
	424	7.528	7.506	7.787	7.457
	425	7.793	7.768	8.066	7.724
	426	7.494	7.456	7.822	7.446
	427	7.454	7.411	7.766	7.397
	428	7.527	7.485	7.904	7.509
	429	7.531	7.491	7.87	7.493
	430	7.347	7.303	7.722	7.32
	431	7.456	7.408	7.819	7.427
	432	7.633	7.603	7.93	7.59
	433	7.434	7.398	7.821	7.425
	434	7.519	7.479	7.915	7.512
	435	7.8	7.76	8.123	7.747
	436	8.208	8.183	8.566	8.169
	437	8.155	8.133	8.557	8.149
	438	8.03	7.997	8.481	8.049
	439	7.771	7.74	8.192	7.762
	440	7.732	7.694	8.197	7.745
	441	7.325	7.292	7.815	7.363
	442	7.342	7.304	7.802	7.369
	443	7.731	7.691	8.125	7.71
	444	7.623	7.604	7.968	7.584
	445	7.412	7.382	7.795	7.414
	446	7.744	7.714	8.051	7.697
	447	7.928	7.903	8.229	7.878
	448	7.667	7.635	8.008	7.638
	449	7.468	7.43	7.84	7.438
	450	7.482	7.442	7.881	7.481
	451	8.12	8.095	8.393	8.059
	452	8.149	8.121	8.467	8.102
	453	7.399	7.359	7.787	7.381
	454	7.865	7.836	8.143	7.798
	455	7.665	7.627	7.949	7.623
	456	7.601	7.574	7.898	7.543
	457	8.045	8.023	8.263	7.959
	458	7.387	7.352	7.728	7.362
	459	7.728	7.701	8.023	7.681
	460	7.4	7.36	7.744	7.389
	461	7.648	7.614	7.975	7.598
	462	7.872	7.836	8.225	7.84
	463	7.792	7.766	8.082	7.731
	464	7.542	7.504	7.836	7.493
	465	7.237	7.21	7.549	7.193
	466	7.586	7.556	7.871	7.531
	467	7.547	7.528	7.839	7.481
	468	7.859	7.837	8.15	7.802
	469	7.546	7.508	7.863	7.498
	470	7.39	7.352	7.695	7.334
	471	7.335	7.3	7.68	7.309
	472	7.381	7.352	7.675	7.334
	473	7.477	7.433	7.789	7.449
	474	7.492	7.445	7.803	7.441
	475	7.515	7.471	7.842	7.481
	476	7.17	7.128	7.545	7.172
	477	7.314	7.278	7.622	7.296
	478	7.524	7.49	7.813	7.493
	479	7.805	7.779	7.988	7.717
	480	7.819	7.793	8.052	7.743
	481	7.611	7.585	7.926	7.568
	482	7.692	7.667	8.004	7.65
	483	7.726	7.703	8.051	7.682
	484	7.434	7.415	7.76	7.398
	485	7.524	7.498	7.849	7.481
	486	7.499	7.475	7.814	7.458
	487	7.697	7.665	7.929	7.61
	488	8.067	8.031	8.359	8.003
	489	7.782	7.746	8.05	7.698
	490	8.139	8.112	8.42	8.067
	491	7.58	7.537	7.922	7.539
	492	7.628	7.595	8.009	7.601
	493	8.368	8.337	8.578	8.259
	494	8.462	8.427	8.686	8.348
	495	8.217	8.189	8.502	8.133
	496	8.13	8.101	8.388	8.035
	497	7.961	7.932	8.271	7.891
	498	7.521	7.485	7.866	7.49
	499	8.088	8.05	8.365	8.011
	500	8.044	8.011	8.364	7.99
	501	7.937	7.911	8.212	7.868
	502	7.927	7.912	8.117	7.848
	503	8.026	8.003	8.105	7.908
	504	7.715	7.686	7.954	7.653
	505	8.448	8.428	8.631	8.359
	506	7.701	7.673	7.96	7.661
	507	7.844	7.811	8.077	7.789
	508	8.195	8.165	8.406	8.114
	509	7.929	7.889	8.152	7.867
	510	7.632	7.59	7.974	7.616
	511	7.853	7.814	8.168	7.834
	512	8.041	8.009	8.331	7.993
	513	8.064	8.036	8.264	7.984
	514	8.374	8.346	8.529	8.264
	515	8.111	8.078	8.348	8.045
	516	7.924	7.889	8.174	7.871
	517	7.821	7.788	8.137	7.792
	518	7.625	7.59	7.877	7.585
	519	7.775	7.739	8.07	7.733
	520	8.035	7.995	8.243	7.969
	521	8.08	8.058	8.269	8.014
	522	8.215	8.182	8.385	8.141
	523	7.891	7.854	8.097	7.826
	524	8.042	8.013	8.252	7.964
	525	7.954	7.917	8.167	7.87
	526	7.61	7.566	7.895	7.553
	527	7.66	7.623	7.911	7.581
	528	7.701	7.662	7.94	7.606
	529	7.927	7.881	8.182	7.844
	530	8.064	8.027	8.288	7.969
	531	7.807	7.774	8.074	7.721
	532	7.855	7.819	8.106	7.763
	533	7.78	7.751	8.082	7.712
	534	7.801	7.765	8.078	7.729
	535	7.762	7.711	8.058	7.691
	536	7.903	7.875	8.119	7.814
	537	7.843	7.808	8.081	7.753
	538	8.206	8.174	8.346	8.07
	539	8.045	8.015	8.21	7.95
	540	7.875	7.843	8.12	7.799
	541	8.164	8.133	8.294	8.039
	542	7.984	7.947	8.147	7.874
	543	8.107	8.078	8.261	8
	544	8.142	8.108	8.276	8.021
	545	7.891	7.861	8.065	7.79
	546	7.906	7.875	8.047	7.79
	547	8.19	8.164	8.286	8.069
	548	7.895	7.866	8.061	7.8
	549	7.979	7.945	8.152	7.889
	550	7.832	7.8	8.031	7.746
	551	8.141	8.11	8.318	8.024
	552	8.122	8.094	8.198	7.978
	553	8.212	8.183	8.398	8.128
	554	8.319	8.295	8.4	8.187
	555	8.331	8.305	8.408	8.208
	556	8.456	8.427	8.526	8.327
	557	8.061	8.025	8.245	7.967
	558	7.7	7.673	7.939	7.633
	559	7.743	7.711	7.936	7.654
	560	7.9	7.863	8.105	7.797
	561	8.156	8.126	8.346	8.06
	562	8.04	8.018	8.267	7.984
	563	8.363	8.33	8.513	8.245
	564	8.362	8.335	8.521	8.261
	565	8.376	8.345	8.473	8.25
	566	8.311	8.289	8.432	8.206
	567	8.354	8.339	8.441	8.23
	568	8.388	8.371	8.5	8.276
	569	8.425	8.402	8.563	8.323
	570	8.194	8.171	8.366	8.109
	571	8.009	7.974	8.178	7.91
	572	8.305	8.275	8.49	8.221
	573	8.436	8.415	8.646	8.346
	574	8.297	8.259	8.534	8.224
	575	8.426	8.397	8.676	8.364
	576	8.342	8.315	8.519	8.243
	577	8.245	8.216	8.442	8.147
	578	8.311	8.275	8.498	8.208
	579	8.51	8.486	8.586	8.368
	580	8.391	8.375	8.444	8.253
	581	8.779	8.755	8.854	8.63
	582	8.569	8.541	8.619	8.404
	583	8.651	8.643	8.617	8.456
	584	8.4	8.389	8.401	8.242
	585	8.597	8.586	8.575	8.42
	586	8.592	8.576	8.689	8.444
	587	8.043	8.016	8.184	7.918
	588	8.361	8.342	8.455	8.207
	589	8.311	8.289	8.504	8.208
	590	8.294	8.268	8.457	8.167
	591	8.177	8.143	8.357	8.06
	592	8.478	8.446	8.605	8.344
	593	8.499	8.475	8.588	8.341
	594	8.194	8.184	8.22	8.036
	595	8.333	8.306	8.372	8.169
	596	8.929	8.908	8.951	8.733
	597	8.438	8.42	8.607	8.329
	598	8.308	8.282	8.391	8.157
	599	8.505	8.488	8.556	8.339
	600	8.677	8.659	8.704	8.498
	601	8.802	8.785	8.793	8.616
	602	8.664	8.641	8.753	8.512
	603	8.762	8.742	8.848	8.61
	604	8.722	8.702	8.815	8.572
	605	8.439	8.43	8.474	8.281
	606	8.659	8.64	8.674	8.482
	607	8.503	8.48	8.468	8.309
	608	8.877	8.845	8.889	8.694
	609	8.862	8.837	8.863	8.681
	610	8.934	8.91	8.905	8.74
	611	9.052	9.027	9.054	8.86
	612	8.431	8.402	8.572	8.319
	613	8.562	8.533	8.617	8.406
	614	8.777	8.743	8.912	8.662
	615	8.478	8.449	8.624	8.357
	616	8.644	8.613	8.767	8.534
	617	8.397	8.373	8.542	8.296
	618	8.393	8.361	8.529	8.285
	619	8.202	8.179	8.357	8.117
	620	8.523	8.487	8.716	8.438
	621	8.587	8.556	8.727	8.488
	622	8.398	8.36	8.579	8.299
	623	8.404	8.386	8.56	8.304
	624	8.87	8.839	9.049	8.787
	625	8.197	8.166	8.4	8.127
	626	8.761	8.734	8.933	8.672
	627	8.176	8.139	8.373	8.081
	628	8.374	8.35	8.55	8.276
	629	8.823	8.796	8.909	8.681
	630	8.683	8.657	8.809	8.563
	631	8.724	8.708	8.827	8.586
	632	8.311	8.272	8.475	8.186
	633	8.598	8.569	8.746	8.477
	634	8.419	8.394	8.588	8.308
	635	8.269	8.244	8.488	8.183
	636	8.418	8.389	8.612	8.312
	637	8.331	8.307	8.521	8.229
	638	8.367	8.349	8.528	8.263
	639	8.443	8.414	8.635	8.347
	640	8.507	8.488	8.659	8.4
	641	8.746	8.717	8.886	8.62
	642	8.279	8.243	8.565	8.219
	643	8.493	8.466	8.697	8.401
	644	8.144	8.112	8.375	8.058
	645	7.974	7.946	8.234	7.903
	646	8.009	7.974	8.253	7.933
	647	7.99	7.963	8.236	7.913
	648	7.828	7.793	8.13	7.778
	649	7.996	7.96	8.24	7.92
	650	8.208	8.18	8.446	8.124
	651	7.898	7.87	8.174	7.838
	652	7.853	7.828	8.076	7.771
	653	8.093	8.067	8.293	7.995
	654	8.487	8.466	8.61	8.359
	655	8.389	8.359	8.616	8.307
	656	8.053	8.026	8.273	7.97
	657	8.201	8.181	8.356	8.087
	658	8.373	8.341	8.552	8.27
	659	8.081	8.056	8.279	7.998
	660	8.386	8.362	8.586	8.3
	661	8.264	8.234	8.513	8.19
	662	8.481	8.455	8.685	8.39
	663	8.524	8.502	8.76	8.446
	664	8.4	8.373	8.654	8.341
	665	8.346	8.313	8.549	8.262
	666	8.417	8.381	8.606	8.319
	667	8.223	8.195	8.426	8.142
	668	8.382	8.359	8.526	8.274
	669	8.342	8.31	8.471	8.23
	670	8.437	8.414	8.588	8.329
	671	8.703	8.683	8.754	8.544
	672	8.365	8.338	8.506	8.244
	673	8.377	8.356	8.493	8.237
	674	8.36	8.338	8.463	8.21
	675	8.466	8.437	8.557	8.308
	676	8.354	8.324	8.42	8.206
	677	8.405	8.363	8.509	8.252
	678	8.254	8.223	8.353	8.105
	679	8.794	8.768	8.802	8.602
	680	8.582	8.55	8.648	8.42
	681	8.714	8.689	8.778	8.557
	682	8.331	8.293	8.421	8.18
	683	8.363	8.336	8.469	8.23
	684	8.216	8.177	8.368	8.103
	685	8.092	8.056	8.24	7.988
	686	8.145	8.115	8.237	8.008
	687	8.024	7.993	8.187	7.927
	688	8.383	8.356	8.513	8.274
	689	8.368	8.334	8.508	8.264
	690	8.134	8.096	8.337	8.052
	691	8.339	8.311	8.482	8.236
	692	8.641	8.609	8.765	8.522
	693	8.367	8.331	8.479	8.239
	694	8.165	8.129	8.275	8.039
	695	8.493	8.456	8.583	8.352
	696	8.42	8.388	8.576	8.314
	697	8.538	8.496	8.699	8.42
	698	8.693	8.659	8.849	8.582
	699	8.346	8.307	8.524	8.246
	700	8.381	8.341	8.562	8.277
	701	8.216	8.179	8.357	8.118
	702	8.232	8.199	8.324	8.095
	703	8.355	8.327	8.448	8.215
	704	8.57	8.551	8.597	8.39
	705	8.286	8.26	8.391	8.142
	706	8.04	8.017	8.157	7.927
	707	8.16	8.128	8.327	8.043
	708	7.939	7.911	8.127	7.844
	709	7.7	7.674	7.9	7.614
	710	7.987	7.957	8.123	7.856
	711	7.968	7.942	8.114	7.852
	712	7.997	7.979	8.126	7.876
	713	8.122	8.09	8.298	8.02
	714	8.659	8.634	8.824	8.557
	715	8.111	8.082	8.381	8.059
	716	8.092	8.065	8.419	8.056
	717	8.094	8.066	8.327	8.011
	718	8.009	7.987	8.197	7.918
	719	8.324	8.292	8.562	8.253
	720	7.918	7.891	8.189	7.863
	721	7.929	7.909	8.155	7.858
	722	7.802	7.771	8.066	7.744
	723	8.169	8.142	8.381	8.089
	724	8.419	8.395	8.642	8.347
	725	8.16	8.143	8.386	8.094
	726	7.949	7.925	8.153	7.861
	727	8.202	8.17	8.405	8.114
	728	8.672	8.653	8.866	8.593
	729	8.343	8.309	8.543	8.264
	730	8.044	8.021	8.227	7.946
	731	8.021	8	8.274	7.955
	732	8.142	8.121	8.327	8.047
	733	8.597	8.566	8.786	8.495
	734	8.693	8.666	8.906	8.601
	735	8.404	8.379	8.554	8.287
	736	8.67	8.643	8.818	8.553
	737	8.433	8.418	8.586	8.324
	738	8.548	8.529	8.662	8.422
	739	8.44	8.407	8.643	8.347
	740	8.545	8.527	8.63	8.409
	741	8.39	8.36	8.473	8.247
	742	8.284	8.259	8.455	8.176
	743	8.419	8.404	8.566	8.302
	744	8.276	8.248	8.398	8.146
	745	8.194	8.176	8.354	8.083
	746	8.331	8.302	8.451	8.199
	747	8.565	8.543	8.705	8.45
	748	8.651	8.63	8.771	8.513
	749	8.62	8.602	8.804	8.516
	750	8.491	8.474	8.629	8.37
	751	8.353	8.338	8.447	8.214
	752	8.389	8.363	8.577	8.281
	753	8.047	8.016	8.209	7.933
	754	8.307	8.283	8.475	8.226
	755	8.55	8.523	8.626	8.405
	756	8.637	8.599	8.801	8.528
	757	8.633	8.599	8.777	8.519
	758	8.616	8.595	8.781	8.526
	759	8.624	8.601	8.781	8.534
	760	8.727	8.695	8.969	8.667
	761	8.583	8.561	8.763	8.496
	762	8.264	8.239	8.466	8.179
	763	8.348	8.325	8.607	8.282
	764	8.38	8.355	8.677	8.325
	765	8.357	8.321	8.618	8.279
	766	8.254	8.226	8.501	8.177
	767	8.337	8.314	8.551	8.258
	768	8.239	8.22	8.41	8.142
	769	8.166	8.138	8.4	8.088
	770	8.404	8.378	8.553	8.286
	771	8.255	8.22	8.459	8.162
	772	8.244	8.209	8.45	8.162
	773	8.165	8.133	8.286	8.037
	774	7.949	7.921	8.189	7.88
	775	7.998	7.968	8.217	7.913
	776	7.999	7.964	8.181	7.897
	777	8.02	7.994	8.255	7.943
	778	8.103	8.076	8.365	8.042
	779	8.087	8.051	8.339	8.016
	780	8.014	7.988	8.232	7.929
	781	7.891	7.867	8.125	7.814
	782	8.178	8.147	8.382	8.097
	783	8.052	8.017	8.298	7.983
	784	8.272	8.248	8.491	8.212
	785	8.55	8.525	8.717	8.45
	786	8.569	8.54	8.726	8.468
	787	8.611	8.577	8.82	8.511
	788	8.528	8.497	8.716	8.428
	789	8.393	8.367	8.584	8.295
	790	8.524	8.504	8.734	8.444
	791	8.4	8.387	8.57	8.298
	792	8.153	8.139	8.325	8.047
	793	8.262	8.242	8.455	8.161
	794	8.082	8.062	8.268	7.978
	795	8.075	8.059	8.229	7.953
	796	8.247	8.225	8.342	8.103
	797	8.047	8.028	8.22	7.937
	798	8.141	8.122	8.294	8.017
	799	8.655	8.639	8.734	8.514
	800	8.434	8.412	8.638	8.332
	801	8.644	8.618	8.815	8.536
	802	8.626	8.597	8.761	8.493
	803	8.498	8.472	8.678	8.384
	804	8.298	8.278	8.482	8.177
	805	8.294	8.265	8.559	8.208
	806	8.237	8.212	8.504	8.153
	807	8.145	8.122	8.413	8.062
	808	8.403	8.374	8.634	8.302
	809	8.224	8.196	8.454	8.123
	810	8.356	8.328	8.567	8.253
	811	8.337	8.315	8.56	8.238
	812	8.286	8.26	8.543	8.198
	813	8.443	8.415	8.678	8.35
	814	8.338	8.317	8.53	8.24
	815	7.969	7.948	8.208	7.888
	816	7.901	7.871	8.158	7.819
	817	8.134	8.101	8.368	8.039
	818	8.1	8.066	8.331	8.01
	819	8.17	8.14	8.315	8.041
	820	8.075	8.051	8.252	7.966
	821	8.296	8.272	8.537	8.208
	822	8.59	8.562	8.75	8.462
	823	8.627	8.615	8.808	8.51
	824	8.493	8.464	8.69	8.383
	825	8.519	8.489	8.756	8.428
	826	8.56	8.533	8.782	8.458
	827	8.829	8.809	8.934	8.691
	828	8.667	8.654	8.842	8.554
	829	8.33	8.309	8.594	8.244
	830	8.307	8.284	8.477	8.189
	831	8.862	8.84	9.036	8.748
	832	8.969	8.94	9.121	8.846
	833	8.271	8.251	8.42	8.144
	834	8.187	8.162	8.38	8.086
	835	8.046	8.023	8.205	7.936
	836	8.385	8.349	8.617	8.297
	837	8.228	8.192	8.578	8.191
	838	7.767	7.733	8.097	7.748
	839	7.773	7.739	8.053	7.728
	840	8.213	8.173	8.479	8.153
	841	8.063	8.038	8.303	7.99
	842	7.926	7.899	8.214	7.879
	843	7.836	7.808	8.177	7.811
	844	8.106	8.073	8.434	8.068
	845	7.95	7.906	8.327	7.935
	846	7.734	7.708	8.157	7.738
	847	7.83	7.79	8.221	7.817
	848	7.829	7.791	8.264	7.844
	849	7.969	7.935	8.34	7.954
	850	8.208	8.175	8.533	8.172
	851	7.77	7.735	8.133	7.753
	852	7.959	7.916	8.357	7.958
	853	7.633	7.606	7.969	7.617
	854	7.619	7.595	7.941	7.59
	855	7.612	7.584	7.956	7.598
	856	7.805	7.769	8.106	7.769
	857	7.364	7.331	7.677	7.334
	858	7.525	7.495	7.795	7.478
	859	7.263	7.232	7.598	7.244
	860	7.428	7.395	7.737	7.391
	861	7.457	7.417	7.88	7.468
	862	7.521	7.473	8.009	7.553
	863	7.608	7.576	7.983	7.598
	864	7.898	7.871	8.138	7.828
	865	7.858	7.824	8.164	7.801
	866	8.09	8.051	8.358	8.014
	867	7.953	7.923	8.256	7.907
	868	7.612	7.589	8.008	7.612
	869	7.725	7.697	8.101	7.707
	870	7.515	7.488	7.91	7.503
	871	7.694	7.658	8.08	7.679
	872	7.946	7.916	8.269	7.91
	873	8.014	7.984	8.296	7.952
	874	7.737	7.7	8.103	7.724
	875	7.544	7.508	8.054	7.595
	876	7.87	7.823	8.275	7.863
	877	7.668	7.635	8.007	7.641
	878	7.911	7.879	8.257	7.883
	879	7.886	7.847	8.307	7.901
	880	8.05	8.025	8.365	8.005
	881	7.914	7.885	8.253	7.88
	882	7.808	7.777	8.125	7.771
	883	7.881	7.852	8.197	7.837
	884	7.844	7.812	8.102	7.777
	885	8.043	8.014	8.338	7.984
	886	7.663	7.635	7.98	7.632
	887	8.21	8.179	8.536	8.162
	888	7.793	7.767	8.159	7.771
	889	7.832	7.81	8.098	7.769
	890	7.902	7.876	8.238	7.869
	891	7.952	7.909	8.369	7.942
	892	8.028	7.991	8.408	8.001
	893	8.222	8.178	8.514	8.145
	894	8.047	8.009	8.291	7.971
	895	8.351	8.313	8.635	8.288
	896	7.877	7.846	8.126	7.793
	897	7.854	7.817	8.202	7.817
	898	8.075	8.035	8.388	8.015
	899	8.235	8.2	8.541	8.172
	900	8.051	8.022	8.286	7.969
	901	7.852	7.806	8.238	7.832
	902	8.056	8.028	8.353	7.987
	903	8.291	8.262	8.575	8.22
	904	7.973	7.932	8.344	7.939
	905	8.083	8.036	8.445	8.036
	906	8.319	8.284	8.615	8.266
	907	8.021	7.981	8.4	8.004
	908	7.629	7.595	7.976	7.585
	909	7.935	7.903	8.259	7.892
	910	7.774	7.748	8.053	7.719
	911	7.853	7.822	8.181	7.819
	912	7.833	7.807	8.029	7.755
	913	7.937	7.912	8.14	7.828
	914	7.876	7.845	8.101	7.781
	915	8.094	8.068	8.296	7.994
	916	7.819	7.789	8.109	7.758
	917	7.999	7.962	8.262	7.912
	918	7.894	7.868	8.116	7.797
	919	7.853	7.826	8.102	7.778
	920	8.22	8.192	8.452	8.112
	921	8.241	8.213	8.436	8.118
	922	7.803	7.771	8.053	7.716
	923	7.694	7.657	7.996	7.622
	924	7.907	7.876	8.081	7.791
	925	8.354	8.33	8.576	8.257
	926	8.708	8.683	8.887	8.604
	927	8.41	8.377	8.586	8.297
	928	8.652	8.621	8.759	8.513
	929	8.73	8.708	8.823	8.584
	930	8.537	8.508	8.644	8.398
	931	8.36	8.328	8.53	8.236
	932	8.385	8.357	8.476	8.235
	933	8.588	8.559	8.662	8.427
	934	8.792	8.766	8.805	8.597
	935	8.619	8.602	8.65	8.452
	936	8.506	8.48	8.681	8.382
	937	8.295	8.272	8.468	8.174
	938	8.196	8.165	8.324	8.051
	939	8.084	8.039	8.306	7.97
	940	8.235	8.204	8.379	8.115
	941	8.062	8.019	8.245	7.959
	942	8.143	8.103	8.291	8.004
	943	7.992	7.958	8.275	7.916
	944	7.846	7.803	8.097	7.76
	945	7.796	7.762	8.067	7.728
	946	7.572	7.537	7.824	7.486
	947	7.537	7.507	7.795	7.451
	948	7.639	7.603	7.912	7.571
	949	7.731	7.697	8.027	7.672
	950	8.109	8.072	8.322	8.019
	951	8.269	8.228	8.469	8.158
	952	7.991	7.954	8.244	7.894
	953	7.808	7.763	8.087	7.73
	954	7.794	7.753	8.097	7.719
	955	7.894	7.853	8.249	7.857
	956	7.832	7.79	8.15	7.774
	957	7.843	7.798	8.149	7.785
	958	7.774	7.728	8.109	7.728
	959	7.959	7.914	8.258	7.901
	960	7.887	7.842	8.222	7.837
	961	7.667	7.624	7.985	7.617
	962	7.695	7.641	8.06	7.656
	963	7.709	7.662	8.011	7.636
	964	7.637	7.582	8.026	7.605
	965	7.771	7.721	8.114	7.716
	966	7.426	7.377	7.783	7.376
	967	7.87	7.83	8.118	7.781
	968	7.832	7.796	8.144	7.784
	969	7.429	7.381	7.751	7.381
	970	7.506	7.466	7.78	7.424
	971	7.818	7.771	8.064	7.718
	972	7.855	7.814	8.15	7.792
	973	7.747	7.702	8.06	7.684
	974	7.723	7.675	8.026	7.666
	975	7.753	7.712	8.034	7.688
	976	7.612	7.578	7.888	7.559
	977	7.73	7.688	8.091	7.7
	978	7.829	7.791	8.125	7.775
	979	8.015	7.971	8.26	7.94
	980	7.982	7.941	8.232	7.917
	981	7.587	7.545	7.857	7.529
	982	7.714	7.685	7.954	7.632
	983	7.711	7.675	7.941	7.64
	984	7.873	7.855	7.977	7.738
	985	7.574	7.549	7.757	7.493
	986	7.878	7.854	8.036	7.777
	987	7.748	7.712	8.021	7.693
	988	7.456	7.426	7.813	7.45
	989	7.398	7.374	7.742	7.386
	990	7.378	7.342	7.65	7.327
	991	7.8	7.763	7.977	7.702
	992	7.724	7.698	7.94	7.649
	993	7.949	7.914	8.131	7.853
	994	7.741	7.709	7.99	7.677
	995	7.764	7.738	8.013	7.703
	996	7.495	7.452	7.797	7.46
	997	7.671	7.634	7.922	7.607
	998	7.515	7.488	7.811	7.479
	999	7.499	7.464	7.762	7.445
	1000	7.62	7.587	7.838	7.526

## Sheet: CID-163114683
	frame#	Prot_CA	Prot_Backbone	Prot_Sidechain	Prot_All_Heavy	Lig_wrt_Protein	Lig_wrt_Ligand
	0	0	0	0	0	0	0
	1	1.967	1.972	2.445	2.149	1.587	0.73
	2	2.401	2.409	2.944	2.632	3.786	1.196
	3	3.119	3.178	3.38	3.207	3.324	1.029
	4	3.034	3.049	3.464	3.186	3.728	0.936
	5	3.826	3.836	4.194	3.939	4.213	1.318
	6	5.016	5.035	5.358	5.093	3.267	1.686
	7	5.731	5.771	6.037	5.831	5.126	1.232
	8	5.759	5.8	6.143	5.896	4.542	1.4
	9	6.596	6.638	7.024	6.698	4.245	1.364
	10	5.987	6.003	6.506	6.116	3.992	1.286
	11	5.77	5.799	6.285	5.903	3.073	1.204
	12	5.858	5.874	6.484	6.023	2.826	1.282
	13	6.248	6.288	6.647	6.305	2.789	1.455
	14	6.16	6.167	6.764	6.329	2.686	1.333
	15	6.399	6.447	6.925	6.543	2.837	0.919
	16	6.762	6.815	7.342	6.951	3.421	0.919
	17	6.107	6.15	6.703	6.315	2.247	0.951
	18	6.029	6.095	6.652	6.263	2.294	0.919
	19	6.458	6.523	7.073	6.691	3.067	1.015
	20	6.499	6.547	7.149	6.731	2.246	1.294
	21	6.286	6.322	6.96	6.522	2.437	1.209
	22	6.305	6.33	6.998	6.559	2.478	1.006
	23	6.378	6.387	7.131	6.662	2.828	1.119
	24	5.864	5.879	6.672	6.165	2.182	1.236
	25	6.193	6.183	6.973	6.47	2.037	1.219
	26	5.813	5.829	6.457	6.038	2.769	1.444
	27	6.142	6.148	6.788	6.368	2.024	1.36
	28	6.433	6.442	7.05	6.629	2.329	1.201
	29	6.444	6.455	7.157	6.696	2.862	1.306
	30	6.505	6.51	7.221	6.757	2.295	1.135
	31	6.935	6.956	7.518	7.104	2.58	1.203
	32	7.285	7.293	7.856	7.423	2.643	1.122
	33	7.508	7.517	8.161	7.67	2.927	1.015
	34	7.565	7.57	8.228	7.728	2.765	1.007
	35	7.745	7.743	8.418	7.907	3.01	1.207
	36	7.231	7.233	7.876	7.418	2.14	1.324
	37	6.638	6.65	7.367	6.858	2.465	1.447
	38	6.892	6.889	7.574	7.08	3.29	1.235
	39	6.972	6.957	7.73	7.191	3.624	1.189
	40	6.719	6.721	7.464	6.932	4.352	1.181
	41	6.452	6.472	7.172	6.674	2.959	0.821
	42	6.472	6.489	7.104	6.643	3.029	1.154
	43	5.87	5.889	6.521	6.035	2.302	1.107
	44	5.944	5.96	6.598	6.147	2.816	1.194
	45	6.217	6.242	6.856	6.408	2.351	1.149
	46	6.606	6.628	7.067	6.731	2.852	1.233
	47	6.501	6.517	7.093	6.697	3.322	1.195
	48	7.01	7.037	7.486	7.144	3.27	1.223
	49	6.282	6.296	6.899	6.466	2.647	1.193
	50	6.777	6.789	7.402	6.955	3.327	1.116
	51	6.677	6.705	7.311	6.88	2.934	1.178
	52	6.704	6.73	7.28	6.865	3.815	1.145
	53	6.96	7.008	7.469	7.093	2.487	1.327
	54	6.702	6.749	7.198	6.835	2.426	1.115
	55	7.187	7.239	7.569	7.251	3.08	1.367
	56	7.515	7.575	7.859	7.569	2.753	1.105
	57	7.978	8.045	8.348	8.046	3.894	1.209
	58	6.893	6.951	7.405	7.034	3.211	0.921
	59	6.93	6.975	7.509	7.11	2.688	1.778
	60	6.853	6.89	7.478	7.063	3.147	1.358
	61	6.823	6.845	7.493	7.054	3.021	1.306
	62	6.812	6.866	7.346	6.97	1.835	0.949
	63	7.824	7.885	8.156	7.88	2.754	0.976
	64	7.876	7.918	8.382	8.004	2.575	1.261
	65	7.576	7.621	8.16	7.744	4.463	1.428
	66	7.653	7.701	8.126	7.757	4.035	2.001
	67	6.705	6.748	7.419	6.947	4.21	1.43
	68	7.024	7.054	7.668	7.209	2.898	1.174
	69	7.764	7.785	8.358	7.932	3.569	1.223
	70	8.124	8.161	8.615	8.247	3.045	1.152
	71	8.066	8.118	8.464	8.153	2.507	1.253
	72	7.897	7.924	8.393	8.026	3.005	1.314
	73	7.896	7.922	8.346	8.023	3.452	1.212
	74	8.56	8.586	8.85	8.582	3.268	1.186
	75	8.845	8.861	9.237	8.918	3.396	1.172
	76	8.888	8.893	9.283	8.947	2.918	1.335
	77	8.562	8.579	8.947	8.627	3.793	1.507
	78	8.612	8.616	9.045	8.687	3.599	1.429
	79	8.331	8.366	8.751	8.414	2.777	1.206
	80	8.469	8.525	8.884	8.555	3.596	1.247
	81	8.46	8.51	8.901	8.557	2.927	1.129
	82	8.675	8.722	9.042	8.751	2.989	1.117
	83	8.718	8.768	9.106	8.79	3.163	1.219
	84	8.83	8.864	9.257	8.907	3.118	1.043
	85	9.385	9.427	9.75	9.438	3.992	1.176
	86	9.239	9.287	9.617	9.299	3.819	1.264
	87	8.628	8.666	9.064	8.709	3.653	1.188
	88	8.533	8.574	8.908	8.575	3.384	1.4
	89	7.953	8.018	8.409	8.058	3.296	1.204
	90	7.936	8.004	8.379	8.038	3.134	1.316
	91	7.632	7.694	8.148	7.783	2.911	1.249
	92	7.539	7.587	8.111	7.688	3.469	1.234
	93	6.798	6.841	7.396	6.984	2.637	1.196
	94	6.523	6.553	7.288	6.794	2.665	1.177
	95	6.909	6.937	7.615	7.171	3.451	1.297
	96	7.047	7.072	7.73	7.285	4.306	1.628
	97	6.944	6.969	7.584	7.142	3.893	1.241
	98	6.812	6.841	7.486	7.025	3.153	1.365
	99	6.762	6.781	7.46	6.992	3.708	1.24
	100	7.231	7.282	7.743	7.371	5.346	1.262
	101	7.14	7.201	7.612	7.264	4.388	1.289
	102	7.222	7.264	7.725	7.341	3.207	1.179
	103	7.47	7.513	7.991	7.585	3.35	1.13
	104	8.038	8.077	8.512	8.124	3.812	1.087
	105	8.428	8.461	8.932	8.523	5.051	1.217
	106	7.632	7.656	8.174	7.744	3.205	1.279
	107	7.54	7.558	8.181	7.71	2.495	1.231
	108	7.261	7.281	7.938	7.444	2.741	1.119
	109	7.108	7.137	7.803	7.318	2.116	1.065
	110	7.304	7.348	7.953	7.496	3.66	1.153
	111	7.461	7.504	8.136	7.663	3.876	1.09
	112	8.052	8.123	8.515	8.164	3.669	1.249
	113	8.586	8.643	9.044	8.667	3.796	0.977
	114	8.538	8.598	8.846	8.552	4.111	1.084
	115	8.584	8.629	9.009	8.652	3.45	1.147
	116	8.387	8.433	8.837	8.473	4.22	1.257
	117	8.149	8.221	8.53	8.212	3.746	1.288
	118	8.488	8.55	8.845	8.541	3.901	1.28
	119	8.734	8.798	9.073	8.767	3.583	1.109
	120	9.458	9.511	9.739	9.457	4.726	1.209
	121	8.924	8.98	9.311	8.958	3.414	1.18
	122	8.422	8.471	8.871	8.508	3.484	1.107
	123	8.463	8.519	8.876	8.536	3.228	1.365
	124	8.043	8.065	8.609	8.174	3.362	1.453
	125	8.068	8.109	8.611	8.211	3.2	1.189
	126	8.419	8.469	8.845	8.5	3.406	1.242
	127	8.996	9.061	9.273	8.996	3.53	1.248
	128	8.383	8.454	8.872	8.514	3.368	1.149
	129	8.455	8.519	8.874	8.541	3.668	1.223
	130	8.664	8.738	9.049	8.734	3.462	1.089
	131	8.444	8.511	8.899	8.544	3.662	1.161
	132	7.898	7.951	8.445	8.038	4.104	1.26
	133	6.726	6.769	7.494	7.007	4.936	1.411
	134	6.608	6.644	7.351	6.86	3.586	1.214
	135	6.854	6.887	7.574	7.098	3.618	1.393
	136	6.644	6.683	7.307	6.863	2.942	1.353
	137	6.69	6.737	7.297	6.885	2.485	1.413
	138	7.381	7.44	7.899	7.541	3.162	1.243
	139	7.48	7.526	8.019	7.659	3.572	1.505
	140	7.398	7.446	7.975	7.581	3.309	1.529
	141	7.327	7.384	7.884	7.495	2.814	1.305
	142	7.401	7.46	8.005	7.594	3.052	1.169
	143	6.918	6.967	7.544	7.118	3.145	1.208
	144	6.747	6.792	7.424	6.977	2.987	1.279
	145	6.43	6.451	7.22	6.707	2.562	1.151
	146	6.592	6.609	7.491	6.94	3.927	1.362
	147	6.766	6.768	7.606	7.064	3.897	1.302
	148	6.714	6.721	7.506	7.024	3.112	1.341
	149	6.359	6.385	7.136	6.663	3.598	1.134
	150	6.649	6.645	7.464	6.946	3.724	1.269
	151	6.596	6.599	7.438	6.904	2.584	1.2
	152	6.446	6.43	7.363	6.785	3.616	1.276
	153	6.853	6.843	7.631	7.107	3.054	1.169
	154	6.695	6.67	7.572	6.999	3.335	1.317
	155	6.19	6.178	7.042	6.476	2.872	1.236
	156	6.8	6.797	7.561	7.039	3.827	1.444
	157	7.034	7.033	7.713	7.218	4.017	1.203
	158	7.214	7.197	7.91	7.421	4.103	1.109
	159	7.722	7.721	8.404	7.918	4.057	1.324
	160	7.819	7.84	8.407	7.968	4.459	1.198
	161	7.611	7.628	8.262	7.787	3.619	1.357
	162	8.318	8.352	8.9	8.459	3.989	1.302
	163	8.888	8.935	9.345	8.958	3.921	1.184
	164	8.216	8.237	8.825	8.361	3.925	1.303
	165	7.942	7.967	8.588	8.11	3.855	1.186
	166	8.135	8.188	8.735	8.309	4.433	1.298
	167	7.649	7.676	8.206	7.784	4.693	1.28
	168	8.057	8.092	8.689	8.222	5.261	1.065
	169	7.538	7.552	8.194	7.695	4.17	1.283
	170	7.374	7.397	8.016	7.536	3.424	1.174
	171	7.593	7.627	8.144	7.718	4.389	1.264
	172	7.271	7.283	7.902	7.44	3.872	1.126
	173	6.891	6.897	7.662	7.147	4.338	1.098
	174	6.583	6.591	7.42	6.879	3.694	1.089
	175	6.638	6.667	7.337	6.884	3.105	1.208
	176	7.007	7.045	7.645	7.212	4.554	0.814
	177	6.622	6.63	7.358	6.89	4.568	1.119
	178	6.659	6.682	7.406	6.928	4.123	1.292
	179	6.588	6.586	7.466	6.906	3.68	1.17
	180	6.567	6.565	7.281	6.806	3.357	0.842
	181	6.793	6.799	7.586	7.061	4.439	1.267
	182	6.302	6.282	7.154	6.591	2.613	1.158
	183	6.684	6.662	7.549	6.983	3.481	1.199
	184	6.334	6.313	7.204	6.623	2.847	1.1
	185	6.457	6.42	7.344	6.749	3.395	1.324
	186	6.457	6.43	7.29	6.734	2.871	1.181
	187	6.755	6.723	7.518	6.993	3.328	1.197
	188	6.535	6.508	7.378	6.806	3.187	1.202
	189	6.664	6.648	7.404	6.892	3.463	1.39
	190	6.316	6.297	7.167	6.607	2.174	1.308
	191	6.612	6.59	7.442	6.882	3.1	1.29
	192	6.522	6.488	7.274	6.753	2.537	1.254
	193	6.542	6.501	7.354	6.797	2.502	1.235
	194	6.66	6.636	7.583	6.972	3.122	1.151
	195	6.488	6.449	7.408	6.792	3.711	1.138
	196	6.415	6.392	7.29	6.72	2.337	1.301
	197	6.404	6.378	7.304	6.717	3.542	1.132
	198	6.184	6.159	6.992	6.449	3.04	1.025
	199	6.709	6.69	7.618	7.013	3.109	1.105
	200	6.708	6.696	7.575	6.995	3.568	1.23
	201	6.62	6.609	7.494	6.913	3.085	1.228
	202	6.375	6.379	7.158	6.633	2.44	1.243
	203	6.876	6.89	7.61	7.09	2.747	1.267
	204	6.677	6.681	7.477	6.947	2.587	1.361
	205	6.484	6.486	7.235	6.725	2.749	1.272
	206	6.813	6.833	7.46	7.014	3.651	1.425
	207	7.257	7.268	8.014	7.504	4.782	1.232
	208	7.417	7.446	8.144	7.634	4.123	1.294
	209	7.47	7.489	8.234	7.717	3.982	1.238
	210	7.35	7.386	8.061	7.59	4.573	1.234
	211	6.717	6.737	7.455	6.971	3.17	1.093
	212	6.891	6.906	7.696	7.156	3.369	1.284
	213	6.991	7.009	7.723	7.242	3.319	1.419
	214	6.889	6.918	7.699	7.174	1.954	1.136
	215	6.883	6.891	7.642	7.134	2.728	1.201
	216	7.11	7.126	7.86	7.354	3.416	1.248
	217	7.561	7.55	8.397	7.828	3.254	1.062
	218	7.496	7.474	8.386	7.79	3.474	1.237
	219	7.309	7.281	8.204	7.595	3.334	1.283
	220	7.093	7.066	7.936	7.354	2.699	1.115
	221	7.517	7.503	8.275	7.746	3.74	1.282
	222	7.326	7.318	8.168	7.602	2.513	1.106
	223	7.47	7.481	8.235	7.719	2.685	1.059
	224	7.724	7.722	8.436	7.946	2.818	1.309
	225	7.758	7.758	8.426	7.935	3.652	1.304
	226	7.339	7.342	8.122	7.582	3.843	1.32
	227	7.862	7.845	8.672	8.104	3.383	1.362
	228	7.591	7.57	8.464	7.858	2.967	1.259
	229	7.492	7.477	8.316	7.736	3.764	1.334
	230	7.804	7.795	8.601	8.042	4.129	1.409
	231	7.8	7.802	8.509	7.98	3.306	1.257
	232	7.763	7.738	8.559	7.989	3.961	1.215
	233	7.788	7.776	8.565	8.01	4.64	1.687
	234	7.832	7.825	8.616	8.051	3.393	1.447
	235	7.911	7.908	8.601	8.096	4.143	1.301
	236	7.509	7.505	8.282	7.736	3.266	1.209
	237	7.962	7.951	8.702	8.157	3.678	1.15
	238	8.175	8.171	8.886	8.353	3.718	1.337
	239	7.898	7.867	8.726	8.147	3.5	1.35
	240	7.864	7.853	8.583	8.062	2.766	1.046
	241	7.84	7.814	8.581	8.044	2.834	1.406
	242	7.418	7.392	8.223	7.675	3.204	1.281
	243	8.019	8.007	8.755	8.216	3.158	1.229
	244	8.15	8.138	8.855	8.341	3.366	1.474
	245	8.309	8.295	9.028	8.506	3.017	1.362
	246	8.425	8.424	9.066	8.575	3.928	1.308
	247	8.459	8.461	9.127	8.627	3.543	1.38
	248	8.659	8.651	9.333	8.822	3.587	1.255
	249	8.407	8.407	8.977	8.516	2.852	1.135
	250	8.439	8.452	8.965	8.542	3.3	1.331
	251	8.829	8.842	9.265	8.884	3.497	1.154
	252	8.555	8.566	9.101	8.65	3.138	1.186
	253	8.991	9.017	9.4	9.027	2.939	1.203
	254	8.7	8.72	9.164	8.769	3.161	1.206
	255	8.875	8.902	9.336	8.965	3.442	1.313
	256	8.774	8.79	9.134	8.802	3.949	1.235
	257	9.123	9.155	9.49	9.143	3.32	1.322
	258	9.088	9.126	9.509	9.149	3.12	1.291
	259	8.966	8.98	9.539	9.073	3.268	1.269
	260	9.026	9.047	9.589	9.131	3.484	1.255
	261	8.692	8.695	9.269	8.8	3.497	1.227
	262	8.663	8.65	9.346	8.82	4.265	1.345
	263	8.527	8.52	9.219	8.675	3.875	1.274
	264	8.401	8.405	9.141	8.598	2.708	1.284
	265	8.23	8.24	8.95	8.433	3.061	1.209
	266	7.964	7.961	8.681	8.173	2.835	0.989
	267	8.012	8.006	8.764	8.232	2.955	1.158
	268	7.992	7.976	8.789	8.243	1.981	1.172
	269	8.246	8.238	9.035	8.469	3.186	1.323
	270	8.08	8.069	8.874	8.325	3.065	1.297
	271	8.169	8.165	8.959	8.4	2.882	1.256
	272	8.667	8.671	9.411	8.85	2.988	1.263
	273	8.291	8.278	9.149	8.56	3.133	1.328
	274	8.125	8.127	8.882	8.331	3.393	1.366
	275	8.153	8.167	8.855	8.34	2.998	1.356
	276	8.393	8.406	9.124	8.599	3.199	1.265
	277	8.166	8.174	8.881	8.364	3.257	1.319
	278	8.348	8.362	9.026	8.519	3.789	1.343
	279	8.484	8.481	9.128	8.628	4.854	1.225
	280	7.904	7.901	8.587	8.087	3.499	1.293
	281	7.976	7.974	8.688	8.176	2.902	1.329
	282	8.07	8.072	8.765	8.258	2.59	1.386
	283	7.64	7.641	8.371	7.852	2.438	1.173
	284	7.552	7.548	8.215	7.735	2.359	1.441
	285	7.706	7.706	8.379	7.894	2.133	1.184
	286	7.865	7.867	8.527	8.054	3.136	1.313
	287	7.927	7.929	8.693	8.179	2.579	1.252
	288	7.721	7.714	8.439	7.933	2.012	1.065
	289	7.594	7.596	8.379	7.85	2.486	1.358
	290	7.738	7.735	8.544	7.998	2.304	1.457
	291	7.824	7.817	8.644	8.096	2.309	1.254
	292	7.979	7.985	8.73	8.205	2.779	1.288
	293	7.921	7.925	8.63	8.122	2.985	1.276
	294	7.653	7.647	8.395	7.867	2.976	1.211
	295	7.694	7.698	8.433	7.913	3.353	1.211
	296	7.745	7.74	8.542	7.989	3.76	1.461
	297	7.448	7.447	8.208	7.679	3.113	1.22
	298	7.6	7.593	8.343	7.834	2.876	1.175
	299	7.699	7.709	8.427	7.928	2.47	1.376
	300	7.871	7.861	8.601	8.099	2.53	1.409
	301	7.847	7.841	8.553	8.062	2.544	1.384
	302	7.76	7.76	8.471	7.963	2.633	1.165
	303	7.583	7.578	8.351	7.824	3.067	1.374
	304	7.479	7.489	8.128	7.662	3.028	1.349
	305	7.438	7.447	8.127	7.649	2.784	1.283
	306	7.516	7.513	8.248	7.748	2.497	1.377
	307	7.619	7.627	8.429	7.903	3.617	1.205
	308	7.738	7.753	8.476	7.96	3.558	1.462
	309	7.688	7.696	8.352	7.877	1.877	1.334
	310	7.557	7.56	8.291	7.778	1.908	1.216
	311	7.728	7.729	8.389	7.913	2.08	1.199
	312	7.855	7.857	8.571	8.07	2.82	1.326
	313	7.614	7.625	8.314	7.822	3.018	1.466
	314	7.716	7.713	8.498	7.979	3.725	1.451
	315	7.162	7.165	7.894	7.403	3.607	1.446
	316	7.358	7.345	8.054	7.573	3.722	1.531
	317	7.509	7.502	8.154	7.708	2.992	1.412
	318	7.179	7.171	7.835	7.376	2.757	1.557
	319	7.685	7.692	8.332	7.87	2.866	1.214
	320	7.622	7.624	8.297	7.819	3.737	1.319
	321	7.524	7.528	8.281	7.783	2.675	1.288
	322	7.774	7.773	8.446	7.95	3.104	1.337
	323	7.924	7.936	8.718	8.177	3.702	1.198
	324	8.06	8.067	8.817	8.292	4.195	1.287
	325	7.825	7.822	8.563	8.053	4.316	1.3
	326	7.706	7.711	8.401	7.912	3.029	1.216
	327	7.758	7.754	8.492	7.987	3.326	1.292
	328	7.594	7.59	8.362	7.842	3.996	1.165
	329	7.034	7.046	7.799	7.285	3.499	1.235
	330	7.36	7.358	8.108	7.598	2.739	1.264
	331	7.431	7.429	8.214	7.692	3.416	1.343
	332	7.233	7.231	7.978	7.483	2.787	1.184
	333	7.511	7.491	8.394	7.81	3.914	1.217
	334	7.137	7.127	7.997	7.434	2.66	1.298
	335	7.074	7.056	7.927	7.371	2.629	1.2
	336	7.296	7.275	8.189	7.619	3.498	1.182
	337	7.783	7.749	8.679	8.081	3.702	1.164
	338	7.568	7.539	8.479	7.883	3.909	1.112
	339	7.619	7.613	8.469	7.901	3.749	1.378
	340	7.418	7.412	8.205	7.666	3.425	1.233
	341	6.964	6.97	7.754	7.221	3.829	1.235
	342	7.152	7.149	8.02	7.449	2.851	1.22
	343	6.851	6.838	7.752	7.173	3.096	1.405
	344	7.192	7.174	8.008	7.485	2.904	1.482
	345	6.905	6.903	7.796	7.216	3.693	1.694
	346	7.363	7.355	8.213	7.65	3.728	1.744
	347	7.107	7.099	7.963	7.396	2.514	1.327
	348	7.195	7.183	8.029	7.475	2.832	1.23
	349	7.16	7.136	8.072	7.473	3.394	1.383
	350	7.192	7.18	8.068	7.491	3.761	1.223
	351	6.9	6.885	7.736	7.185	3.642	1.274
	352	7.222	7.224	7.96	7.463	2.641	1.311
	353	6.98	6.974	7.778	7.256	2.331	1.249
	354	6.937	6.933	7.715	7.216	2.945	1.224
	355	7.086	7.076	7.926	7.394	3.447	1.291
	356	7.004	6.994	7.816	7.289	2.559	1.27
	357	7.147	7.127	7.946	7.427	2.821	1.247
	358	7.154	7.141	7.961	7.449	3.594	1.267
	359	7.236	7.219	8.053	7.519	3.666	1.125
	360	6.991	6.969	7.745	7.254	3.126	1.291
	361	7.169	7.15	7.993	7.447	2.774	1.406
	362	7.358	7.342	8.152	7.607	2.673	1.209
	363	7.557	7.539	8.403	7.829	3.961	1.367
	364	7.413	7.394	8.201	7.661	4.051	1.195
	365	7.314	7.291	8.093	7.578	3.156	1.059
	366	7.63	7.619	8.354	7.861	4.147	1.288
	367	7.255	7.243	8.042	7.52	3.466	1.169
	368	6.863	6.845	7.678	7.147	3.483	1.145
	369	7.111	7.095	7.943	7.405	4.045	1.208
	370	6.707	6.671	7.694	7.065	3.607	1.194
	371	6.786	6.762	7.594	7.054	3.841	1.378
	372	6.899	6.878	7.67	7.138	3.206	1.344
	373	6.847	6.833	7.62	7.085	4.006	1.089
	374	6.588	6.578	7.419	6.87	3.347	1.08
	375	6.701	6.683	7.549	6.984	3.842	1.121
	376	6.58	6.569	7.352	6.83	2.262	1.278
	377	6.573	6.555	7.379	6.841	2.939	1.14
	378	6.825	6.816	7.62	7.08	3.42	1.277
	379	6.926	6.918	7.664	7.157	3.836	1.216
	380	6.85	6.844	7.68	7.11	4.3	0.965
	381	6.971	6.953	7.854	7.278	3.456	1.201
	382	7.202	7.191	8.066	7.499	3.116	1.204
	383	7.101	7.083	7.95	7.397	2.661	1.3
	384	6.961	6.948	7.755	7.225	2.952	1.15
	385	7.264	7.25	8.028	7.508	3.062	1.382
	386	7.087	7.085	7.864	7.355	2.76	1.07
	387	7.083	7.069	7.988	7.402	3.259	1.274
	388	6.852	6.838	7.794	7.179	2.52	1.247
	389	7.225	7.227	8.138	7.535	4.075	1.201
	390	7.108	7.108	7.974	7.406	4.27	1.236
	391	7.207	7.212	8.075	7.507	2.677	1.186
	392	7.203	7.201	7.992	7.468	2.5	1.191
	393	6.994	6.998	7.911	7.349	2.898	1.284
	394	6.923	6.905	7.799	7.245	3.931	1.182
	395	7.032	7.008	7.941	7.37	3.204	1.217
	396	7.034	7.01	7.834	7.323	3.9	0.919
	397	6.797	6.78	7.552	7.068	2.94	0.985
	398	6.763	6.736	7.568	7.052	2.961	0.98
	399	6.807	6.779	7.487	7.036	2.886	0.905
	400	6.639	6.623	7.411	6.91	3.376	1.206
	401	6.597	6.576	7.365	6.874	3.363	1.423
	402	6.607	6.602	7.319	6.852	3.82	1.632
	403	6.471	6.455	7.259	6.743	3.284	1.176
	404	6.893	6.879	7.806	7.212	2.75	1.075
	405	6.97	6.968	7.819	7.274	2.166	1.162
	406	6.676	6.675	7.462	6.954	2.348	1.275
	407	6.869	6.864	7.652	7.132	3.154	1.369
	408	6.912	6.909	7.754	7.207	2.79	1.199
	409	6.814	6.807	7.629	7.109	1.215	0.714
	410	6.976	6.982	7.698	7.2	1.855	1.308
	411	6.962	6.958	7.827	7.251	2.114	1.231
	412	6.79	6.788	7.665	7.075	2.889	1.423
	413	6.864	6.863	7.828	7.204	2.868	1.223
	414	7.065	7.079	7.931	7.357	2.851	1.342
	415	6.7	6.688	7.515	6.953	3.529	1.315
	416	7.192	7.2	7.976	7.42	2.751	1.307
	417	6.833	6.842	7.567	7.059	2.263	1.168
	418	7.481	7.486	8.236	7.701	3.212	1.206
	419	7.782	7.78	8.521	7.972	2.391	1.224
	420	8.046	8.06	8.752	8.226	2.924	1.354
	421	7.968	7.976	8.678	8.152	2.797	1.276
	422	8.248	8.261	8.955	8.426	3.182	1.392
	423	8.072	8.072	8.821	8.273	3.246	1.296
	424	8.187	8.185	8.961	8.4	3.479	1.398
	425	7.998	8.018	8.707	8.189	3.91	1.254
	426	7.911	7.924	8.696	8.124	3.73	1.334
	427	8.2	8.212	8.945	8.386	3.754	1.239
	428	7.865	7.894	8.595	8.085	2.437	1.057
	429	8.036	8.057	8.757	8.228	3.015	1.177
	430	7.775	7.782	8.526	7.989	2.75	1.311
	431	7.828	7.831	8.608	8.062	3.057	1.268
	432	8.021	8.032	8.818	8.249	3.199	1.36
	433	8.012	7.999	8.886	8.271	2.696	1.286
	434	7.925	7.917	8.796	8.193	2.48	1.289
	435	7.68	7.674	8.539	7.945	2.151	1.273
	436	8.024	8.029	8.793	8.245	2.67	1.442
	437	7.838	7.846	8.613	8.06	2.773	1.273
	438	7.736	7.741	8.546	7.968	3.319	1.303
	439	7.816	7.824	8.628	8.057	2.757	1.268
	440	7.927	7.938	8.718	8.157	2.946	1.301
	441	8.381	8.393	9.065	8.567	4.303	1.315
	442	8.283	8.312	8.88	8.426	3.323	1.265
	443	8.024	8.055	8.681	8.192	3.656	1.449
	444	7.931	7.957	8.582	8.116	2.847	1.22
	445	8.411	8.429	9.114	8.604	4.515	1.46
	446	8.386	8.407	9.065	8.563	5.069	1.405
	447	7.818	7.841	8.507	8.02	3.061	1.593
	448	8.164	8.183	8.837	8.335	2.685	1.156
	449	8.024	8.059	8.694	8.198	3.225	1.336
	450	7.946	7.974	8.542	8.086	2.971	1.3
	451	7.888	7.918	8.518	8.047	2.643	1.261
	452	8.026	8.051	8.695	8.205	2.594	1.419
	453	7.97	8.004	8.638	8.142	4.466	1.342
	454	8.187	8.217	8.879	8.374	3.337	1.404
	455	8.312	8.347	8.921	8.446	5.146	1.242
	456	8.389	8.412	9.086	8.577	5.455	1.259
	457	7.954	7.98	8.677	8.162	4.081	1.321
	458	7.891	7.92	8.619	8.113	4.291	1.264
	459	7.966	7.984	8.69	8.188	4.419	1.284
	460	8.371	8.386	9.038	8.54	4.791	1.386
	461	8.385	8.41	9.065	8.58	4.167	1.258
	462	8.114	8.131	8.833	8.34	3.358	1.216
	463	8.215	8.231	8.91	8.427	4.195	1.375
	464	8.361	8.379	9.008	8.541	3.642	1.389
	465	8.522	8.521	9.133	8.67	4	1.443
	466	8.32	8.331	8.949	8.488	3.646	1.365
	467	8.464	8.466	9.06	8.621	3.424	1.382
	468	8.459	8.467	9.11	8.62	3.46	1.344
	469	8.359	8.378	8.978	8.527	4.413	1.422
	470	8.353	8.357	8.961	8.497	3.571	1.333
	471	8.743	8.764	9.403	8.908	4.494	1.389
	472	8.69	8.707	9.367	8.867	5.519	1.258
	473	8.293	8.298	8.979	8.48	5.123	1.341
	474	8.222	8.218	8.908	8.392	4.469	1.23
	475	8.198	8.206	8.902	8.39	3.84	1.288
	476	8.438	8.441	9.11	8.623	4.648	1.365
	477	8.398	8.413	9.051	8.564	4.213	1.425
	478	8.119	8.121	8.902	8.348	4.189	1.333
	479	7.811	7.824	8.597	8.046	3.044	1.285
	480	7.817	7.829	8.59	8.038	3.813	1.346
	481	8.206	8.224	8.895	8.387	5.059	1.503
	482	7.878	7.897	8.642	8.098	2.829	1.823
	483	7.924	7.934	8.737	8.162	2.127	1.35
	484	7.994	8.008	8.721	8.197	2.594	1.413
	485	7.938	7.951	8.681	8.133	2.673	1.343
	486	7.992	8.01	8.758	8.2	2.536	1.671
	487	8.144	8.154	8.859	8.32	3.347	1.429
	488	8.615	8.624	9.27	8.76	4.332	1.219
	489	8.138	8.144	8.843	8.312	3.985	1.697
	490	8.208	8.209	8.906	8.384	2.461	1.727
	491	8.414	8.416	9.123	8.601	3.214	1.624
	492	8.38	8.39	9.155	8.585	2.498	1.267
	493	8.201	8.206	8.924	8.382	3.979	1.658
	494	8.128	8.133	8.846	8.306	3.633	1.633
	495	7.995	8.006	8.736	8.182	3.753	1.331
	496	8.167	8.174	8.862	8.332	4.765	1.339
	497	8.434	8.444	9.074	8.581	4.292	1.307
	498	8.339	8.359	9.023	8.506	3.893	1.412
	499	8.262	8.273	8.986	8.451	3.836	1.42
	500	8.446	8.453	9.146	8.624	4.171	1.331
	501	8.666	8.655	9.345	8.83	4.058	1.447
	502	8.525	8.522	9.225	8.699	4.326	1.343
	503	8	8.013	8.77	8.217	3.698	1.362
	504	8.142	8.14	8.915	8.343	3.802	1.438
	505	8.299	8.3	9.074	8.501	3.296	1.681
	506	8.118	8.118	8.921	8.345	3.544	1.369
	507	7.883	7.885	8.679	8.108	3.853	1.421
	508	7.98	7.996	8.713	8.175	3.273	1.43
	509	8.157	8.162	8.904	8.354	4.133	1.39
	510	8.189	8.205	8.839	8.355	4.929	1.377
	511	8.302	8.309	9.003	8.477	4.156	1.424
	512	7.943	7.933	8.733	8.154	3.617	1.451
	513	7.987	7.987	8.762	8.204	3.357	1.443
	514	8.31	8.325	9.038	8.496	3.961	1.319
	515	7.959	7.959	8.728	8.169	3.228	1.243
	516	8.083	8.08	8.899	8.318	4.04	1.326
	517	8.166	8.165	8.989	8.419	4.211	1.512
	518	7.611	7.617	8.381	7.837	3.497	1.361
	519	7.897	7.913	8.652	8.115	4.169	1.355
	520	8.607	8.604	9.252	8.783	4.263	1.407
	521	8.472	8.48	9.122	8.655	4.512	1.345
	522	7.914	7.91	8.659	8.136	2.867	1.245
	523	8.111	8.117	8.766	8.29	3.943	1.435
	524	7.96	7.968	8.675	8.159	3.996	1.354
	525	7.971	7.978	8.657	8.154	4.086	1.321
	526	8.146	8.149	8.858	8.346	3.493	1.314
	527	7.974	7.984	8.66	8.158	4.215	1.301
	528	8.036	8.039	8.707	8.202	3.876	1.19
	529	7.936	7.932	8.685	8.146	3.4	1.383
	530	7.371	7.373	8.155	7.595	2.881	1.349
	531	7.951	7.957	8.665	8.132	4.049	1.385
	532	7.644	7.647	8.343	7.832	4.34	1.33
	533	7.988	7.978	8.685	8.168	4.439	1.477
	534	7.663	7.665	8.351	7.835	3.684	1.337
	535	7.861	7.867	8.584	8.047	3.772	1.212
	536	7.62	7.62	8.467	7.865	2.83	1.357
	537	7.759	7.761	8.56	7.98	3.024	1.643
	538	8.21	8.206	9.026	8.426	3.618	1.551
	539	7.994	8	8.815	8.208	3.926	1.419
	540	7.884	7.889	8.71	8.099	3.539	1.201
	541	7.751	7.751	8.597	7.986	3.465	1.344
	542	7.721	7.737	8.448	7.912	3.532	1.452
	543	7.916	7.932	8.657	8.114	3.296	1.448
	544	7.917	7.92	8.619	8.076	3.36	1.307
	545	7.629	7.637	8.379	7.832	3.109	1.362
	546	7.653	7.657	8.419	7.862	3.166	1.471
	547	7.793	7.784	8.572	7.998	4.118	1.567
	548	7.854	7.861	8.543	8.015	4.243	1.507
	549	7.956	7.953	8.669	8.134	4.282	1.443
	550	7.89	7.9	8.581	8.055	3.6	1.295
	551	7.784	7.78	8.538	7.986	4.138	1.518
	552	8.016	8.013	8.758	8.202	5.376	1.214
	553	7.783	7.786	8.545	7.993	5.508	1.156
	554	7.808	7.804	8.543	8.004	4.885	1.155
	555	7.831	7.836	8.562	8.019	4.52	1.41
	556	7.705	7.71	8.415	7.885	3.647	1.285
	557	7.783	7.781	8.56	7.993	3.947	1.344
	558	7.788	7.788	8.494	7.96	3.984	1.566
	559	7.705	7.71	8.407	7.874	3.118	1.549
	560	7.792	7.797	8.527	7.965	3.764	1.539
	561	7.531	7.537	8.272	7.719	3.297	1.559
	562	7.537	7.536	8.254	7.717	3.116	1.215
	563	7.885	7.897	8.57	8.054	2.801	1.141
	564	8.227	8.238	8.922	8.392	3.846	1.126
	565	8.013	8.028	8.657	8.16	3.314	1.209
	566	7.955	7.958	8.693	8.139	3.441	1.222
	567	7.603	7.614	8.294	7.775	2.828	1.322
	568	7.827	7.825	8.51	8.002	3.641	1.334
	569	7.868	7.859	8.607	8.079	4.518	1.289
	570	7.932	7.934	8.612	8.109	4.329	1.428
	571	7.915	7.913	8.645	8.117	3.503	1.34
	572	7.732	7.742	8.5	7.959	3.124	1.171
	573	7.478	7.489	8.203	7.686	2.339	1.039
	574	7.11	7.129	7.816	7.307	2.681	1.349
	575	7.25	7.263	7.994	7.466	2.849	1.208
	576	7.375	7.379	8.004	7.55	2.409	1.218
	577	7.448	7.449	8.171	7.646	2.498	1.278
	578	7.465	7.473	8.138	7.642	3.206	1.268
	579	7.506	7.522	8.175	7.683	2.937	1.38
	580	7.636	7.649	8.275	7.786	2.644	1.312
	581	7.796	7.814	8.449	7.947	3.091	1.353
	582	7.901	7.922	8.516	8.038	3.94	1.365
	583	7.724	7.739	8.357	7.862	3.119	1.262
	584	7.659	7.673	8.291	7.799	3.183	1.319
	585	7.381	7.409	7.976	7.53	2.595	1.164
	586	7.368	7.382	8.035	7.541	2.476	1.277
	587	7.521	7.54	8.24	7.722	2.906	1.244
	588	7.673	7.683	8.355	7.847	2.654	1.287
	589	7.42	7.436	8.092	7.595	1.962	1.243
	590	7.337	7.344	8.055	7.536	2.55	1.72
	591	7.579	7.581	8.267	7.762	3.171	1.395
	592	7.708	7.715	8.368	7.884	2.876	1.405
	593	8.014	8.027	8.602	8.156	4.141	1.473
	594	7.609	7.62	8.207	7.768	2.132	1.22
	595	7.584	7.595	8.207	7.749	1.938	1.179
	596	7.493	7.509	8.099	7.641	1.75	1.178
	597	7.473	7.495	8.084	7.644	1.862	1.278
	598	7.687	7.707	8.298	7.847	2.22	1.007
	599	7.615	7.632	8.275	7.8	2.91	1.147
	600	7.558	7.575	8.159	7.715	2.809	1.187
	601	7.451	7.459	8.159	7.663	2.441	1.169
	602	7.474	7.484	8.16	7.662	2.589	1.213
	603	7.739	7.75	8.413	7.918	2.724	1.284
	604	7.783	7.792	8.388	7.935	2.643	1.245
	605	7.908	7.92	8.45	8.031	3.542	1.285
	606	7.919	7.94	8.439	8.044	3.312	1.197
	607	8.205	8.223	8.757	8.327	3.694	1.401
	608	8.048	8.058	8.597	8.156	3.235	1.188
	609	7.959	7.969	8.568	8.107	3.669	1.201
	610	7.883	7.897	8.475	8.03	3.584	1.33
	611	8.168	8.175	8.817	8.33	4.446	1.248
	612	8.203	8.22	8.826	8.353	4.458	1.215
	613	7.942	7.953	8.63	8.125	3.341	1.208
	614	7.967	7.981	8.612	8.136	3.793	1.082
	615	8.385	8.398	8.973	8.52	4.564	1.303
	616	8.272	8.293	8.89	8.409	4.226	1.302
	617	8.246	8.268	8.899	8.397	4.076	1.179
	618	7.785	7.809	8.476	7.964	3.413	1.213
	619	7.644	7.657	8.306	7.805	2.698	1.235
	620	7.725	7.736	8.387	7.899	2.768	1.223
	621	7.584	7.602	8.291	7.769	2.802	1.116
	622	7.705	7.725	8.384	7.88	3.521	1.182
	623	8.076	8.083	8.769	8.253	5.31	1.59
	624	7.925	7.934	8.588	8.09	3.847	1.49
	625	7.618	7.632	8.302	7.795	3.243	1.137
	626	7.91	7.919	8.532	8.061	3.393	1.333
	627	7.787	7.798	8.443	7.96	3.047	0.954
	628	7.659	7.666	8.323	7.836	3.197	1.038
	629	7.679	7.688	8.402	7.894	3.13	1.12
	630	8.002	8.004	8.65	8.19	3.052	1.115
	631	8.36	8.361	9.023	8.545	4.432	1.067
	632	8.146	8.15	8.757	8.287	3.532	1.197
	633	7.691	7.706	8.34	7.863	3.356	1.351
	634	7.883	7.892	8.504	8.036	2.713	1.197
	635	8.155	8.171	8.772	8.293	3.887	1.253
	636	8.168	8.182	8.786	8.31	4.627	1.388
	637	7.936	7.949	8.604	8.103	3.363	1.158
	638	7.602	7.605	8.343	7.801	3.325	1.148
	639	7.675	7.68	8.341	7.849	3.252	1.206
	640	7.776	7.787	8.413	7.939	3.636	1.207
	641	8.082	8.089	8.761	8.258	4.815	1.529
	642	7.819	7.817	8.529	8.005	4.328	1.438
	643	7.881	7.895	8.55	8.057	5.306	1.458
	644	7.987	8.007	8.69	8.171	5.107	1.459
	645	7.885	7.899	8.579	8.068	4.793	1.25
	646	8.295	8.312	8.93	8.435	5.863	1.196
	647	8.017	8.024	8.752	8.205	5.978	1.567
	648	7.675	7.69	8.405	7.871	3.753	1.351
	649	7.502	7.508	8.207	7.688	3.694	1.623
	650	7.631	7.64	8.261	7.783	3.981	1.493
	651	7.659	7.669	8.296	7.805	3.427	1.181
	652	7.822	7.833	8.442	7.965	4.225	1.661
	653	8	8.02	8.631	8.146	4.888	1.697
	654	7.719	7.735	8.399	7.893	4.19	1.761
	655	7.624	7.634	8.321	7.808	3.731	1.652
	656	7.476	7.485	8.21	7.668	4.015	1.741
	657	7.509	7.516	8.269	7.72	3.643	1.272
	658	7.695	7.708	8.381	7.872	3.579	1.268
	659	7.654	7.665	8.395	7.848	3.991	1.373
	660	7.8	7.81	8.491	7.984	3.519	1.185
	661	7.776	7.783	8.477	7.954	3.38	1.302
	662	7.769	7.779	8.384	7.907	3.262	1.287
	663	7.586	7.597	8.292	7.783	2.547	1.137
	664	7.552	7.562	8.216	7.712	3.051	1.202
	665	7.383	7.394	8.101	7.578	2.941	1.082
	666	7.368	7.383	8.052	7.546	3.394	1.25
	667	7.595	7.611	8.28	7.763	3.255	1.399
	668	7.794	7.805	8.463	7.956	3.676	1.198
	669	7.778	7.782	8.468	7.948	3.304	1.161
	670	7.917	7.924	8.637	8.103	3.234	1.28
	671	7.624	7.636	8.371	7.82	3.323	1.079
	672	7.627	7.629	8.321	7.803	2.651	1.103
	673	7.691	7.697	8.369	7.86	3.569	1.311
	674	7.642	7.644	8.383	7.834	4.33	1.249
	675	7.719	7.724	8.486	7.926	3.292	1.31
	676	7.544	7.55	8.286	7.744	3.458	1.496
	677	7.475	7.475	8.221	7.663	3.106	1.244
	678	7.592	7.591	8.322	7.768	4.091	1.385
	679	7.792	7.799	8.479	7.955	4.319	1.419
	680	7.702	7.718	8.436	7.891	4.236	1.239
	681	7.827	7.836	8.626	8.033	3.473	1.224
	682	7.919	7.937	8.653	8.106	3.79	1.514
	683	7.464	7.478	8.262	7.694	2.79	1.254
	684	7.646	7.66	8.377	7.843	3.187	1.299
	685	7.831	7.842	8.565	8.025	3.854	1.583
	686	7.852	7.873	8.502	7.997	3.162	1.234
	687	7.579	7.595	8.296	7.769	3.243	1.272
	688	7.816	7.838	8.494	7.985	3.422	1.247
	689	7.894	7.906	8.558	8.041	3.7	1.294
	690	7.841	7.851	8.544	8.022	3.151	1.077
	691	8.018	8.031	8.754	8.209	3.911	1.286
	692	8.403	8.415	9.099	8.581	4.957	1.306
	693	7.919	7.93	8.607	8.095	4.008	1.312
	694	8.078	8.085	8.809	8.262	5.071	1.296
	695	7.822	7.837	8.502	7.991	3.519	1.246
	696	7.687	7.691	8.412	7.879	3.498	1.157
	697	7.759	7.782	8.481	7.961	3.543	1.204
	698	7.818	7.83	8.549	8.004	3.589	1.231
	699	7.603	7.625	8.261	7.771	2.954	1.154
	700	7.787	7.801	8.448	7.962	4.278	1.413
	701	7.731	7.753	8.391	7.906	3.619	1.214
	702	7.849	7.864	8.472	7.996	3.862	1.283
	703	7.884	7.898	8.528	8.041	4.74	1.242
	704	7.95	7.973	8.679	8.154	4.598	1.38
	705	7.638	7.643	8.341	7.816	3.392	1.355
	706	7.657	7.67	8.34	7.82	3.401	1.13
	707	7.418	7.422	8.148	7.607	3.338	1.282
	708	7.743	7.754	8.462	7.925	3.723	1.169
	709	7.662	7.667	8.384	7.846	4.456	1.284
	710	7.753	7.755	8.477	7.939	4.282	1.247
	711	7.744	7.756	8.383	7.904	3.574	1.298
	712	7.644	7.654	8.297	7.808	3.658	1.309
	713	7.872	7.888	8.512	8.023	3.977	1.351
	714	7.81	7.829	8.452	7.976	5.101	1.341
	715	8.148	8.157	8.775	8.305	5.694	1.275
	716	7.931	7.937	8.568	8.09	4.546	1.161
	717	7.889	7.902	8.594	8.08	4.261	1.154
	718	7.869	7.878	8.562	8.05	5.013	0.843
	719	8.038	8.038	8.772	8.231	4.56	1.177
	720	7.866	7.875	8.534	8.03	4.784	1.322
	721	7.713	7.729	8.406	7.896	4.665	1.257
	722	8.03	8.041	8.727	8.217	3.436	1.099
	723	7.716	7.72	8.424	7.895	3.152	1.199
	724	7.865	7.877	8.494	8.017	3.495	1.171
	725	8.236	8.243	8.847	8.377	4.114	1.302
	726	7.929	7.934	8.557	8.084	3.611	1.234
	727	7.92	7.922	8.553	8.069	3.871	1.23
	728	8.075	8.084	8.677	8.233	3.765	1.36
	729	8.189	8.192	8.792	8.327	4.535	1.302
	730	8.229	8.232	8.782	8.347	4.03	1.319
	731	7.81	7.811	8.452	7.976	3.03	1.149
	732	8.059	8.072	8.663	8.204	4.265	1.322
	733	7.987	7.997	8.548	8.114	3.92	1.201
	734	7.485	7.489	8.2	7.694	4.039	1.228
	735	7.859	7.865	8.512	8.032	4.644	1.229
	736	7.694	7.701	8.422	7.902	4.304	1.33
	737	7.923	7.931	8.565	8.094	4.009	1.358
	738	7.786	7.792	8.447	7.959	3.449	1.334
	739	7.752	7.761	8.429	7.933	4.447	1.3
	740	7.743	7.753	8.427	7.93	4.423	1.245
	741	7.952	7.97	8.631	8.145	4.62	1.163
	742	7.68	7.704	8.335	7.852	4.649	0.933
	743	7.434	7.445	8.134	7.641	3.527	1.071
	744	7.719	7.726	8.376	7.907	3.382	0.914
	745	7.782	7.781	8.459	7.985	4.14	1.053
	746	7.505	7.514	8.127	7.681	2.605	0.91
	747	7.699	7.705	8.375	7.889	2.444	0.882
	748	7.697	7.71	8.32	7.851	2.859	0.928
	749	7.608	7.618	8.266	7.786	2.781	1.171
	750	7.77	7.782	8.442	7.961	3.305	1.144
	751	7.57	7.576	8.264	7.774	2.688	0.964
	752	7.548	7.563	8.211	7.74	3.12	1.317
	753	7.607	7.607	8.341	7.827	3.113	1.27
	754	7.424	7.437	8.132	7.632	2.901	1.171
	755	7.751	7.762	8.404	7.929	3.406	1.186
	756	7.914	7.923	8.594	8.105	4.503	1.252
	757	8.323	8.323	8.968	8.49	3.906	1.128
	758	8.262	8.265	8.839	8.407	4.452	1.108
	759	7.706	7.707	8.365	7.891	4.058	1.308
	760	7.78	7.782	8.47	7.98	3.486	1.259
	761	7.778	7.788	8.401	7.928	3.277	1.4
	762	7.752	7.756	8.467	7.93	3.824	1.451
	763	7.811	7.816	8.509	7.977	3.636	1.196
	764	7.847	7.848	8.553	8.024	4.303	1.345
	765	7.835	7.831	8.492	7.983	3.365	1.24
	766	7.659	7.672	8.303	7.801	3.628	1.335
	767	7.722	7.734	8.356	7.874	3.178	1.226
	768	7.777	7.787	8.427	7.929	3.745	1.279
	769	7.552	7.562	8.214	7.705	4.103	1.246
	770	7.676	7.677	8.353	7.84	3.228	1.422
	771	7.587	7.589	8.345	7.785	3.434	1.372
	772	8.064	8.072	8.725	8.209	3.861	1.304
	773	8.374	8.368	9.026	8.53	3.788	1.229
	774	7.729	7.734	8.412	7.895	3.476	1.201
	775	7.908	7.917	8.608	8.09	3.187	0.997
	776	7.976	7.979	8.641	8.122	3.165	1.004
	777	7.748	7.764	8.42	7.899	3.112	1.238
	778	7.673	7.681	8.302	7.817	2.421	1.205
	779	7.828	7.831	8.493	7.985	3.307	1.347
	780	7.961	7.976	8.607	8.128	3.149	1.506
	781	7.612	7.623	8.281	7.779	2.432	1.259
	782	7.649	7.655	8.306	7.814	2.214	1.156
	783	7.47	7.472	8.136	7.64	2.404	1.236
	784	7.507	7.513	8.122	7.655	2.199	1.148
	785	7.541	7.552	8.186	7.691	2.202	1.255
	786	7.911	7.916	8.566	8.048	3.846	1.608
	787	7.841	7.848	8.519	7.99	3.044	1.68
	788	7.814	7.823	8.452	7.958	3.123	1.345
	789	8.094	8.11	8.658	8.197	2.732	1.33
	790	8.423	8.446	8.89	8.474	2.851	1.591
	791	8.528	8.544	8.999	8.575	2.681	1.137
	792	8.316	8.325	8.827	8.366	2.911	1.062
	793	8.209	8.217	8.741	8.28	2.355	1.081
	794	8.189	8.201	8.758	8.279	2.975	1.232
	795	8.122	8.129	8.696	8.224	2.516	0.997
	796	7.979	7.988	8.537	8.07	2.988	1.2
	797	8.105	8.119	8.685	8.207	3.121	1.494
	798	8.17	8.184	8.657	8.222	2.219	0.67
	799	8.146	8.157	8.64	8.205	2.348	1.271
	800	8.38	8.392	8.868	8.431	2.605	0.885
	801	8.458	8.471	8.914	8.49	2.27	1.032
	802	8.374	8.378	8.92	8.444	2.724	1.537
	803	8.473	8.489	8.914	8.498	2.573	1.437
	804	8.452	8.473	8.908	8.5	2.786	1.577
	805	8.332	8.347	8.77	8.375	2.68	1.275
	806	8.456	8.471	8.828	8.453	2.53	1.148
	807	8.616	8.633	8.973	8.612	3.872	1.322
	808	8.574	8.591	9.001	8.599	3.883	1.253
	809	8.529	8.533	9.015	8.581	3.572	1.268
	810	8.23	8.241	8.748	8.305	2.406	1.223
	811	8.483	8.493	8.907	8.516	2.254	1.166
	812	8.353	8.369	8.834	8.403	2.338	1.195
	813	8.386	8.397	8.856	8.447	2.492	1.33
	814	8.367	8.377	8.835	8.417	2.413	1.429
	815	8.324	8.34	8.8	8.385	2.436	1.232
	816	8.143	8.154	8.633	8.203	2.525	1.087
	817	8.107	8.127	8.59	8.17	2.772	1.171
	818	8.098	8.129	8.593	8.174	3.115	1.299
	819	8.283	8.298	8.668	8.302	2.885	1.187
	820	8.21	8.239	8.689	8.28	3.483	1.23
	821	8.331	8.346	8.767	8.369	4.364	1.352
	822	8.325	8.34	8.813	8.396	3.054	1.184
	823	8.22	8.224	8.686	8.275	3.301	1.184
	824	8.244	8.265	8.726	8.317	4.314	1.292
	825	8.446	8.466	8.88	8.488	3.472	1.315
	826	8.427	8.441	8.843	8.458	5.196	1.397
	827	8.174	8.191	8.659	8.242	3.864	1.291
	828	8.413	8.423	8.837	8.451	3.926	1.189
	829	8.545	8.558	9.003	8.586	4.07	1.252
	830	8.271	8.287	8.67	8.3	3.908	1.368
	831	8.246	8.27	8.66	8.29	3.358	1.333
	832	8.283	8.308	8.676	8.319	2.275	1.178
	833	8.002	8.027	8.424	8.047	3.349	1.236
	834	8.194	8.211	8.608	8.226	3.586	1.181
	835	7.908	7.926	8.367	7.958	3.021	1.064
	836	8.161	8.183	8.583	8.203	3.368	1.184
	837	8.152	8.172	8.562	8.187	3.265	1.355
	838	8.06	8.076	8.511	8.108	4.005	1.332
	839	8.32	8.331	8.816	8.387	2.958	1.239
	840	8.597	8.615	9.03	8.635	3.245	1.238
	841	8.216	8.239	8.626	8.25	2.679	1.255
	842	7.965	7.98	8.48	8.051	2.457	1.418
	843	7.937	7.955	8.373	7.981	2.466	1.432
	844	7.784	7.807	8.248	7.849	1.794	1.123
	845	8.012	8.032	8.439	8.058	2.578	1.236
	846	8.303	8.324	8.735	8.341	3.177	0.949
	847	8.166	8.184	8.616	8.221	2.502	1.143
	848	8.044	8.065	8.479	8.101	2.731	1.128
	849	8.199	8.218	8.641	8.252	2.641	1.319
	850	8.462	8.473	8.849	8.494	2.336	1.262
	851	8.641	8.67	9.01	8.671	2.883	1.294
	852	8.73	8.755	9.036	8.719	4.148	1.304
	853	8.581	8.606	8.913	8.584	3.725	1.047
	854	8.361	8.385	8.677	8.357	3.767	1.329
	855	8.505	8.537	8.829	8.513	3.881	1.14
	856	8.435	8.464	8.826	8.486	3.975	1.369
	857	8.204	8.235	8.673	8.284	3.575	1.24
	858	8.248	8.286	8.72	8.325	3.448	1.115
	859	8.289	8.322	8.791	8.385	3.201	1.098
	860	8.352	8.382	8.844	8.438	2.798	1.388
	861	8.11	8.143	8.599	8.196	3.838	1.327
	862	8.149	8.181	8.585	8.2	3.244	1.295
	863	8.259	8.284	8.834	8.365	2.627	1.284
	864	8.32	8.357	8.814	8.392	3.49	1.213
	865	8.435	8.453	9.004	8.536	2.973	1.268
	866	8.29	8.316	8.835	8.39	2.487	1.209
	867	8.247	8.28	8.716	8.321	2.576	1.342
	868	8.169	8.2	8.616	8.237	2.676	1.22
	869	8.178	8.197	8.743	8.286	2.964	1.368
	870	8.275	8.298	8.734	8.337	2.648	1.339
	871	8.163	8.184	8.546	8.193	2.37	1.366
	872	8.422	8.448	8.803	8.457	2.459	1.165
	873	8.394	8.43	8.724	8.401	3.543	1.348
	874	8.227	8.259	8.666	8.284	3	1.203
	875	8.035	8.065	8.391	8.046	2.404	1.217
	876	8.238	8.263	8.582	8.244	2.31	1.245
	877	8.204	8.232	8.627	8.249	2.803	1.214
	878	8.08	8.107	8.524	8.137	2.196	1.255
	879	8.519	8.539	8.883	8.534	3.021	1.255
	880	8.12	8.137	8.562	8.174	2.482	1.143
	881	8.478	8.501	8.835	8.477	3.458	1.393
	882	8.41	8.419	8.766	8.406	2.975	1.323
	883	8.255	8.291	8.62	8.271	3.819	1.485
	884	8.123	8.153	8.483	8.132	2.121	1.091
	885	7.917	7.94	8.372	7.977	2.219	1.272
	886	8.225	8.244	8.65	8.256	2.867	1.171
	887	8.172	8.204	8.568	8.208	2.777	1.24
	888	8.21	8.235	8.609	8.233	2.615	1.205
	889	8.431	8.447	8.749	8.407	3.155	1.09
	890	8.457	8.481	8.774	8.435	3.258	1.685
	891	8.584	8.595	8.9	8.548	3.631	1.104
	892	8.692	8.71	9.041	8.674	3.747	1.217
	893	8.385	8.405	8.774	8.39	2.999	1.199
	894	8.541	8.56	8.972	8.571	2.751	1.332
	895	8.342	8.362	8.76	8.372	2.883	1.091
	896	8.345	8.372	8.781	8.381	2.47	1.114
	897	8.216	8.22	8.702	8.275	2.359	1.02
	898	7.948	7.971	8.357	7.969	2.161	0.917
	899	8.099	8.125	8.466	8.09	3.045	1.273
	900	8.269	8.286	8.683	8.285	3.219	1.053
	901	8.404	8.428	8.769	8.395	3.613	1.27
	902	8.562	8.587	8.936	8.558	3.703	1.124
	903	8.199	8.229	8.617	8.224	3.465	1.367
	904	8.109	8.134	8.594	8.172	3.075	1.171
	905	8.206	8.231	8.71	8.28	3.013	1.052
	906	8.354	8.376	8.818	8.407	2.481	1.329
	907	8.21	8.235	8.664	8.255	2.744	1.501
	908	8.333	8.358	8.754	8.36	2.769	1.389
	909	7.853	7.884	8.341	7.927	2.243	1.014
	910	7.901	7.942	8.366	7.968	1.955	1.02
	911	7.943	7.98	8.425	8.008	3.045	0.889
	912	7.949	7.978	8.542	8.06	2.659	0.968
	913	8.211	8.237	8.753	8.298	3.534	1.165
	914	7.998	8.022	8.546	8.094	3.6	0.941
	915	8.346	8.368	8.844	8.423	3.543	1.35
	916	8.131	8.162	8.683	8.236	2.584	1.259
	917	8.273	8.295	8.802	8.366	2.923	1.275
	918	8.12	8.157	8.707	8.245	3.221	1.235
	919	8.148	8.182	8.661	8.232	3.403	1.322
	920	8.074	8.106	8.658	8.198	2.846	1.278
	921	8.115	8.157	8.619	8.203	2.682	1.284
	922	8.193	8.234	8.659	8.273	3.045	1.257
	923	8.142	8.187	8.621	8.229	2.528	1.217
	924	7.866	7.888	8.357	7.935	2.932	1.232
	925	8.156	8.184	8.707	8.262	3.341	1.256
	926	8.319	8.349	8.721	8.347	4.193	1.212
	927	8.48	8.51	8.87	8.506	4.214	1.242
	928	8.543	8.573	8.987	8.602	3.878	1.259
	929	8.392	8.418	8.844	8.435	3.832	1.1
	930	8.662	8.69	9.131	8.725	3.586	1.168
	931	8.506	8.54	8.971	8.564	3.7	1.208
	932	8.445	8.467	8.915	8.504	2.977	1.126
	933	8.762	8.798	9.223	8.823	3.452	1.321
	934	8.489	8.52	9	8.567	3.033	1.317
	935	8.266	8.293	8.724	8.324	2.623	1.419
	936	8.611	8.646	9.077	8.677	3.719	1.333
	937	8.612	8.636	9.049	8.656	3.757	1.202
	938	8.546	8.58	9.023	8.611	4.438	1.311
	939	8.633	8.668	9.1	8.698	4.053	1.226
	940	8.419	8.45	8.917	8.499	3.817	1.339
	941	8.801	8.831	9.269	8.863	3.968	1.346
	942	8.69	8.716	9.133	8.757	3.426	1.048
	943	9.091	9.126	9.534	9.154	4.813	1.305
	944	8.857	8.881	9.361	8.943	3.947	1.119
	945	8.953	8.977	9.393	9.012	4.083	1.292
	946	9.085	9.105	9.482	9.109	3.352	1.217
	947	8.892	8.91	9.352	8.946	4.108	1.336
	948	8.726	8.75	9.2	8.789	3.753	1.133
	949	8.957	8.981	9.381	9	3.923	1.257
	950	8.83	8.861	9.246	8.885	3.285	1.287
	951	8.997	9.022	9.407	9.048	3.289	1.259
	952	8.871	8.895	9.321	8.938	3.514	1.252
	953	8.886	8.913	9.292	8.936	3.464	1.074
	954	8.911	8.932	9.32	8.957	2.639	1.221
	955	8.652	8.67	9.095	8.706	2.551	1.152
	956	8.885	8.902	9.283	8.919	3.216	1.282
	957	8.789	8.812	9.202	8.836	2.926	1.124
	958	8.713	8.735	9.122	8.758	2.681	0.919
	959	8.989	9.023	9.366	9.022	2.903	1.059
	960	8.895	8.918	9.354	8.955	3.372	1.315
	961	8.864	8.884	9.306	8.917	2.856	1.39
	962	8.97	9.002	9.398	9.018	3.745	1.386
	963	9.109	9.134	9.509	9.142	5	1.451
	964	8.928	8.96	9.371	8.982	4.629	1.304
	965	8.871	8.898	9.292	8.92	4.611	1.387
	966	9.084	9.116	9.465	9.113	4.707	1.614
	967	8.986	9.013	9.459	9.053	4.581	1.62
	968	8.887	8.913	9.372	8.951	3.909	1.566
	969	8.98	9.009	9.443	9.054	3.973	1.406
	970	8.868	8.898	9.323	8.945	3.1	1.573
	971	8.808	8.837	9.286	8.883	3.947	1.474
	972	8.988	9.006	9.504	9.088	3.687	1.404
	973	8.751	8.776	9.169	8.802	3.669	1.214
	974	8.568	8.604	9.036	8.642	3.124	1.242
	975	8.719	8.747	9.185	8.776	3.648	1.239
	976	8.776	8.804	9.233	8.831	3.758	1.238
	977	8.557	8.582	9.131	8.665	4.411	1.273
	978	8.483	8.514	8.992	8.558	3.346	1.187
	979	8.615	8.638	9.125	8.687	3.279	1.231
	980	8.698	8.721	9.17	8.751	2.788	1.389
	981	8.78	8.804	9.23	8.823	2.923	1.252
	982	8.919	8.941	9.374	8.969	2.804	1.258
	983	8.902	8.937	9.339	8.942	2.687	1.149
	984	9.017	9.052	9.458	9.066	3.177	1.171
	985	8.878	8.905	9.318	8.929	3.19	1.376
	986	8.788	8.81	9.231	8.842	3.293	1.158
	987	8.476	8.5	8.94	8.547	3.625	1.182
	988	8.517	8.533	9.016	8.597	4.044	1.256
	989	8.721	8.74	9.187	8.786	4.485	1.24
	990	8.698	8.725	9.23	8.794	3.783	1.234
	991	8.72	8.739	9.174	8.772	3.514	1.198
	992	8.846	8.87	9.316	8.917	4.063	1.228
	993	8.952	8.969	9.455	9.03	3.955	1.149
	994	9.153	9.171	9.577	9.217	4.586	1.243
	995	9.367	9.385	9.721	9.39	5.443	1.299
	996	8.922	8.936	9.306	8.96	4.06	1.225
	997	9.257	9.277	9.637	9.297	3.798	1.159
	998	8.924	8.942	9.361	8.996	4.483	1.275
	999	9.221	9.235	9.679	9.291	4.52	1.292
	1000	8.946	8.961	9.398	9.016	4.175	1.193

## Sheet: CID-20871246
	frame#	Prot_CA	Prot_Backbone	Prot_Sidechain	Prot_All_Heavy	Lig_wrt_Protein	Lig_wrt_Ligand
	0	0	0	0	0	0	0
	1	1.707	1.717	2.191	1.873	1.515	0.096
	2	2.13	2.165	2.567	2.305	2.198	0.229
	3	2.588	2.599	3.105	2.779	2.295	0.182
	4	2.557	2.582	2.954	2.694	1.672	0.157
	5	3.454	3.449	3.762	3.522	2.132	0.34
	6	3.16	3.157	3.536	3.255	1.752	0.302
	7	3.396	3.398	3.736	3.471	1.774	0.414
	8	2.51	2.518	2.994	2.662	1.735	0.216
	9	2.457	2.464	3.082	2.699	1.84	0.341
	10	2.762	2.781	3.316	2.961	2.12	0.313
	11	2.79	2.786	3.445	3.058	1.737	0.185
	12	3.334	3.328	3.894	3.563	1.886	0.27
	13	3.008	3.009	3.619	3.248	2.147	0.296
	14	3.349	3.319	3.899	3.533	1.983	0.123
	15	3.904	3.883	4.394	4.085	1.788	0.155
	16	4.37	4.343	4.832	4.534	1.573	0.143
	17	4.952	4.934	5.283	5.061	1.542	0.179
	18	4.998	4.99	5.265	5.068	2.423	0.305
	19	5.144	5.114	5.403	5.186	2.397	0.098
	20	4.981	4.929	5.384	5.082	2.573	0.164
	21	4.902	4.864	5.28	4.985	2.109	0.299
	22	4.785	4.756	5.158	4.879	1.831	0.173
	23	4.422	4.394	4.906	4.559	2.243	0.172
	24	4.528	4.497	5.002	4.669	1.933	0.126
	25	4.438	4.405	4.941	4.573	2.359	0.112
	26	4.881	4.867	5.242	4.952	1.781	0.182
	27	5.392	5.371	5.787	5.451	2.315	0.245
	28	5.609	5.618	5.9	5.614	1.944	0.178
	29	6.902	6.915	7.012	6.807	2.333	0.146
	30	7.016	7.049	7.086	6.918	2.813	0.112
	31	6.394	6.396	6.637	6.368	2.6	0.212
	32	6.42	6.42	6.775	6.436	1.995	0.156
	33	7.089	7.083	7.417	7.087	2.772	0.313
	34	6.386	6.394	6.618	6.339	3.067	0.165
	35	6.031	6.035	6.24	5.972	2.347	0.253
	36	5.347	5.359	5.715	5.38	2.167	0.188
	37	5.606	5.607	5.877	5.592	1.827	0.157
	38	4.961	4.948	5.282	4.999	2.493	0.362
	39	4.994	4.978	5.508	5.111	2.012	0.186
	40	4.847	4.823	5.346	4.97	2.13	0.158
	41	4.457	4.46	5.07	4.614	1.59	0.236
	42	4.206	4.235	4.811	4.396	1.332	0.11
	43	4.395	4.445	4.924	4.556	1.823	0.131
	44	4.892	4.944	5.385	5.043	2.874	0.322
	45	5.293	5.347	5.584	5.323	1.893	0.149
	46	5.844	5.913	6.036	5.841	2.191	0.166
	47	5.856	5.902	6.065	5.843	2.369	0.233
	48	6.045	6.074	6.345	6.028	1.479	0.166
	49	6.197	6.218	6.486	6.159	1.467	0.154
	50	6.444	6.459	6.676	6.407	2.437	0.178
	51	6.207	6.22	6.519	6.193	2.479	0.164
	52	5.958	5.986	6.299	5.951	2.151	0.281
	53	6.115	6.16	6.338	6.077	3.303	0.157
	54	6.137	6.168	6.337	6.09	1.673	0.142
	55	6.511	6.562	6.637	6.433	2.819	0.307
	56	6.639	6.677	6.918	6.624	3.1	0.114
	57	6.527	6.578	6.67	6.436	3.39	0.243
	58	6.532	6.558	6.703	6.455	2.038	0.207
	59	6.846	6.906	6.912	6.735	2.543	0.354
	60	6.947	6.977	7.051	6.835	2.458	0.12
	61	6.32	6.361	6.52	6.262	1.778	0.291
	62	6.322	6.359	6.401	6.215	1.924	0.164
	63	5.69	5.716	5.855	5.634	2.239	0.202
	64	5.814	5.862	5.964	5.771	3.19	0.12
	65	5.673	5.719	5.796	5.619	1.846	0.341
	66	5.983	6.023	6.185	5.946	1.548	0.369
	67	6.415	6.458	6.463	6.288	1.882	0.511
	68	6.174	6.205	6.401	6.116	1.492	0.166
	69	5.288	5.296	5.588	5.281	1.511	0.196
	70	5.36	5.356	5.658	5.35	1.926	0.292
	71	5.138	5.13	5.631	5.21	2.284	0.21
	72	5.287	5.267	5.701	5.323	2.143	0.179
	73	5.319	5.328	5.526	5.268	2.198	0.145
	74	4.745	4.738	5.165	4.802	1.576	0.232
	75	4.675	4.721	5.081	4.74	2.542	0.356
	76	4.617	4.634	5.179	4.744	2.358	0.479
	77	4.487	4.48	5.041	4.618	2.294	0.134
	78	4.447	4.44	4.947	4.547	1.381	0.095
	79	4.471	4.483	4.896	4.532	1.933	0.176
	80	4.436	4.425	4.96	4.558	1.511	0.211
	81	4.834	4.82	5.393	4.966	1.258	0.09
	82	4.74	4.742	5.177	4.817	1.849	0.25
	83	5.137	5.131	5.694	5.28	1.905	0.212
	84	5.041	5.015	5.679	5.214	2.379	0.182
	85	4.815	4.774	5.643	5.062	1.921	0.284
	86	4.848	4.812	5.586	5.075	1.946	0.26
	87	4.641	4.61	5.409	4.902	1.889	0.157
	88	4.778	4.772	5.431	4.982	1.809	0.162
	89	4.888	4.86	5.514	5.073	1.485	0.139
	90	5.468	5.468	5.91	5.565	1.611	0.174
	91	5.326	5.323	5.879	5.486	1.495	0.336
	92	5.305	5.315	5.813	5.435	1.569	0.197
	93	5.28	5.267	5.752	5.368	1.998	0.266
	94	5.475	5.477	5.802	5.523	2.204	0.249
	95	23.602	23.601	23.473	23.382	15.26	0.208
	96	4.879	4.878	5.412	4.996	1.506	0.139
	97	4.96	4.983	5.406	5.047	1.769	0.163
	98	4.702	4.727	5.255	4.858	1.86	0.323
	99	4.481	4.522	5.114	4.681	1.315	0.13
	100	4.656	4.696	5.231	4.816	1.343	0.331
	101	4.795	4.818	5.448	4.987	1.861	0.224
	102	4.687	4.709	5.372	4.887	2.776	0.297
	103	4.814	4.835	5.391	4.978	3.024	0.338
	104	4.665	4.69	5.189	4.81	2.081	0.268
	105	4.628	4.665	5.196	4.79	2.404	0.351
	106	4.726	4.748	5.268	4.857	2.783	0.314
	107	4.699	4.724	5.262	4.851	1.957	0.239
	108	5.25	5.286	5.719	5.368	2.334	0.14
	109	5.099	5.149	5.481	5.187	1.958	0.38
	110	4.992	5.036	5.44	5.099	1.385	0.182
	111	4.801	4.835	5.27	4.905	1.956	0.277
	112	4.761	4.797	5.195	4.846	2.223	0.39
	113	4.884	4.915	5.357	4.996	2.196	0.292
	114	5.232	5.259	5.646	5.316	2.208	0.507
	115	5.21	5.226	5.621	5.29	1.188	0.281
	116	5.111	5.142	5.527	5.191	2.478	0.47
	117	18.155	18.148	18.194	18.018	12.423	0.224
	118	17.892	17.872	17.942	17.75	11.861	0.123
	119	18.02	18.003	18.05	17.879	12.99	0.376
	120	4.571	4.575	5.157	4.729	2.553	0.342
	121	17.533	17.51	17.577	17.386	11.402	0.245
	122	17.534	17.514	17.565	17.381	10.913	0.14
	123	4.781	4.803	5.305	4.913	1.94	0.296
	124	17.403	17.383	17.411	17.263	11.462	0.342
	125	17.361	17.345	17.321	17.182	10.799	0.19
	126	5.145	5.165	5.676	5.284	1.565	0.206
	127	17.245	17.229	17.321	17.121	9.892	0.196
	128	17.533	17.514	17.494	17.37	11.755	0.099
	129	17.505	17.488	17.521	17.357	11.858	0.202
	130	5.085	5.075	5.659	5.197	1.531	0.147
	131	18.067	18.054	18.092	17.912	12.059	0.118
	132	17.77	17.759	17.78	17.617	11.216	0.265
	133	17.714	17.709	17.684	17.548	11.503	0.523
	134	5.52	5.513	6.076	5.613	1.896	0.216
	135	17.615	17.608	17.653	17.478	11.742	0.339
	136	5.755	5.733	6.485	5.897	2.463	0.17
	137	6.14	6.134	6.796	6.265	2.335	0.225
	138	6.083	6.09	6.726	6.201	3.144	0.503
	139	6.095	6.086	6.727	6.197	2.973	0.275
	140	6.054	6.029	6.837	6.21	2.486	0.154
	141	6.467	6.45	7.127	6.569	2.874	0.235
	142	6.689	6.675	7.316	6.773	2.538	0.251
	143	6.148	6.13	6.856	6.272	1.436	0.149
	144	6.222	6.21	6.904	6.33	1.599	0.206
	145	6.414	6.39	7.065	6.51	1.369	0.176
	146	6.272	6.258	6.959	6.382	1.773	0.224
	147	6.103	6.074	6.882	6.243	2.017	0.259
	148	5.759	5.729	6.548	5.902	1.58	0.199
	149	5.732	5.699	6.567	5.902	1.84	0.276
	150	5.655	5.627	6.407	5.796	1.598	0.116
	151	5.708	5.699	6.405	5.848	1.703	0.105
	152	5.765	5.762	6.368	5.869	1.971	0.102
	153	5.945	5.945	6.483	5.999	2.4	0.204
	154	5.896	5.907	6.497	5.987	1.434	0.173
	155	6.015	6.028	6.516	6.064	2.104	0.156
	156	5.862	5.856	6.373	5.911	1.554	0.246
	157	5.957	5.959	6.468	6.002	1.56	0.169
	158	6.225	6.227	6.748	6.26	1.463	0.167
	159	5.901	5.91	6.406	5.968	1.294	0.211
	160	6.012	6.02	6.499	6.078	1.427	0.151
	161	6.099	6.099	6.595	6.153	1.569	0.166
	162	6.126	6.135	6.613	6.187	1.282	0.173
	163	6.026	6.018	6.631	6.137	1.978	0.15
	164	5.754	5.759	6.351	5.875	1.492	0.176
	165	5.914	5.899	6.581	6.026	2.128	0.211
	166	5.911	5.905	6.566	6.02	1.878	0.436
	167	5.88	5.867	6.6	6.015	2.139	0.317
	168	5.723	5.694	6.458	5.849	1.94	0.254
	169	5.768	5.746	6.502	5.902	1.827	0.166
	170	5.709	5.687	6.47	5.872	1.52	0.206
	171	5.827	5.809	6.55	5.976	1.472	0.125
	172	5.643	5.635	6.308	5.761	2.025	0.354
	173	6.238	6.218	6.864	6.317	2.015	0.12
	174	5.815	5.799	6.513	5.936	2.243	0.279
	175	6.324	6.31	6.922	6.398	2.176	0.175
	176	6.227	6.21	6.839	6.315	2.356	0.472
	177	6.04	6.031	6.647	6.137	2.046	0.093
	178	5.838	5.816	6.606	6.003	1.197	0.127
	179	17.605	17.599	17.633	17.488	12.507	0.391
	180	5.562	5.56	6.319	5.755	1.402	0.177
	181	5.604	5.591	6.326	5.778	1.516	0.218
	182	6.085	6.076	6.684	6.188	2.218	0.354
	183	6.109	6.11	6.703	6.2	1.493	0.241
	184	5.942	5.946	6.508	6.039	1.28	0.235
	185	5.658	5.661	6.28	5.791	1.857	0.378
	186	5.774	5.793	6.287	5.875	1.786	0.142
	187	5.663	5.684	6.121	5.744	1.387	0.139
	188	5.759	5.761	6.206	5.821	2.443	0.35
	189	5.411	5.46	5.941	5.537	1.576	0.125
	190	5.631	5.688	6.087	5.733	2.217	0.482
	191	6.076	6.15	6.37	6.139	2.624	0.176
	192	5.923	6.006	6.24	6	3.309	0.142
	193	5.784	5.856	6.132	5.88	2.561	0.091
	194	5.697	5.769	6.092	5.799	2.161	0.178
	195	5.787	5.849	6.271	5.907	2.355	0.13
	196	6.029	6.109	6.369	6.092	1.828	0.106
	197	6.485	6.562	6.777	6.528	2.835	0.114
	198	6.478	6.536	6.802	6.519	2.874	0.314
	199	6.263	6.316	6.682	6.325	3.1	0.159
	200	6.279	6.351	6.674	6.348	1.411	0.154
	201	6.248	6.321	6.562	6.278	1.772	0.181
	202	6.474	6.564	6.806	6.519	2.591	0.25
	203	6.759	6.852	7.019	6.76	1.482	0.16
	204	6.903	6.999	7.11	6.887	1.601	0.113
	205	6.575	6.653	6.823	6.582	2.513	0.29
	206	6.648	6.739	6.874	6.638	2.82	0.173
	207	6.666	6.768	6.757	6.615	2.353	0.154
	208	6.52	6.623	6.687	6.511	1.81	0.111
	209	6.569	6.668	6.734	6.56	2.261	0.254
	210	6.587	6.692	6.744	6.567	1.737	0.206
	211	6.796	6.903	6.908	6.766	3.155	0.187
	212	6.728	6.817	6.913	6.706	2.252	0.168
	213	6.63	6.72	6.779	6.618	2.038	0.186
	214	6.626	6.734	6.698	6.564	1.326	0.137
	215	6.844	6.945	6.94	6.784	1.104	0.153
	216	6.932	7.007	7.013	6.855	1.249	0.093
	217	6.867	6.938	6.956	6.787	2.195	0.182
	218	6.588	6.659	6.669	6.52	2.626	0.228
	219	6.595	6.678	6.719	6.549	3.1	0.221
	220	6.491	6.558	6.671	6.467	1.72	0.162
	221	6.69	6.767	6.789	6.614	1.981	0.221
	222	6.969	7.053	7.035	6.88	2.55	0.201
	223	6.712	6.785	6.851	6.669	2.541	0.196
	224	6.685	6.776	6.724	6.596	2.204	0.262
	225	6.709	6.801	6.809	6.666	2.846	0.156
	226	6.736	6.797	6.844	6.675	3.039	0.171
	227	6.606	6.676	6.703	6.533	2.26	0.09
	228	6.67	6.748	6.75	6.611	2.747	0.251
	229	6.506	6.587	6.559	6.438	3.673	0.375
	230	6.733	6.789	6.927	6.7	2.077	0.265
	231	6.738	6.813	6.925	6.724	2.439	0.302
	232	6.516	6.58	6.602	6.467	2.077	0.334
	233	6.588	6.647	6.709	6.531	2.549	0.385
	234	6.356	6.414	6.481	6.332	3.512	0.513
	235	6.47	6.523	6.666	6.479	2.599	0.328
	236	6.578	6.657	6.642	6.538	2.787	0.358
	237	6.661	6.742	6.751	6.611	2.497	0.203
	238	6.441	6.533	6.523	6.381	3.252	0.323
	239	6.454	6.533	6.441	6.354	1.813	0.254
	240	6.366	6.432	6.473	6.338	2.387	0.232
	241	6.351	6.429	6.358	6.277	1.952	0.439
	242	6.3	6.369	6.38	6.252	2.959	0.394
	243	6.384	6.446	6.514	6.361	3.649	0.273
	244	6.386	6.461	6.46	6.338	3.719	0.252
	245	6.482	6.557	6.684	6.478	2.733	0.288
	246	6.567	6.629	6.75	6.551	1.936	0.272
	247	6.427	6.493	6.601	6.402	3.096	0.318
	248	6.472	6.55	6.592	6.43	2.64	0.406
	249	6.545	6.62	6.661	6.498	2.577	0.373
	250	6.632	6.701	6.745	6.577	2.362	0.348
	251	6.291	6.354	6.495	6.281	2.579	0.152
	252	6.491	6.562	6.667	6.459	2.363	0.248
	253	6.479	6.53	6.708	6.464	3.041	0.292
	254	6.668	6.705	6.936	6.648	2.379	0.151
	255	6.908	6.97	7.064	6.851	2.28	0.421
	256	6.685	6.739	6.952	6.673	2.363	0.169
	257	6.508	6.567	6.806	6.513	2.444	0.245
	258	6.592	6.652	6.815	6.563	1.845	0.425
	259	6.762	6.824	7.037	6.769	2.758	0.102
	260	6.708	6.791	6.892	6.7	2.895	0.266
	261	6.98	7.047	6.971	6.888	2.891	0.098
	262	6.846	6.919	6.777	6.73	2.946	0.275
	263	6.879	6.944	6.819	6.752	2.17	0.282
	264	6.874	6.953	6.936	6.806	2.466	0.302
	265	6.85	6.937	6.903	6.784	3.142	0.157
	266	6.883	6.953	7.086	6.892	4.102	0.399
	267	7.109	7.196	7.167	7.038	3.7	0.358
	268	6.807	6.891	6.925	6.769	3.393	0.352
	269	6.8	6.88	6.916	6.764	2.864	0.122
	270	6.836	6.92	7.001	6.814	2.676	0.377
	271	6.611	6.689	6.777	6.595	3.288	0.151
	272	6.38	6.455	6.572	6.368	3.606	0.117
	273	6.459	6.542	6.553	6.406	2.596	0.331
	274	6.542	6.613	6.593	6.47	4.134	0.094
	275	6.996	7.079	6.993	6.888	3.562	0.266
	276	6.601	6.664	6.74	6.55	2.334	0.276
	277	6.582	6.662	6.656	6.504	2.021	0.486
	278	6.549	6.636	6.552	6.452	2.385	0.207
	279	6.618	6.698	6.612	6.537	2.934	0.143
	280	6.396	6.472	6.38	6.294	2.605	0.399
	281	6.428	6.512	6.566	6.399	1.97	0.204
	282	6.481	6.572	6.591	6.437	1.992	0.267
	283	6.668	6.762	6.743	6.608	2.025	0.345
	284	6.383	6.441	6.65	6.4	2.296	0.194
	285	6.33	6.379	6.67	6.364	1.93	0.377
	286	6.355	6.422	6.574	6.338	1.521	0.247
	287	6.303	6.357	6.667	6.36	2.097	0.2
	288	6.516	6.565	6.753	6.514	2.229	0.212
	289	6.374	6.412	6.688	6.396	2.384	0.107
	290	6.146	6.18	6.514	6.179	2.325	0.462
	291	6.314	6.327	6.773	6.36	2.378	0.297
	292	6.041	6.086	6.463	6.103	1.818	0.267
	293	5.931	5.95	6.294	5.955	0.697	0.166
	294	6.023	6.076	6.279	6	1.601	0.162
	295	6.018	6.074	6.324	6.041	2.543	0.211
	296	5.948	6.013	6.205	5.957	2.152	0.199
	297	6.343	6.425	6.436	6.288	2.432	0.326
	298	6.125	6.185	6.376	6.117	2.333	0.27
	299	6.051	6.091	6.38	6.074	2.145	0.222
	300	6.067	6.12	6.463	6.114	2.038	0.232
	301	6.631	6.666	6.869	6.576	3.065	0.203
	302	6.229	6.268	6.649	6.273	1.874	0.172
	303	6.465	6.51	6.918	6.514	2.38	0.257
	304	6.325	6.379	6.748	6.375	1.488	0.3
	305	6.344	6.385	6.75	6.388	2.441	0.14
	306	6.573	6.64	6.814	6.576	1.767	0.178
	307	6.355	6.412	6.771	6.428	1.965	0.371
	308	6.32	6.368	6.65	6.346	1.454	0.129
	309	6.462	6.506	6.733	6.448	1.774	0.126
	310	6.315	6.366	6.591	6.321	1.979	0.094
	311	6.401	6.457	6.556	6.35	1.649	0.252
	312	6.364	6.417	6.483	6.286	1.93	0.285
	313	6.068	6.108	6.272	6.02	2.184	0.199
	314	6.003	6.035	6.299	6.005	3.842	0.116
	315	6.104	6.147	6.361	6.107	1.663	0.1
	316	6.084	6.146	6.34	6.129	2.14	0.116
	317	5.937	5.984	6.221	5.995	2.288	0.114
	318	6.106	6.165	6.325	6.131	2.158	0.426
	319	6.201	6.266	6.388	6.187	1.883	0.357
	320	6.056	6.122	6.256	6.046	2.322	0.263
	321	6.154	6.22	6.365	6.161	2.765	0.169
	322	6.141	6.212	6.41	6.167	2.161	0.279
	323	6.302	6.362	6.496	6.288	2.307	0.178
	324	5.94	6	6.146	5.975	2.249	0.171
	325	5.986	6.066	6.149	5.988	3.85	0.178
	326	5.932	6.004	6.119	5.943	3.264	0.137
	327	5.993	6.06	6.201	6.017	4.236	0.086
	328	6.003	6.073	6.194	6.009	2.779	0.161
	329	5.966	6.035	6.153	5.96	2.425	0.183
	330	5.873	5.939	6.196	5.94	3.234	0.108
	331	6.057	6.117	6.316	6.081	3.481	0.135
	332	6.26	6.327	6.537	6.284	3.169	0.205
	333	6.324	6.399	6.509	6.314	2.494	0.238
	334	6.277	6.353	6.423	6.254	2.063	0.193
	335	6.245	6.324	6.438	6.242	1.945	0.4
	336	6.369	6.441	6.516	6.318	2.629	0.171
	337	6.592	6.651	6.746	6.54	2.469	0.186
	338	6.186	6.252	6.336	6.14	2.926	0.196
	339	6.346	6.423	6.527	6.327	3.01	0.46
	340	6.221	6.287	6.455	6.233	2.093	0.144
	341	6.148	6.207	6.433	6.182	4.11	0.12
	342	6.07	6.119	6.388	6.114	2.651	0.214
	343	6.003	6.075	6.242	6.02	2.262	0.164
	344	6.188	6.233	6.547	6.233	4.902	0.14
	345	6.14	6.194	6.35	6.119	2.382	0.265
	346	6.351	6.406	6.515	6.315	2.483	0.086
	347	6.516	6.582	6.644	6.457	2.607	0.228
	348	6.387	6.456	6.477	6.316	3.481	0.228
	349	5.798	5.843	5.953	5.773	3.272	0.136
	350	6.006	6.075	6.105	5.954	2.08	0.157
	351	5.906	5.964	6.009	5.877	2.437	0.136
	352	5.926	5.987	6.091	5.915	3.052	0.101
	353	6.007	6.065	6.169	5.985	2.924	0.133
	354	6.003	6.059	6.269	6.051	3.811	0.124
	355	5.974	6.034	6.157	5.972	3.226	0.315
	356	6.171	6.227	6.299	6.121	2.843	0.193
	357	6.016	6.087	6.11	5.969	2.615	0.197
	358	5.92	5.975	6.065	5.895	2.686	0.436
	359	5.865	5.919	6.025	5.841	2.184	0.178
	360	5.824	5.884	5.971	5.805	2.789	0.379
	361	5.896	5.967	6.104	5.907	2.906	0.164
	362	6.093	6.158	6.333	6.105	2.535	0.169
	363	6.055	6.111	6.332	6.07	1.607	0.136
	364	6.208	6.272	6.435	6.21	3.792	0.191
	365	6.231	6.297	6.459	6.232	2.852	0.151
	366	6.111	6.166	6.272	6.068	2.789	0.143
	367	6.11	6.184	6.306	6.101	3.358	0.168
	368	6.275	6.342	6.501	6.274	2.576	0.122
	369	6.133	6.179	6.449	6.171	2.99	0.114
	370	6.266	6.313	6.558	6.271	2.958	0.296
	371	6.15	6.207	6.399	6.16	3.439	0.188
	372	6.274	6.328	6.558	6.295	2.485	0.284
	373	6.204	6.258	6.46	6.204	3.412	0.27
	374	6.117	6.163	6.381	6.123	2.63	0.407
	375	6.399	6.44	6.713	6.419	2.317	0.448
	376	6.148	6.2	6.497	6.189	2.859	0.183
	377	6.173	6.224	6.506	6.205	2.16	0.201
	378	6.237	6.283	6.629	6.29	1.746	0.143
	379	6.657	6.688	7.132	6.712	1.982	0.097
	380	6.835	6.911	7.076	6.827	2.348	0.12
	381	6.776	6.846	7.048	6.781	2.837	0.152
	382	6.779	6.838	7.087	6.79	2.298	0.264
	383	6.897	6.955	7.194	6.916	2.844	0.208
	384	6.661	6.727	6.967	6.689	3.102	0.449
	385	6.606	6.653	7.057	6.682	2.2	0.205
	386	6.699	6.749	7.098	6.773	3.916	0.275
	387	6.593	6.638	6.957	6.663	3.156	0.347
	388	6.689	6.738	7.042	6.739	3.351	0.467
	389	6.684	6.73	7.034	6.724	2.881	0.249
	390	6.928	6.979	7.333	6.985	3.324	0.242
	391	6.978	7.012	7.38	7.034	2.958	0.182
	392	7.065	7.119	7.445	7.115	3.038	0.229
	393	7.073	7.11	7.511	7.141	3.051	0.14
	394	6.818	6.851	7.294	6.907	2.316	0.448
	395	6.713	6.749	7.119	6.774	2.416	0.163
	396	7.082	7.132	7.431	7.135	4.157	0.093
	397	6.866	6.911	7.243	6.928	3.111	0.174
	398	7.223	7.27	7.562	7.269	2.839	0.22
	399	7.09	7.134	7.456	7.133	3.054	0.152
	400	7.036	7.087	7.384	7.084	2.415	0.089
	401	6.961	7.016	7.262	6.976	2.962	0.183
	402	6.881	6.933	7.235	6.915	2.545	0.346
	403	7.067	7.123	7.447	7.125	3.153	0.153
	404	7.007	7.067	7.351	7.052	2.413	0.158
	405	7.164	7.227	7.472	7.21	3.36	0.318
	406	6.874	6.937	7.201	6.911	3.394	0.13
	407	7.067	7.127	7.376	7.092	3.547	0.469
	408	7.188	7.248	7.511	7.217	3.761	0.314
	409	7.361	7.412	7.739	7.417	2.761	0.13
	410	7.242	7.307	7.555	7.292	3.313	0.174
	411	6.995	7.057	7.314	7.036	2.377	0.125
	412	7.216	7.277	7.519	7.254	2.577	0.144
	413	7.575	7.644	7.824	7.589	3.577	0.36
	414	7.267	7.334	7.564	7.292	3.377	0.149
	415	7.254	7.312	7.502	7.267	2.626	0.187
	416	7.132	7.188	7.397	7.164	3.359	0.235
	417	6.719	6.775	7.014	6.761	3.261	0.229
	418	6.653	6.707	6.946	6.697	4.181	0.382
	419	6.663	6.718	6.922	6.688	3.01	0.102
	420	6.683	6.728	6.943	6.708	3.343	0.217
	421	6.612	6.669	6.855	6.629	3.35	0.305
	422	6.561	6.618	6.781	6.581	2.881	0.233
	423	6.648	6.702	6.911	6.675	3.16	0.19
	424	6.976	7.015	7.166	6.96	4.007	0.16
	425	7.103	7.159	7.275	7.088	3.159	0.158
	426	6.807	6.846	7.034	6.817	3.282	0.197
	427	6.658	6.696	6.935	6.689	1.471	0.184
	428	6.465	6.511	6.76	6.498	2.895	0.207
	429	6.641	6.683	6.998	6.692	1.908	0.105
	430	6.544	6.585	6.853	6.578	2.811	0.227
	431	6.547	6.588	6.835	6.57	1.816	0.259
	432	6.536	6.578	6.771	6.537	2.539	0.32
	433	6.571	6.602	6.924	6.608	3.126	0.194
	434	6.829	6.87	7.116	6.836	1.587	0.182
	435	6.881	6.93	7.163	6.89	1.888	0.223
	436	6.972	7.013	7.249	6.985	2.924	0.139
	437	6.757	6.802	7.091	6.804	2.789	0.216
	438	6.534	6.576	6.83	6.553	2.939	0.288
	439	6.368	6.401	6.648	6.384	3.359	0.179
	440	6.403	6.429	6.703	6.426	2.728	0.26
	441	6.667	6.715	7.013	6.718	2.952	0.152
	442	6.766	6.789	7.114	6.807	3.104	0.101
	443	6.643	6.686	6.901	6.645	3.066	0.327
	444	6.765	6.808	6.995	6.761	2.758	0.115
	445	7.057	7.091	7.333	7.075	3.524	0.123
	446	7.044	7.099	7.318	7.072	2.441	0.392
	447	6.899	6.957	7.171	6.93	3.059	0.176
	448	6.915	6.977	7.18	6.94	3.676	0.161
	449	7.008	7.069	7.348	7.048	4.05	0.23
	450	7.102	7.168	7.438	7.15	3.256	0.19
	451	6.879	6.935	7.22	6.922	3.708	0.286
	452	6.892	6.946	7.3	6.978	2.479	0.127
	453	6.864	6.921	7.226	6.924	2.478	0.133
	454	6.755	6.812	7.027	6.786	2.905	0.243
	455	6.784	6.851	6.996	6.794	3.031	0.159
	456	7.003	7.065	7.193	6.979	2.415	0.236
	457	6.804	6.864	7.055	6.839	2.058	0.168
	458	7.248	7.302	7.414	7.233	2.858	0.137
	459	7.064	7.11	7.243	7.035	2.549	0.243
	460	6.804	6.857	7.079	6.829	3.283	0.128
	461	7.039	7.097	7.214	7.026	3.621	0.119
	462	6.798	6.846	7.081	6.823	3.829	0.176
	463	7.003	7.041	7.239	7.004	4.764	0.146
	464	7.218	7.268	7.369	7.185	3.443	0.111
	465	7.292	7.333	7.452	7.258	3.7	0.225
	466	7.367	7.423	7.475	7.31	4.181	0.235
	467	7.016	7.055	7.225	6.996	3.17	0.115
	468	6.955	7.001	7.146	6.936	2.905	0.21
	469	7.037	7.086	7.295	7.035	2.761	0.258
	470	7.261	7.312	7.433	7.223	3.906	0.4
	471	6.98	7.021	7.228	6.978	3.067	0.116
	472	6.957	7.001	7.242	6.964	3.756	0.169
	473	6.943	6.993	7.178	6.936	4.11	0.146
	474	7.165	7.212	7.393	7.145	4.234	0.087
	475	7.036	7.09	7.272	7.022	4.191	0.275
	476	7.009	7.058	7.237	6.996	4.63	0.126
	477	7.184	7.252	7.355	7.151	4.027	0.147
	478	7.3	7.363	7.479	7.276	5.407	0.291
	479	7.213	7.268	7.42	7.191	3.67	0.112
	480	7.379	7.435	7.584	7.358	3.472	0.085
	481	7.533	7.607	7.657	7.468	3.069	0.18
	482	7.611	7.678	7.785	7.563	2.821	0.364
	483	7.429	7.499	7.61	7.406	3.533	0.175
	484	7.597	7.668	7.791	7.574	4.446	0.147
	485	7.589	7.659	7.775	7.557	3.061	0.139
	486	7.423	7.487	7.579	7.384	3.755	0.117
	487	7.452	7.502	7.647	7.426	4.014	0.216
	488	7.337	7.395	7.519	7.306	3.613	0.333
	489	7.589	7.646	7.68	7.528	3.658	0.178
	490	7.556	7.6	7.692	7.504	3.56	0.182
	491	7.355	7.396	7.544	7.325	4.013	0.394
	492	7.4	7.439	7.599	7.373	4.499	0.209
	493	7.23	7.27	7.39	7.187	3.061	0.238
	494	7.445	7.504	7.588	7.395	4.493	0.111
	495	7.224	7.278	7.375	7.182	4.651	0.229
	496	7.047	7.101	7.209	7.022	4.388	0.191
	497	7.144	7.206	7.295	7.101	4.294	0.271
	498	7.106	7.16	7.302	7.093	4.02	0.365
	499	7.184	7.224	7.328	7.15	3.568	0.09
	500	7.351	7.405	7.482	7.316	3.361	0.217
	501	7.42	7.471	7.61	7.406	3.313	0.25
	502	7.539	7.581	7.718	7.517	2.069	0.288
	503	7.33	7.373	7.521	7.315	2.749	0.337
	504	7.213	7.263	7.429	7.22	2.472	0.228
	505	7.098	7.139	7.304	7.087	3.333	0.206
	506	7.085	7.128	7.337	7.095	1.904	0.286
	507	7.435	7.477	7.616	7.422	3.133	0.095
	508	7.221	7.255	7.424	7.207	2.899	0.146
	509	7.209	7.244	7.392	7.201	3.036	0.18
	510	7.014	7.052	7.284	7.044	2.425	0.24
	511	6.897	6.941	7.151	6.92	2.827	0.127
	512	7.061	7.111	7.282	7.072	2.006	0.399
	513	6.974	7.026	7.269	7.013	3	0.158
	514	7.095	7.131	7.317	7.095	1.801	0.235
	515	7.107	7.156	7.302	7.103	2.1	0.159
	516	7.038	7.087	7.213	7.029	2.969	0.142
	517	7.266	7.298	7.458	7.248	3.52	0.163
	518	6.868	6.91	7.102	6.881	2.528	0.2
	519	7.122	7.185	7.278	7.108	3.442	0.179
	520	6.964	6.998	7.251	7.011	2.469	0.258
	521	6.858	6.89	7.096	6.881	2.725	0.189
	522	6.932	6.97	7.166	6.952	2.046	0.114
	523	6.961	6.999	7.192	6.975	1.995	0.126
	524	6.939	6.98	7.132	6.945	3.335	0.159
	525	6.901	6.945	7.131	6.916	3.605	0.284
	526	7.018	7.056	7.27	7.05	2.76	0.247
	527	6.906	6.946	7.128	6.919	2.313	0.133
	528	7.11	7.159	7.325	7.107	2.341	0.189
	529	7.036	7.084	7.261	7.039	2.836	0.24
	530	7.063	7.096	7.325	7.062	3.05	0.18
	531	7.106	7.142	7.323	7.102	3.86	0.229
	532	6.936	6.968	7.143	6.931	2.671	0.378
	533	7.157	7.192	7.371	7.15	3.14	0.187
	534	7.293	7.327	7.462	7.254	3.764	0.086
	535	7.369	7.417	7.542	7.336	2.484	0.217
	536	7.218	7.269	7.42	7.21	2.798	0.372
	537	6.855	6.898	7.115	6.872	2.232	0.141
	538	6.757	6.805	6.985	6.755	2.527	0.254
	539	6.661	6.69	6.987	6.715	2.988	0.091
	540	6.843	6.875	7.122	6.875	3.004	0.184
	541	6.855	6.887	7.121	6.891	3.082	0.209
	542	6.789	6.821	7.033	6.786	2.514	0.332
	543	7.056	7.1	7.25	7.05	3.579	0.224
	544	7.064	7.098	7.274	7.056	2.735	0.344
	545	7.136	7.168	7.433	7.167	2.575	0.499
	546	7.109	7.145	7.368	7.128	1.632	0.123
	547	7.265	7.306	7.456	7.256	2.053	0.096
	548	7.193	7.231	7.427	7.201	3.232	0.195
	549	7.008	7.056	7.221	7.018	1.717	0.13
	550	7.091	7.139	7.25	7.074	4.338	0.198
	551	7.192	7.25	7.462	7.218	2.315	0.159
	552	6.855	6.89	7.158	6.886	2.337	0.103
	553	7.203	7.238	7.487	7.227	3.206	0.425
	554	7.458	7.516	7.687	7.467	3.281	0.143
	555	7.336	7.385	7.573	7.333	3.183	0.33
	556	7.289	7.325	7.547	7.298	3.555	0.478
	557	7.065	7.115	7.327	7.088	2.968	0.406
	558	6.986	7.031	7.278	7.02	2.255	0.358
	559	6.975	7.014	7.25	6.986	3.201	0.201
	560	6.865	6.907	7.176	6.901	3.451	0.474
	561	6.874	6.924	7.2	6.912	2.851	0.437
	562	7.09	7.151	7.352	7.118	3.767	0.326
	563	7.131	7.188	7.373	7.138	3.64	0.096
	564	7.238	7.302	7.459	7.226	3.299	0.507
	565	7.241	7.311	7.427	7.237	2.749	0.208
	566	7.329	7.395	7.504	7.304	2.398	0.531
	567	7.27	7.343	7.395	7.223	2.923	0.39
	568	7.373	7.442	7.496	7.32	3.486	0.44
	569	7.422	7.497	7.618	7.407	4.186	0.191
	570	7.419	7.497	7.545	7.367	2.603	0.181
	571	7.353	7.42	7.541	7.33	2.657	0.398
	572	7.22	7.282	7.402	7.198	2.881	0.446
	573	7.416	7.48	7.61	7.389	2.68	0.33
	574	7.208	7.276	7.499	7.221	2.093	0.298
	575	7.168	7.226	7.488	7.193	2.237	0.163
	576	7.399	7.464	7.668	7.419	1.621	0.097
	577	7.327	7.382	7.594	7.334	1.94	0.14
	578	7.263	7.32	7.49	7.261	1.614	0.339
	579	7.364	7.436	7.557	7.354	2.053	0.188
	580	7.468	7.532	7.701	7.472	3.468	0.146
	581	7.223	7.295	7.486	7.239	2.827	0.134
	582	7.131	7.197	7.403	7.159	2.125	0.11
	583	7.382	7.455	7.563	7.365	3.052	0.166
	584	7.318	7.386	7.453	7.279	3.333	0.114
	585	7.23	7.304	7.344	7.198	3.409	0.144
	586	7.162	7.236	7.304	7.139	2.694	0.155
	587	7.166	7.236	7.346	7.152	3.124	0.091
	588	7.265	7.327	7.398	7.215	3.099	0.212
	589	7.233	7.296	7.335	7.17	3.16	0.314
	590	7.242	7.31	7.315	7.169	3.161	0.137
	591	7.329	7.398	7.398	7.266	3.202	0.092
	592	7.322	7.394	7.399	7.248	2.596	0.282
	593	7.19	7.246	7.29	7.125	1.954	0.093
	594	7.159	7.214	7.318	7.108	2.211	0.181
	595	7.334	7.388	7.454	7.263	3.661	0.116
	596	7.475	7.533	7.603	7.415	3.593	0.37
	597	7.521	7.583	7.592	7.434	2.949	0.117
	598	7.412	7.47	7.539	7.354	2.433	0.188
	599	7.301	7.355	7.395	7.236	1.944	0.13
	600	7.532	7.586	7.621	7.461	3.039	0.144
	601	7.714	7.773	7.771	7.628	2.819	0.189
	602	7.304	7.352	7.429	7.251	2.32	0.318
	603	7.49	7.536	7.574	7.421	3.943	0.149
	604	7.385	7.428	7.55	7.345	3.256	0.121
	605	7.27	7.313	7.459	7.246	3.822	0.135
	606	7.145	7.205	7.264	7.124	4.041	0.202
	607	7.312	7.373	7.428	7.261	3.755	0.311
	608	7.552	7.618	7.695	7.509	3.982	0.101
	609	7.485	7.54	7.63	7.448	3.803	0.43
	610	7.575	7.632	7.69	7.509	3.482	0.124
	611	7.612	7.682	7.629	7.512	3.849	0.134
	612	7.637	7.709	7.681	7.553	3.158	0.145
	613	7.673	7.754	7.69	7.593	3.328	0.163
	614	7.575	7.635	7.622	7.5	3.532	0.218
	615	7.588	7.659	7.627	7.515	4.025	0.248
	616	7.605	7.671	7.663	7.538	2.318	0.152
	617	7.726	7.806	7.712	7.633	2.419	0.183
	618	7.581	7.647	7.624	7.504	4.187	0.242
	619	7.467	7.529	7.551	7.408	3.013	0.12
	620	7.607	7.668	7.646	7.521	2.1	0.17
	621	7.613	7.676	7.644	7.537	2.965	0.248
	622	7.835	7.9	7.795	7.715	2.668	0.185
	623	7.494	7.55	7.568	7.42	2.854	0.155
	624	7.716	7.789	7.736	7.628	2.434	0.423
	625	7.696	7.74	7.758	7.614	2.495	0.096
	626	7.526	7.558	7.61	7.427	2.129	0.255
	627	7.663	7.695	7.703	7.539	2.645	0.093
	628	7.475	7.516	7.604	7.41	2.863	0.104
	629	7.512	7.549	7.609	7.425	2.338	0.285
	630	7.699	7.738	7.812	7.621	1.984	0.414
	631	7.751	7.785	7.858	7.664	2.673	0.233
	632	7.608	7.645	7.663	7.51	2.661	0.184
	633	7.81	7.859	7.795	7.673	1.667	0.146
	634	7.664	7.71	7.766	7.583	2.114	0.39
	635	7.826	7.87	7.925	7.739	2.506	0.307
	636	7.819	7.865	7.934	7.723	2.078	0.101
	637	7.688	7.72	7.838	7.609	2.643	0.207
	638	7.64	7.676	7.762	7.563	3.388	0.266
	639	7.517	7.547	7.726	7.477	2.759	0.111
	640	7.669	7.711	7.815	7.61	2.918	0.111
	641	7.644	7.68	7.751	7.57	3.201	0.206
	642	7.521	7.567	7.679	7.484	3.315	0.333
	643	7.652	7.694	7.773	7.599	2.763	0.086
	644	7.621	7.659	7.763	7.561	3.197	0.172
	645	7.482	7.524	7.661	7.456	2.846	0.224
	646	7.403	7.45	7.588	7.387	3.168	0.224
	647	7.598	7.654	7.787	7.581	3.437	0.176
	648	7.611	7.688	7.757	7.598	2.954	0.283
	649	7.375	7.439	7.554	7.374	2.677	0.193
	650	7.476	7.548	7.645	7.466	2.469	0.231
	651	7.422	7.486	7.642	7.422	3.593	0.239
	652	7.421	7.484	7.506	7.378	3.31	0.142
	653	7.319	7.381	7.385	7.269	2.299	0.248
	654	7.119	7.186	7.277	7.118	2.661	0.32
	655	7.067	7.105	7.274	7.064	2.485	0.22
	656	7.163	7.205	7.358	7.161	2.232	0.317
	657	7.134	7.17	7.338	7.126	2.506	0.215
	658	7.285	7.318	7.48	7.265	2.186	0.195
	659	7.333	7.367	7.472	7.286	2.017	0.226
	660	7.418	7.451	7.567	7.387	2.761	0.154
	661	7.666	7.706	7.819	7.61	3.714	0.102
	662	7.379	7.418	7.428	7.275	1.95	0.143
	663	7.231	7.271	7.385	7.203	2.474	0.201
	664	7.196	7.243	7.382	7.176	3.022	0.233
	665	7.538	7.577	7.683	7.5	2.679	0.183
	666	7.486	7.542	7.617	7.455	2.519	0.088
	667	7.339	7.395	7.534	7.336	2.178	0.212
	668	7.441	7.507	7.645	7.455	2.299	0.357
	669	7.233	7.297	7.478	7.258	3.231	0.23
	670	7.351	7.416	7.544	7.352	3.414	0.159
	671	7.489	7.552	7.696	7.496	3.217	0.173
	672	7.391	7.455	7.558	7.378	2.968	0.153
	673	7.603	7.662	7.725	7.573	2.915	0.295
	674	7.487	7.541	7.623	7.461	3.729	0.115
	675	7.478	7.545	7.644	7.488	3.564	0.168
	676	7.49	7.552	7.645	7.487	4.211	0.141
	677	7.433	7.494	7.626	7.451	3.473	0.201
	678	7.454	7.522	7.567	7.446	3.629	0.253
	679	7.517	7.577	7.601	7.491	3.564	0.265
	680	7.498	7.572	7.624	7.491	3.477	0.154
	681	7.285	7.346	7.436	7.276	3.334	0.158
	682	7.427	7.496	7.494	7.386	2.861	0.112
	683	7.253	7.319	7.312	7.208	3.064	0.13
	684	7.152	7.212	7.261	7.126	2.73	0.196
	685	7.019	7.086	7.147	6.991	2.994	0.158
	686	6.897	6.957	7.052	6.887	2.166	0.141
	687	7.162	7.233	7.264	7.142	2.66	0.179
	688	7.229	7.297	7.288	7.194	3.304	0.081
	689	7.126	7.181	7.262	7.114	2.995	0.139
	690	7.483	7.555	7.564	7.441	3.975	0.445
	691	7.526	7.596	7.622	7.497	4.024	0.238
	692	7.49	7.567	7.543	7.444	3.618	0.08
	693	7.527	7.608	7.563	7.464	4.091	0.201
	694	7.308	7.382	7.399	7.281	3.309	0.128
	695	7.435	7.514	7.509	7.394	3.254	0.202
	696	7.592	7.67	7.718	7.573	3.149	0.272
	697	7.382	7.455	7.534	7.373	2.425	0.252
	698	7.451	7.534	7.568	7.446	2.359	0.186
	699	7.313	7.385	7.445	7.318	2.384	0.199
	700	7.397	7.47	7.536	7.404	2.025	0.329
	701	7.582	7.651	7.712	7.579	1.967	0.121
	702	7.615	7.7	7.746	7.613	1.886	0.153
	703	7.318	7.391	7.53	7.354	2.421	0.155
	704	7.299	7.368	7.547	7.34	1.786	0.136
	705	7.395	7.468	7.63	7.428	2.401	0.15
	706	7.338	7.409	7.494	7.335	1.974	0.1
	707	7.366	7.438	7.585	7.393	2.763	0.119
	708	7.56	7.628	7.681	7.535	3.086	0.115
	709	7.537	7.596	7.694	7.517	2.382	0.132
	710	7.627	7.695	7.772	7.604	3.032	0.265
	711	7.533	7.608	7.702	7.529	2.57	0.177
	712	7.509	7.573	7.683	7.489	3.079	0.253
	713	7.553	7.623	7.689	7.528	2.692	0.352
	714	7.336	7.4	7.46	7.31	3.08	0.3
	715	7.368	7.438	7.486	7.359	3.34	0.125
	716	7.38	7.444	7.463	7.34	3.012	0.184
	717	7.494	7.566	7.583	7.451	2.867	0.237
	718	7.526	7.594	7.563	7.471	3.187	0.094
	719	7.593	7.662	7.657	7.548	3.48	0.168
	720	7.518	7.591	7.564	7.473	3.785	0.456
	721	7.448	7.506	7.54	7.412	4.393	0.09
	722	7.399	7.475	7.514	7.39	3.759	0.372
	723	7.497	7.569	7.561	7.456	3.398	0.135
	724	7.545	7.622	7.635	7.523	2.937	0.158
	725	7.635	7.715	7.807	7.646	3.45	0.402
	726	7.463	7.547	7.565	7.433	3.649	0.33
	727	7.462	7.525	7.564	7.425	3.889	0.121
	728	7.444	7.517	7.548	7.411	3.028	0.212
	729	7.429	7.512	7.562	7.395	3.211	0.292
	730	7.525	7.595	7.693	7.502	4.404	0.077
	731	7.567	7.637	7.647	7.504	3.074	0.245
	732	7.609	7.68	7.683	7.544	3.478	0.188
	733	7.618	7.695	7.712	7.566	3.417	0.364
	734	7.569	7.649	7.684	7.523	4.366	0.138
	735	7.621	7.707	7.685	7.559	2.709	0.142
	736	7.714	7.807	7.744	7.645	2.459	0.198
	737	7.554	7.637	7.644	7.517	3.166	0.176
	738	7.326	7.404	7.451	7.311	2.408	0.348
	739	7.51	7.584	7.643	7.486	1.998	0.16
	740	7.62	7.7	7.726	7.585	2.25	0.126
	741	7.277	7.348	7.432	7.263	2.361	0.225
	742	7.117	7.19	7.3	7.126	1.941	0.233
	743	7.06	7.124	7.313	7.111	3.22	0.199
	744	7.066	7.13	7.259	7.078	3.522	0.166
	745	6.918	6.974	7.159	6.949	3.419	0.412
	746	6.904	6.974	7.081	6.915	2.126	0.366
	747	7.02	7.088	7.25	7.048	2.056	0.295
	748	7.054	7.114	7.31	7.083	3.82	0.23
	749	6.963	7.018	7.267	7.023	3.402	0.237
	750	7.123	7.184	7.31	7.125	3.032	0.369
	751	6.987	7.047	7.183	6.999	1.94	0.416
	752	7.126	7.197	7.322	7.154	2.543	0.154
	753	7.145	7.218	7.311	7.146	2.761	0.143
	754	6.914	6.979	7.125	6.944	2.828	0.279
	755	7.187	7.247	7.386	7.205	2.61	0.239
	756	7.382	7.446	7.571	7.386	2.413	0.144
	757	7.519	7.588	7.718	7.519	3.893	0.277
	758	7.329	7.405	7.49	7.32	3.238	0.195
	759	7.553	7.629	7.732	7.55	3.394	0.352
	760	7.467	7.547	7.68	7.494	3.471	0.246
	761	7.558	7.646	7.681	7.542	3.229	0.363
	762	7.545	7.632	7.63	7.507	3.178	0.346
	763	7.479	7.552	7.62	7.464	3.275	0.154
	764	7.63	7.71	7.731	7.601	3.566	0.156
	765	7.595	7.677	7.694	7.56	2.932	0.307
	766	7.55	7.635	7.681	7.524	2.857	0.284
	767	7.461	7.547	7.504	7.405	3.728	0.191
	768	7.686	7.766	7.743	7.616	3.168	0.264
	769	7.551	7.63	7.644	7.506	2.488	0.224
	770	7.401	7.474	7.525	7.366	3.605	0.23
	771	7.499	7.563	7.599	7.451	2.729	0.289
	772	7.394	7.469	7.504	7.359	3.111	0.304
	773	7.241	7.31	7.323	7.194	2.422	0.255
	774	7.448	7.52	7.564	7.414	3.752	0.44
	775	7.415	7.493	7.5	7.375	2.92	0.171
	776	7.456	7.515	7.54	7.409	2.713	0.212
	777	7.463	7.541	7.518	7.412	3.649	0.099
	778	7.75	7.835	7.75	7.662	3.373	0.449
	779	7.67	7.751	7.673	7.585	2.776	0.277
	780	7.483	7.57	7.538	7.43	3.708	0.415
	781	7.28	7.363	7.424	7.263	3.159	0.432
	782	7.213	7.291	7.306	7.167	2.812	0.4
	783	7.371	7.442	7.47	7.332	1.991	0.158
	784	7.452	7.531	7.521	7.409	3.96	0.461
	785	7.491	7.567	7.556	7.432	3.677	0.377
	786	7.653	7.725	7.717	7.598	3.995	0.466
	787	7.472	7.546	7.522	7.408	4.545	0.367
	788	7.622	7.691	7.636	7.543	3.1	0.438
	789	7.428	7.508	7.457	7.358	4.128	0.338
	790	7.727	7.804	7.792	7.68	4.181	0.314
	791	7.367	7.443	7.456	7.333	2.553	0.138
	792	7.652	7.725	7.772	7.625	2.187	0.143
	793	7.403	7.47	7.526	7.375	2.317	0.252
	794	7.471	7.551	7.547	7.422	3.174	0.28
	795	7.488	7.566	7.557	7.442	3.128	0.356
	796	7.52	7.587	7.596	7.47	3.247	0.448
	797	7.493	7.567	7.58	7.454	3.893	0.383
	798	7.394	7.469	7.483	7.344	3.435	0.15
	799	7.556	7.628	7.618	7.482	2.844	0.136
	800	7.693	7.761	7.818	7.648	3.749	0.259
	801	7.537	7.604	7.64	7.502	3.825	0.433
	802	7.661	7.74	7.72	7.599	3.566	0.39
	803	7.558	7.627	7.641	7.508	3.192	0.175
	804	7.672	7.749	7.719	7.611	4.438	0.391
	805	7.598	7.666	7.685	7.549	3.43	0.386
	806	7.737	7.805	7.779	7.671	3.257	0.399
	807	7.507	7.586	7.6	7.464	3.863	0.468
	808	7.477	7.548	7.534	7.413	3.444	0.271
	809	7.447	7.517	7.544	7.408	4.53	0.118
	810	7.4	7.478	7.477	7.364	3.77	0.324
	811	7.464	7.53	7.524	7.419	4.688	0.192
	812	7.446	7.505	7.551	7.413	4.415	0.129
	813	7.367	7.425	7.519	7.357	3.945	0.207
	814	7.206	7.261	7.363	7.203	4.616	0.2
	815	7.538	7.61	7.634	7.502	4.458	0.157
	816	7.323	7.385	7.44	7.303	3.86	0.302
	817	7.433	7.495	7.544	7.403	5.136	0.284
	818	7.655	7.727	7.668	7.567	4.258	0.309
	819	7.407	7.474	7.49	7.362	3.995	0.146
	820	7.443	7.509	7.518	7.393	3.338	0.212
	821	7.25	7.309	7.394	7.226	3.24	0.22
	822	7.245	7.311	7.331	7.203	3.421	0.156
	823	7.669	7.749	7.688	7.599	2.948	0.171
	824	7.713	7.791	7.764	7.655	3.819	0.368
	825	7.637	7.713	7.661	7.568	3.318	0.32
	826	7.843	7.927	7.764	7.731	3.995	0.169
	827	7.868	7.941	7.868	7.784	4.377	0.377
	828	7.939	8.015	7.932	7.847	3.94	0.135
	829	7.868	7.949	7.877	7.808	3.843	0.147
	830	7.672	7.737	7.671	7.595	3.335	0.208
	831	8.018	8.086	8.023	7.932	4.098	0.202
	832	7.896	7.961	7.967	7.831	4.583	0.282
	833	7.731	7.805	7.805	7.676	4.111	0.152
	834	7.866	7.945	7.926	7.806	3.823	0.199
	835	7.709	7.784	7.791	7.663	3.171	0.21
	836	7.786	7.848	7.869	7.729	3.95	0.262
	837	7.875	7.939	7.916	7.8	3.827	0.162
	838	7.945	8.016	7.972	7.868	4.152	0.148
	839	7.866	7.929	7.855	7.771	3.67	0.322
	840	7.898	7.983	7.853	7.793	4.602	0.233
	841	7.796	7.858	7.795	7.705	4.101	0.352
	842	7.732	7.798	7.722	7.641	4.721	0.168
	843	7.815	7.886	7.779	7.719	3.861	0.141
	844	7.861	7.928	7.831	7.749	3.924	0.33
	845	7.76	7.834	7.778	7.676	4.481	0.577
	846	7.439	7.511	7.496	7.38	3.828	0.408
	847	7.71	7.794	7.744	7.647	3.749	0.107
	848	7.899	7.984	7.919	7.821	3.482	0.233
	849	7.627	7.691	7.692	7.564	3.213	0.103
	850	7.482	7.557	7.531	7.42	4.383	0.141
	851	7.852	7.924	7.86	7.774	4.472	0.38
	852	7.691	7.747	7.726	7.606	3.911	0.219
	853	7.878	7.926	7.883	7.791	4.722	0.154
	854	7.887	7.952	7.896	7.791	5.166	0.226
	855	7.903	7.965	7.952	7.813	3.687	0.198
	856	7.451	7.5	7.569	7.386	3.602	0.32
	857	7.782	7.841	7.879	7.708	3.864	0.292
	858	7.992	8.057	8.09	7.932	4.012	0.118
	859	8.164	8.23	8.209	8.066	3.636	0.225
	860	8.344	8.407	8.415	8.269	4.528	0.106
	861	8.063	8.132	8.144	7.979	3.595	0.183
	862	8.058	8.125	8.164	7.995	3.462	0.231
	863	8.333	8.398	8.421	8.26	4.366	0.276
	864	8.377	8.446	8.488	8.309	4.775	0.189
	865	8.187	8.248	8.285	8.118	4.932	0.184
	866	8.163	8.214	8.303	8.122	5.031	0.329
	867	8.056	8.12	8.14	7.993	4.199	0.176
	868	8.146	8.206	8.249	8.096	4.346	0.191
	869	7.967	8.023	8.069	7.908	4.451	0.328
	870	7.811	7.867	7.926	7.756	3.976	0.123
	871	7.972	8.032	8.022	7.891	5.051	0.149
	872	8.001	8.05	8.053	7.905	4.562	0.182
	873	7.772	7.83	7.865	7.705	4.079	0.411
	874	7.866	7.935	7.961	7.8	3.976	0.145
	875	7.911	7.971	8.042	7.87	3.378	0.181
	876	8.035	8.079	8.169	7.98	4.202	0.138
	877	8.016	8.084	8.076	7.942	4.69	0.139
	878	8.082	8.135	8.205	8.023	5.38	0.233
	879	8.214	8.279	8.34	8.165	4.072	0.174
	880	7.748	7.804	7.912	7.72	4.448	0.412
	881	7.928	7.988	8.039	7.89	3.385	0.409
	882	7.962	8.013	8.116	7.928	2.886	0.139
	883	8.069	8.121	8.24	8.038	3.951	0.431
	884	7.859	7.918	8.033	7.832	3.43	0.144
	885	8.036	8.093	8.211	8.01	3.527	0.274
	886	8.052	8.113	8.247	8.043	3.691	0.107
	887	8.017	8.07	8.224	8.016	5.584	0.085
	888	8.036	8.1	8.174	8.019	3.899	0.159
	889	8.025	8.074	8.178	7.99	4.549	0.206
	890	8.203	8.261	8.337	8.164	4.204	0.181
	891	8.051	8.105	8.177	8.014	2.831	0.192
	892	7.85	7.915	8.016	7.813	3.931	0.137
	893	8.237	8.294	8.425	8.213	3.942	0.106
	894	8.076	8.14	8.188	8.035	3.304	0.245
	895	8.199	8.259	8.35	8.164	3.158	0.476
	896	8.448	8.509	8.486	8.368	2.816	0.423
	897	8.298	8.365	8.332	8.218	3.158	0.143
	898	8.25	8.309	8.339	8.196	3.092	0.109
	899	8.199	8.262	8.351	8.167	3.039	0.248
	900	8.376	8.441	8.45	8.315	4.236	0.131
	901	8.294	8.359	8.39	8.244	2.732	0.145
	902	8.373	8.437	8.439	8.292	3.723	0.154
	903	8.152	8.223	8.254	8.093	4.216	0.106
	904	8.598	8.649	8.692	8.527	3.286	0.211
	905	8.38	8.451	8.5	8.319	3.682	0.165
	906	8.498	8.554	8.612	8.441	3.851	0.163
	907	8.486	8.551	8.566	8.419	3.747	0.336
	908	8.269	8.318	8.376	8.21	3.415	0.091
	909	8.247	8.307	8.385	8.196	2.274	0.093
	910	8.229	8.284	8.392	8.188	4.143	0.478
	911	8.512	8.572	8.617	8.453	4.013	0.537
	912	8.515	8.579	8.696	8.508	4.626	0.212
	913	8.525	8.589	8.676	8.499	2.944	0.169
	914	8.5	8.553	8.62	8.455	3.175	0.139
	915	8.584	8.63	8.748	8.564	3.259	0.095
	916	8.41	8.467	8.531	8.369	4.826	0.138
	917	8.479	8.532	8.62	8.453	2.721	0.206
	918	8.926	8.974	9.016	8.885	3.442	0.191
	919	8.871	8.917	8.969	8.827	2.844	0.26
	920	8.838	8.884	8.929	8.788	3.514	0.181
	921	8.716	8.766	8.799	8.672	3.336	0.102
	922	8.669	8.714	8.796	8.63	4.33	0.103
	923	8.798	8.85	8.885	8.742	3.719	0.106
	924	8.668	8.726	8.768	8.62	3.654	0.113
	925	8.539	8.596	8.685	8.513	2.646	0.162
	926	8.463	8.525	8.616	8.438	3.118	0.226
	927	8.599	8.652	8.727	8.561	2.39	0.174
	928	8.641	8.689	8.777	8.611	3.168	0.211
	929	8.522	8.576	8.633	8.49	3.401	0.167
	930	8.624	8.685	8.775	8.601	3.793	0.13
	931	8.669	8.723	8.837	8.657	3.605	0.159
	932	8.593	8.656	8.719	8.558	3.761	0.416
	933	8.517	8.566	8.688	8.502	3.94	0.275
	934	8.629	8.693	8.725	8.582	5.084	0.174
	935	8.593	8.657	8.754	8.574	4.892	0.338
	936	8.524	8.584	8.699	8.502	3.846	0.164
	937	8.474	8.526	8.638	8.447	4.271	0.217
	938	8.512	8.578	8.662	8.489	4.263	0.137
	939	8.176	8.229	8.343	8.147	3.667	0.151
	940	8.344	8.409	8.431	8.285	3.747	0.203
	941	8.573	8.632	8.637	8.493	4.004	0.21
	942	8.385	8.437	8.543	8.351	3.197	0.111
	943	8.386	8.444	8.488	8.327	4.007	0.225
	944	8.441	8.508	8.505	8.367	3.809	0.231
	945	8.379	8.429	8.453	8.3	3.315	0.255
	946	8.306	8.363	8.379	8.226	3.503	0.109
	947	8.429	8.503	8.454	8.35	4.068	0.186
	948	8.44	8.522	8.445	8.345	3.32	0.148
	949	8.48	8.537	8.619	8.439	3.993	0.39
	950	8.564	8.626	8.643	8.494	3.691	0.106
	951	8.506	8.565	8.619	8.436	3.695	0.185
	952	8.541	8.595	8.656	8.489	3.904	0.246
	953	8.396	8.456	8.47	8.326	3.375	0.288
	954	8.392	8.448	8.482	8.328	3.658	0.085
	955	8.448	8.501	8.531	8.386	3.343	0.19
	956	8.751	8.814	8.834	8.682	3.879	0.287
	957	8.468	8.512	8.593	8.423	3.84	0.154
	958	8.595	8.634	8.731	8.535	4.222	0.275
	959	8.546	8.598	8.658	8.476	4.294	0.093
	960	8.665	8.72	8.802	8.627	4.282	0.242
	961	8.53	8.581	8.675	8.488	4.694	0.158
	962	8.591	8.65	8.702	8.54	3.32	0.178
	963	8.317	8.363	8.384	8.239	3.898	0.148
	964	8.434	8.492	8.566	8.397	4.832	0.143
	965	8.486	8.541	8.61	8.435	3.499	0.252
	966	8.38	8.427	8.496	8.325	3.622	0.24
	967	8.376	8.431	8.472	8.324	3.546	0.311
	968	8.779	8.831	8.82	8.693	4.171	0.176
	969	8.451	8.509	8.523	8.379	4.16	0.118
	970	8.401	8.451	8.503	8.329	4.252	0.614
	971	8.602	8.671	8.668	8.539	3.683	0.486
	972	8.55	8.616	8.586	8.466	4.277	0.464
	973	8.53	8.596	8.542	8.432	4.527	0.514
	974	8.57	8.626	8.632	8.492	4.368	0.599
	975	8.58	8.643	8.616	8.494	3.806	0.406
	976	8.471	8.542	8.542	8.405	3.816	0.591
	977	8.444	8.495	8.543	8.393	3.118	0.45
	978	8.571	8.631	8.668	8.509	3.364	0.54
	979	8.397	8.458	8.532	8.356	3.777	0.593
	980	8.278	8.335	8.329	8.202	3.28	0.42
	981	8.56	8.616	8.628	8.488	3.983	0.491
	982	8.572	8.63	8.672	8.525	3.214	0.588
	983	8.452	8.51	8.52	8.387	4.131	0.431
	984	8.293	8.356	8.342	8.226	3.426	0.353
	985	8.537	8.597	8.589	8.46	3.454	0.478
	986	8.487	8.562	8.547	8.431	3.801	0.234
	987	8.488	8.553	8.481	8.389	4.274	0.292
	988	8.432	8.501	8.473	8.355	3.855	0.135
	989	8.436	8.49	8.517	8.383	4.527	0.17
	990	8.488	8.545	8.608	8.45	4.334	0.21
	991	8.476	8.538	8.552	8.421	4.09	0.145
	992	8.492	8.558	8.55	8.428	4.142	0.427
	993	8.486	8.547	8.581	8.435	5.222	0.181
	994	8.608	8.67	8.693	8.56	5.971	0.541
	995	8.475	8.539	8.583	8.436	6.978	0.556
	996	8.594	8.643	8.759	8.576	5.611	0.114
	997	8.53	8.585	8.624	8.479	5.892	0.413
	998	8.434	8.487	8.574	8.389	6.045	0.202
	999	8.546	8.604	8.589	8.459	4.902	0.641
	1000	8.391	8.462	8.552	8.37	8.201	0.227

## Sheet: CID-243
	frame#	Prot_CA	Prot_Backbone	Prot_Sidechain	Prot_All_Heavy	Lig_wrt_Protein	Lig_wrt_Ligand
	0	0	0	0	0	0	0
	1	1.922	1.913	2.462	2.1	1.912	0.052
	2	2.812	2.797	3.298	2.964	1.841	0.133
	3	3.131	3.102	3.541	3.23	2.707	0.07
	4	3.176	3.158	3.597	3.283	2.049	0.125
	5	3.581	3.548	3.966	3.675	2.691	0.212
	6	3.824	3.787	4.222	3.913	2.326	0.393
	7	4.494	4.505	4.797	4.572	1.729	0.176
	8	4.535	4.528	4.879	4.597	2.192	0.209
	9	4.423	4.408	4.859	4.531	1.395	0.098
	10	4.232	4.199	4.897	4.428	1.687	0.277
	11	4.598	4.561	5.111	4.689	2.272	0.079
	12	4.286	4.285	4.787	4.401	2.347	0.216
	13	3.842	3.806	4.436	3.995	1.427	0.08
	14	4.014	3.984	4.672	4.179	1.707	0.183
	15	4.312	4.286	4.988	4.49	2.427	0.188
	16	4.958	4.94	5.477	5.08	2.495	0.095
	17	4.254	4.224	4.936	4.446	2.404	0.159
	18	4.369	4.353	5.003	4.548	2.513	0.126
	19	4.73	4.737	5.308	4.883	1.724	0.423
	20	6.619	6.644	6.952	6.599	3.68	0.075
	21	7.078	7.095	7.355	7.061	5.48	0.128
	22	6.748	6.76	7.147	6.778	4.296	0.16
	23	6.488	6.482	6.819	6.468	4.662	0.106
	24	7.069	7.078	7.417	7.059	6.131	0.162
	25	5.867	5.88	6.372	5.952	3.837	0.051
	26	6.121	6.129	6.655	6.208	3.093	0.285
	27	6.325	6.331	6.842	6.393	3.737	0.092
	28	5.836	5.848	6.218	5.849	3.758	0.076
	29	6.59	6.592	7.151	6.676	5.094	0.1
	30	6.351	6.371	6.867	6.436	3.65	0.147
	31	6.625	6.664	7.029	6.654	4.764	0.174
	32	6.964	7.009	7.211	6.928	6.007	0.267
	33	6.799	6.849	6.924	6.721	5.567	0.204
	34	6.502	6.536	6.722	6.45	4.665	0.129
	35	5.851	5.899	6.045	5.807	3.617	0.182
	36	6.276	6.333	6.562	6.304	5.652	0.071
	37	6.015	6.095	6.291	6.046	5.306	0.156
	38	5.979	6.02	6.352	6.03	4.997	0.229
	39	5.509	5.552	5.942	5.579	4.794	0.052
	40	5.694	5.69	6.054	5.72	4.629	0.162
	41	5.861	5.887	6.166	5.882	5.291	0.21
	42	5.21	5.231	5.667	5.294	4.258	0.118
	43	5.29	5.287	5.821	5.4	5.972	0.166
	44	5.193	5.16	5.547	5.214	4.878	0.055
	45	5.307	5.28	5.7	5.343	4.882	0.177
	46	5.706	5.693	5.978	5.702	4.242	0.254
	47	5.975	5.944	6.331	6.005	3.21	0.242
	48	5.542	5.517	6.121	5.695	4.966	0.216
	49	5.419	5.385	6.006	5.566	4.498	0.169
	50	5.398	5.385	5.874	5.491	3.863	0.089
	51	6.16	6.164	6.541	6.226	5.089	0.195
	52	7.16	7.217	7.322	7.127	5.813	0.285
	53	6.394	6.459	6.69	6.415	5.279	0.209
	54	7.26	7.332	7.456	7.221	5.498	0.202
	55	7.498	7.56	7.615	7.425	5.782	0.272
	56	7.036	7.083	7.267	7.002	5.38	0.114
	57	6.694	6.724	6.948	6.671	5.393	0.259
	58	6.437	6.465	6.778	6.467	4.885	0.252
	59	6.426	6.476	6.627	6.394	4.769	0.184
	60	6.318	6.339	6.626	6.325	4.476	0.264
	61	5.694	5.703	6.231	5.791	3.365	0.269
	62	6.079	6.091	6.593	6.171	3.454	0.146
	63	5.983	5.984	6.471	6.066	2.778	0.073
	64	5.989	5.988	6.537	6.1	3.929	0.27
	65	6.481	6.492	7.061	6.61	3.86	0.081
	66	6.561	6.587	7.034	6.652	4.889	0.102
	67	6.924	6.946	7.342	6.972	4.779	0.105
	68	6.841	6.87	7.183	6.857	4.091	0.209
	69	7.319	7.346	7.735	7.383	4.114	0.25
	70	7.688	7.735	8.03	7.722	5.075	0.082
	71	7.661	7.688	8.013	7.691	5.319	0.126
	72	6.898	6.94	7.347	6.987	5.29	0.118
	73	6.632	6.652	7.128	6.734	4.764	0.173
	74	6.388	6.414	6.886	6.493	3.781	0.087
	75	6.592	6.623	7.073	6.701	5.474	0.208
	76	6.571	6.599	7.14	6.736	3.864	0.131
	77	6.395	6.428	6.87	6.507	3.032	0.088
	78	6.636	6.663	7.222	6.817	4.252	0.077
	79	5.926	5.946	6.597	6.156	2.944	0.102
	80	6.029	6.041	6.734	6.268	4.939	0.139
	81	5.621	5.643	6.326	5.863	3.224	0.284
	82	5.61	5.635	6.215	5.797	1.994	0.179
	83	6.028	6.051	6.542	6.173	2.786	0.119
	84	5.697	5.722	6.323	5.896	2.738	0.121
	85	6.063	6.092	6.646	6.217	1.886	0.058
	86	6.235	6.26	6.758	6.36	2.56	0.061
	87	6.243	6.265	6.791	6.398	3.36	0.076
	88	6.487	6.522	6.96	6.574	2.303	0.153
	89	5.866	5.881	6.473	6.041	3.323	0.119
	90	6.158	6.174	6.714	6.304	2.44	0.218
	91	6.333	6.337	6.872	6.46	2.288	0.074
	92	6.612	6.619	7.105	6.708	2.123	0.295
	93	6.578	6.597	7.057	6.687	1.993	0.143
	94	6.581	6.595	7.16	6.72	3.267	0.093
	95	6.711	6.725	7.342	6.86	2.27	0.195
	96	7.26	7.265	7.808	7.344	3.228	0.159
	97	6.889	6.895	7.458	6.968	2.673	0.118
	98	6.568	6.571	7.147	6.666	1.838	0.121
	99	7.013	7.006	7.603	7.1	2.061	0.235
	100	6.993	6.989	7.687	7.125	2.569	0.089
	101	6.6	6.606	7.262	6.756	3.182	0.069
	102	6.594	6.613	7.112	6.696	3.134	0.084
	103	6.179	6.201	6.714	6.302	2.348	0.144
	104	6.038	6.05	6.617	6.205	2.825	0.17
	105	6.476	6.491	7.113	6.638	2.325	0.085
	106	6.387	6.385	7.072	6.563	2.644	0.074
	107	6.458	6.47	7.027	6.599	3.988	0.103
	108	6.562	6.591	7.003	6.656	2.969	0.081
	109	6.134	6.176	6.712	6.303	2.902	0.101
	110	6.295	6.342	6.796	6.424	2.759	0.125
	111	6.249	6.266	6.813	6.39	2.424	0.139
	112	6.526	6.561	6.892	6.585	2.889	0.076
	113	6.628	6.673	7.065	6.745	4.533	0.081
	114	6.913	6.945	7.246	6.955	4.006	0.078
	115	7.106	7.143	7.439	7.148	3.584	0.044
	116	6.65	6.705	7.12	6.773	4.202	0.221
	117	7.187	7.245	7.6	7.264	3.83	0.124
	118	7.082	7.133	7.496	7.172	4.163	0.065
	119	7.066	7.108	7.492	7.148	3.392	0.092
	120	7.154	7.198	7.571	7.226	4.134	0.138
	121	6.427	6.477	6.921	6.545	2.671	0.101
	122	6.491	6.55	7.06	6.665	3.568	0.1
	123	6.331	6.383	6.893	6.5	3.019	0.058
	124	6.15	6.197	6.795	6.367	3.049	0.14
	125	6.142	6.167	6.778	6.321	3.981	0.124
	126	6.23	6.24	6.843	6.402	2.804	0.073
	127	5.738	5.739	6.6	6.036	2.542	0.068
	128	5.825	5.817	6.685	6.113	2.817	0.109
	129	5.719	5.714	6.518	5.984	2.573	0.069
	130	6.078	6.069	6.786	6.278	3.091	0.09
	131	6.064	6.062	6.719	6.25	2.719	0.106
	132	6.096	6.116	6.687	6.25	2.837	0.112
	133	6.59	6.614	7.107	6.72	3.485	0.132
	134	6.683	6.717	7.14	6.781	3.766	0.074
	135	6.39	6.41	6.956	6.558	3.095	0.084
	136	7.24	7.275	7.686	7.372	4.961	0.072
	137	7.023	7.039	7.56	7.162	4.65	0.183
	138	6.852	6.852	7.411	6.983	3.874	0.197
	139	7.328	7.334	7.806	7.414	4.106	0.113
	140	7.254	7.257	7.711	7.33	4.134	0.076
	141	6.807	6.822	7.38	6.966	3.988	0.108
	142	7.334	7.347	7.901	7.463	4.477	0.086
	143	7.152	7.143	7.813	7.308	3.294	0.152
	144	7.123	7.105	7.698	7.228	3.875	0.1
	145	7.013	7.009	7.568	7.119	3.04	0.119
	146	7.272	7.284	7.751	7.36	2.739	0.118
	147	6.85	6.86	7.434	6.994	3.51	0.104
	148	6.709	6.7	7.327	6.829	1.938	0.077
	149	6.584	6.598	7.184	6.744	2.868	0.093
	150	7.081	7.11	7.53	7.159	3.089	0.055
	151	7.215	7.252	7.675	7.319	3.616	0.072
	152	7.258	7.29	7.731	7.352	3.388	0.191
	153	7.11	7.133	7.642	7.223	2.949	0.084
	154	7.299	7.315	7.792	7.4	3.965	0.168
	155	7.265	7.288	7.896	7.418	3.725	0.057
	156	7.226	7.255	7.779	7.348	3.675	0.126
	157	7.465	7.471	8.162	7.64	3.931	0.064
	158	6.864	6.872	7.587	7.085	3.247	0.17
	159	7.348	7.351	7.985	7.5	4.531	0.053
	160	7.417	7.427	7.893	7.512	3.928	0.24
	161	7.248	7.252	7.728	7.374	4.678	0.091
	162	6.861	6.863	7.46	7.021	3.491	0.074
	163	6.594	6.59	7.29	6.792	2.36	0.114
	164	5.996	5.998	6.642	6.2	2.098	0.099
	165	6.711	6.719	7.318	6.886	3.253	0.061
	166	6.653	6.649	7.344	6.846	2.436	0.148
	167	7.066	7.093	7.519	7.183	2.876	0.127
	168	7.199	7.235	7.624	7.281	2.818	0.167
	169	7.433	7.464	7.881	7.509	3.435	0.196
	170	7.536	7.57	7.943	7.6	2.827	0.085
	171	7.261	7.299	7.636	7.334	2.643	0.068
	172	7.27	7.303	7.682	7.342	2.174	0.063
	173	7.435	7.486	7.806	7.509	4.433	0.38
	174	7.057	7.101	7.512	7.157	2.807	0.292
	175	7.041	7.076	7.469	7.105	1.879	0.054
	176	7.057	7.055	7.601	7.182	3.478	0.093
	177	7.119	7.14	7.521	7.173	2.476	0.123
	178	6.745	6.778	7.196	6.846	1.781	0.106
	179	7.09	7.114	7.408	7.114	2.985	0.097
	180	7.07	7.084	7.406	7.098	3.547	0.281
	181	7.23	7.269	7.423	7.199	2.405	0.121
	182	7.246	7.259	7.668	7.296	1.233	0.05
	183	7.102	7.138	7.458	7.133	1.719	0.148
	184	6.938	6.97	7.409	7.046	1.472	0.059
	185	7.454	7.475	8.008	7.572	3.723	0.064
	186	7.268	7.277	7.799	7.352	2.253	0.12
	187	7.302	7.304	7.761	7.334	2.7	0.068
	188	7.276	7.272	7.769	7.331	2.272	0.056
	189	6.91	6.919	7.407	6.981	1.885	0.097
	190	7.055	7.059	7.551	7.115	1.815	0.069
	191	7.359	7.365	7.904	7.451	2.836	0.064
	192	7.124	7.15	7.533	7.18	3.274	0.099
	193	6.968	6.988	7.493	7.076	1.358	0.241
	194	7.521	7.53	8.024	7.591	1.715	0.079
	195	7.124	7.153	7.663	7.228	1.7	0.115
	196	7.238	7.251	7.8	7.349	2.042	0.129
	197	7.209	7.227	7.7	7.306	1.123	0.117
	198	6.864	6.871	7.408	6.988	1.048	0.077
	199	7.316	7.336	7.814	7.393	1.732	0.09
	200	7.21	7.224	7.74	7.308	2.649	0.146
	201	7.51	7.518	8.011	7.587	2.281	0.13
	202	7.446	7.467	7.912	7.512	2.305	0.061
	203	7.351	7.38	7.819	7.414	1.747	0.076
	204	7.271	7.28	7.761	7.347	2.493	0.194
	205	7.295	7.318	7.749	7.347	2.168	0.077
	206	7.27	7.296	7.783	7.378	2.714	0.166
	207	7.046	7.066	7.581	7.151	2.298	0.155
	208	7.211	7.223	7.751	7.32	2.364	0.079
	209	7.417	7.454	7.912	7.504	2.805	0.15
	210	7.531	7.576	7.938	7.568	3.107	0.237
	211	7.579	7.619	8.002	7.621	2.412	0.263
	212	7.284	7.313	7.76	7.364	2.525	0.104
	213	7.317	7.354	7.78	7.384	2.237	0.14
	214	7.39	7.425	7.864	7.468	2.598	0.077
	215	7.559	7.586	8.045	7.65	2.955	0.155
	216	7.665	7.708	8.075	7.705	2.036	0.094
	217	7.563	7.609	7.916	7.573	1.817	0.114
	218	7.418	7.442	7.829	7.46	2.809	0.079
	219	7.413	7.449	7.831	7.465	2.391	0.094
	220	7.337	7.355	7.761	7.387	2.185	0.07
	221	7.23	7.265	7.729	7.334	2.915	0.135
	222	7.449	7.483	7.911	7.522	2.664	0.094
	223	7.286	7.329	7.753	7.382	2.759	0.214
	224	7.56	7.602	7.997	7.622	3.402	0.067
	225	7.286	7.334	7.752	7.362	2.265	0.127
	226	7.226	7.264	7.713	7.315	2.29	0.084
	227	7.309	7.353	7.738	7.384	2.416	0.07
	228	7.276	7.309	7.782	7.371	2.336	0.111
	229	7.35	7.383	7.716	7.372	3.131	0.076
	230	7.671	7.702	8.03	7.69	2.97	0.11
	231	7.492	7.518	7.89	7.53	2.282	0.079
	232	7.507	7.535	7.869	7.509	2.401	0.131
	233	7.514	7.536	7.951	7.56	2.037	0.134
	234	7.469	7.482	7.892	7.509	2.267	0.147
	235	7.448	7.465	7.871	7.489	1.901	0.105
	236	7.616	7.62	8.07	7.667	3.095	0.132
	237	7.395	7.405	7.859	7.457	3.089	0.087
	238	7.443	7.456	7.817	7.46	2.44	0.124
	239	7.437	7.452	7.881	7.482	2.093	0.095
	240	7.612	7.635	7.982	7.632	1.621	0.111
	241	7.349	7.354	7.86	7.427	1.898	0.049
	242	7.479	7.507	7.914	7.514	2.233	0.086
	243	7.386	7.398	7.84	7.446	2.368	0.144
	244	7.358	7.368	7.789	7.399	1.425	0.118
	245	7.525	7.535	7.952	7.578	2.58	0.089
	246	7.516	7.528	7.965	7.575	2.954	0.359
	247	7.613	7.621	8.087	7.672	2.513	0.078
	248	7.427	7.449	7.843	7.462	1.055	0.098
	249	7.566	7.586	8.045	7.642	3.032	0.076
	250	7.545	7.549	8	7.591	2.229	0.154
	251	7.738	7.75	8.115	7.75	3.401	0.069
	252	7.721	7.738	8.12	7.746	3.267	0.122
	253	7.692	7.708	8.113	7.734	2.394	0.093
	254	7.811	7.824	8.212	7.839	2.598	0.097
	255	7.722	7.737	8.198	7.786	2.001	0.145
	256	7.891	7.92	8.307	7.933	3.157	0.064
	257	7.705	7.728	8.172	7.769	2.848	0.127
	258	7.724	7.754	8.182	7.782	2.1	0.087
	259	7.554	7.56	8.031	7.61	2.386	0.1
	260	7.71	7.732	8.048	7.706	1.867	0.069
	261	7.59	7.615	8.015	7.627	2.463	0.07
	262	7.646	7.674	8.023	7.652	2.177	0.147
	263	7.662	7.684	8.103	7.698	2.313	0.091
	264	7.8	7.828	8.167	7.81	3.277	0.086
	265	7.758	7.787	8.125	7.771	3.525	0.132
	266	7.446	7.466	7.9	7.498	2.837	0.117
	267	7.519	7.531	7.89	7.519	1.486	0.133
	268	7.519	7.53	7.91	7.547	2.66	0.066
	269	7.594	7.611	8.034	7.643	3.208	0.1
	270	7.746	7.758	8.163	7.789	3.096	0.103
	271	7.941	7.958	8.275	7.963	3.49	0.073
	272	7.75	7.768	8.092	7.765	1.901	0.113
	273	7.757	7.774	8.135	7.798	2.795	0.199
	274	7.841	7.861	8.261	7.895	3.326	0.085
	275	7.634	7.649	7.987	7.66	3.147	0.089
	276	7.434	7.441	7.86	7.488	2.734	0.172
	277	7.732	7.74	8.187	7.796	3.79	0.114
	278	7.894	7.915	8.282	7.947	3.099	0.11
	279	7.887	7.91	8.245	7.928	3.518	0.104
	280	7.979	7.991	8.315	8.004	3.264	0.149
	281	7.899	7.925	8.24	7.914	3.154	0.054
	282	7.871	7.89	8.294	7.928	2.762	0.071
	283	7.795	7.818	8.139	7.832	2.292	0.081
	284	7.852	7.867	8.212	7.886	3.03	0.126
	285	7.696	7.715	8.02	7.72	2.317	0.051
	286	7.698	7.705	8.022	7.711	2.638	0.125
	287	7.621	7.651	7.891	7.622	2.378	0.104
	288	7.725	7.745	8.041	7.746	3.63	0.124
	289	8.076	8.089	8.366	8.076	3.098	0.077
	290	7.961	7.972	8.279	7.974	4.177	0.091
	291	7.777	7.792	8.127	7.798	3.476	0.26
	292	7.789	7.806	8.183	7.826	3.779	0.1
	293	7.754	7.779	8.151	7.795	4.194	0.143
	294	8.055	8.08	8.367	8.055	3.199	0.087
	295	7.569	7.597	7.941	7.586	2.473	0.109
	296	7.755	7.786	8.078	7.754	2.565	0.123
	297	7.385	7.426	7.752	7.403	2.517	0.097
	298	7.169	7.21	7.54	7.2	2.595	0.064
	299	7.354	7.385	7.765	7.389	1.877	0.137
	300	7.565	7.614	7.945	7.58	3.178	0.068
	301	7.569	7.607	7.916	7.59	1.467	0.054
	302	7.619	7.668	8.012	7.667	3.583	0.221
	303	7.328	7.377	7.771	7.384	2.023	0.179
	304	7.606	7.638	8.114	7.677	2.189	0.14
	305	7.796	7.831	8.218	7.825	3.506	0.098
	306	7.337	7.37	7.784	7.381	2.877	0.151
	307	7.436	7.468	7.957	7.526	3.006	0.148
	308	7.73	7.757	8.251	7.798	3.111	0.116
	309	7.573	7.602	8.081	7.626	2.638	0.192
	310	7.796	7.821	8.33	7.85	3.729	0.224
	311	7.33	7.339	7.984	7.457	2.672	0.244
	312	7.541	7.565	8.012	7.607	3.629	0.159
	313	7.211	7.244	7.718	7.309	3.215	0.088
	314	7.407	7.435	7.931	7.499	3.547	0.298
	315	7.394	7.419	7.844	7.45	3.544	0.178
	316	7.289	7.316	7.745	7.343	2.115	0.162
	317	7.312	7.34	7.814	7.396	3.17	0.195
	318	7.306	7.355	7.785	7.396	2.881	0.202
	319	7.24	7.295	7.582	7.268	2.746	0.076
	320	7.398	7.42	7.941	7.476	3.158	0.085
	321	7.616	7.644	8.032	7.633	2.59	0.156
	322	7.565	7.595	7.995	7.622	3.931	0.212
	323	7.628	7.666	8.009	7.671	3.836	0.413
	324	7.907	7.93	8.323	7.953	3.411	0.259
	325	7.355	7.378	7.74	7.403	2.24	0.087
	326	7.162	7.177	7.666	7.241	2.617	0.072
	327	7.523	7.544	7.906	7.565	3.717	0.138
	328	7.534	7.551	7.831	7.531	2.864	0.197
	329	7.429	7.445	7.836	7.47	2.198	0.077
	330	7.531	7.537	8.001	7.61	3.621	0.544
	331	7.751	7.783	8.085	7.781	4.394	0.163
	332	7.464	7.48	7.873	7.487	3.181	0.19
	333	7.721	7.752	8.056	7.744	2.376	0.138
	334	8.008	8.044	8.24	7.979	3.903	0.086
	335	7.648	7.665	7.979	7.663	3.244	0.16
	336	7.448	7.469	7.741	7.463	3.476	0.074
	337	7.411	7.451	7.601	7.403	2.935	0.189
	338	7.339	7.385	7.566	7.35	3.748	0.161
	339	7.296	7.342	7.544	7.301	2.793	0.086
	340	7.523	7.555	7.816	7.547	4.871	0.091
	341	7.308	7.34	7.739	7.387	3.088	0.068
	342	7.552	7.591	8.05	7.672	3.493	0.078
	343	7.372	7.406	7.808	7.439	2.434	0.125
	344	7.115	7.158	7.525	7.183	2.545	0.107
	345	7.17	7.211	7.547	7.223	3.568	0.188
	346	7.192	7.248	7.492	7.223	3.304	0.266
	347	7.078	7.123	7.446	7.127	2.742	0.226
	348	7.141	7.183	7.527	7.199	3.578	0.126
	349	7.148	7.194	7.607	7.227	3.062	0.192
	350	7.096	7.139	7.492	7.157	2.24	0.11
	351	7.357	7.393	7.807	7.445	3.573	0.08
	352	7.402	7.432	7.821	7.485	3.438	0.087
	353	7.166	7.21	7.516	7.212	2.264	0.073
	354	7.41	7.446	7.841	7.482	3.463	0.186
	355	7.423	7.453	7.974	7.558	4.104	0.106
	356	7.475	7.51	7.9	7.551	3.674	0.177
	357	7.112	7.159	7.545	7.205	3.042	0.087
	358	7.182	7.227	7.629	7.278	2.318	0.177
	359	7.281	7.32	7.692	7.345	2.183	0.14
	360	7.482	7.526	7.862	7.554	2.559	0.104
	361	7.454	7.49	7.801	7.478	1.797	0.109
	362	7.241	7.284	7.655	7.303	2.562	0.223
	363	7.62	7.64	8.05	7.681	3.493	0.415
	364	7.526	7.55	8.027	7.615	2.581	0.194
	365	7.553	7.57	8.002	7.59	2.078	0.154
	366	7.429	7.464	7.836	7.489	2.921	0.236
	367	7.399	7.425	7.803	7.439	2.505	0.203
	368	7.077	7.099	7.52	7.138	2.09	0.123
	369	6.597	6.646	6.994	6.672	3.448	0.128
	370	6.694	6.738	7.071	6.756	2.812	0.097
	371	6.877	6.929	7.212	6.903	2.448	0.112
	372	7.071	7.113	7.406	7.073	2.274	0.125
	373	7.243	7.272	7.565	7.234	3.04	0.074
	374	7.161	7.218	7.564	7.203	2.441	0.086
	375	7.487	7.515	7.878	7.509	2.352	0.094
	376	7.365	7.401	7.814	7.402	1.942	0.048
	377	7.539	7.567	7.972	7.562	2.395	0.057
	378	7.229	7.246	7.654	7.253	2.784	0.08
	379	7.358	7.353	7.762	7.345	2.674	0.056
	380	7.719	7.755	8.131	7.742	3.088	0.156
	381	7.777	7.813	8.195	7.814	3.68	0.063
	382	7.375	7.391	7.732	7.377	2.692	0.094
	383	7.78	7.787	8.273	7.841	2.268	0.107
	384	7.693	7.697	8.254	7.76	2.804	0.062
	385	7.189	7.218	7.704	7.269	1.944	0.074
	386	7.312	7.34	7.817	7.39	1.82	0.083
	387	7.145	7.173	7.571	7.198	1.833	0.095
	388	7.232	7.252	7.803	7.356	1.863	0.065
	389	7.219	7.255	7.68	7.294	2.782	0.09
	390	7.255	7.284	7.616	7.28	2.695	0.052
	391	7.199	7.241	7.651	7.275	2.972	0.071
	392	7.061	7.097	7.548	7.153	2.632	0.124
	393	7.031	7.058	7.538	7.123	1.718	0.066
	394	7.353	7.402	7.71	7.388	3.074	0.268
	395	7.329	7.38	7.765	7.402	1.97	0.207
	396	7.297	7.346	7.773	7.405	1.114	0.099
	397	7.064	7.089	7.623	7.196	2.258	0.078
	398	7.376	7.399	7.946	7.496	2.488	0.068
	399	7.349	7.369	7.966	7.469	1.884	0.302
	400	7.388	7.401	8.044	7.542	2.17	0.176
	401	7.454	7.493	8.053	7.585	3.195	0.066
	402	7.563	7.581	8.208	7.699	2.561	0.127
	403	7.761	7.788	8.155	7.792	2.704	0.09
	404	7.411	7.448	7.803	7.458	2.361	0.185
	405	7.31	7.343	7.71	7.368	1.764	0.078
	406	7.273	7.299	7.772	7.341	1.653	0.071
	407	7.526	7.545	8.094	7.638	2.285	0.161
	408	7.52	7.553	8.04	7.612	1.531	0.095
	409	7.585	7.633	7.998	7.646	2.097	0.086
	410	7.534	7.551	8.027	7.626	2.588	0.067
	411	7.318	7.34	7.726	7.377	2.343	0.172
	412	7.471	7.505	7.869	7.51	2.034	0.18
	413	7.485	7.5	7.975	7.563	2.033	0.139
	414	7.497	7.509	7.89	7.528	1.148	0.076
	415	7.638	7.649	8.124	7.686	1.637	0.114
	416	7.584	7.589	8.067	7.64	2.44	0.073
	417	7.387	7.41	7.87	7.47	1.989	0.099
	418	7.36	7.392	7.825	7.418	1.63	0.094
	419	7.47	7.479	8.003	7.553	2.702	0.26
	420	7.633	7.659	8.139	7.71	1.56	0.109
	421	7.617	7.639	8.088	7.676	3.099	0.146
	422	7.459	7.494	7.93	7.538	2.419	0.072
	423	7.321	7.356	7.609	7.327	1.756	0.063
	424	7.41	7.433	7.775	7.45	2.065	0.11
	425	7.395	7.444	7.76	7.44	1.553	0.103
	426	7.396	7.444	7.811	7.466	2.211	0.123
	427	7.685	7.73	8.08	7.742	1.663	0.09
	428	7.34	7.384	7.663	7.367	1.328	0.133
	429	7.397	7.452	7.717	7.421	1.655	0.071
	430	7.346	7.402	7.721	7.405	1.801	0.056
	431	7.457	7.503	7.905	7.532	1.353	0.276
	432	7.169	7.208	7.587	7.252	1.71	0.059
	433	7.393	7.416	7.781	7.442	2.046	0.25
	434	7.374	7.422	7.704	7.41	1.955	0.112
	435	7.64	7.67	7.963	7.641	1.836	0.103
	436	7.535	7.561	8.003	7.598	1.897	0.095
	437	7.681	7.715	8.062	7.708	2.47	0.102
	438	7.643	7.683	7.988	7.669	2.287	0.262
	439	7.555	7.592	7.873	7.586	1.95	0.093
	440	7.811	7.84	8.234	7.866	1.401	0.081
	441	7.674	7.71	8.117	7.751	1.672	0.141
	442	7.745	7.761	8.354	7.866	1.573	0.07
	443	7.971	7.983	8.46	8.036	1.318	0.084
	444	7.876	7.879	8.324	7.917	2.378	0.102
	445	7.794	7.817	8.185	7.848	2.736	0.061
	446	7.606	7.637	8	7.669	2.008	0.164
	447	7.361	7.383	7.793	7.455	1.956	0.178
	448	7.373	7.422	7.692	7.43	2.963	0.12
	449	7.506	7.543	7.838	7.556	2.355	0.061
	450	7.335	7.382	7.7	7.402	2.613	0.081
	451	7.413	7.412	7.837	7.471	1.58	0.088
	452	7.273	7.264	7.773	7.357	2.125	0.075
	453	7.461	7.462	7.886	7.493	1.485	0.147
	454	7.47	7.491	7.761	7.466	1.228	0.144
	455	7.351	7.361	7.867	7.448	1.309	0.059
	456	7.232	7.225	7.804	7.337	0.818	0.119
	457	7.125	7.096	7.714	7.241	0.803	0.056
	458	7.134	7.151	7.677	7.268	0.522	0.096
	459	7.083	7.1	7.526	7.193	2.455	0.08
	460	6.901	6.894	7.372	7.003	1.085	0.089
	461	7.171	7.181	7.603	7.25	1.628	0.103
	462	7.075	7.068	7.576	7.166	0.88	0.064
	463	7.11	7.113	7.671	7.232	2.353	0.093
	464	7.274	7.274	7.747	7.348	1.233	0.053
	465	7.389	7.383	7.831	7.423	1.483	0.086
	466	7.129	7.125	7.578	7.208	1.596	0.078
	467	7.224	7.23	7.717	7.316	1.835	0.072
	468	7.174	7.163	7.623	7.248	2.157	0.088
	469	7.05	7.039	7.537	7.147	1.836	0.065
	470	6.968	6.978	7.342	7.023	2.505	0.093
	471	7.328	7.348	7.681	7.364	2.985	0.077
	472	7.388	7.393	7.881	7.463	1.615	0.125
	473	7.303	7.297	7.745	7.349	1.281	0.159
	474	7.054	7.041	7.706	7.199	0.87	0.105
	475	7.553	7.55	8.016	7.613	1.6	0.091
	476	6.93	6.923	7.409	7.035	1.306	0.141
	477	7.038	7.037	7.573	7.137	1.577	0.153
	478	7.06	7.056	7.472	7.099	1.915	0.117
	479	6.982	6.973	7.462	7.068	1.261	0.238
	480	6.857	6.835	7.291	6.914	1.346	0.204
	481	6.514	6.509	6.968	6.604	3.105	0.276
	482	6.796	6.792	7.22	6.884	3.068	0.234
	483	7.254	7.243	7.697	7.321	3.487	0.135
	484	6.922	6.916	7.494	7.066	2.788	0.111
	485	6.68	6.687	7.144	6.783	1.681	0.068
	486	6.637	6.646	7.075	6.727	1.821	0.058
	487	6.554	6.53	7.044	6.652	1.782	0.139
	488	6.593	6.567	7.162	6.698	0.407	0.188
	489	6.802	6.777	7.311	6.87	0.884	0.181
	490	7.164	7.147	7.659	7.217	1.337	0.073
	491	6.901	6.891	7.427	6.971	1.231	0.218
	492	6.86	6.834	7.406	6.948	1.307	0.088
	493	7.253	7.243	7.841	7.365	1.56	0.08
	494	6.8	6.779	7.471	6.94	1.883	0.11
	495	6.632	6.628	7.217	6.756	2.658	0.109
	496	6.847	6.837	7.45	6.95	2.84	0.141
	497	6.53	6.514	7.215	6.67	1.839	0.07
	498	6.92	6.91	7.533	7.019	1.798	0.053
	499	6.597	6.562	7.381	6.774	0.913	0.115
	500	6.781	6.739	7.542	6.928	1.644	0.064
	501	6.966	6.939	7.625	7.067	2.193	0.172
	502	6.999	6.972	7.558	7.055	2.134	0.112
	503	6.837	6.806	7.431	6.903	1.421	0.14
	504	6.562	6.523	7.179	6.658	1.318	0.212
	505	6.751	6.716	7.478	6.885	0.874	0.155
	506	6.322	6.306	7.008	6.498	0.979	0.174
	507	6.462	6.479	6.914	6.563	1.827	0.095
	508	6.543	6.522	7.128	6.678	1.684	0.168
	509	6.444	6.428	7.143	6.639	1.225	0.069
	510	6.632	6.61	7.163	6.745	2.626	0.075
	511	6.629	6.626	7.174	6.764	1.893	0.126
	512	6.688	6.695	7.171	6.774	1.66	0.104
	513	6.591	6.567	7.328	6.772	2.013	0.14
	514	6.538	6.522	7.216	6.685	1.128	0.1
	515	6.532	6.524	6.994	6.617	1.138	0.104
	516	6.352	6.334	6.906	6.494	1.808	0.096
	517	6.557	6.564	6.969	6.65	2.178	0.081
	518	6.265	6.263	6.749	6.415	3.677	0.137
	519	6.393	6.389	6.892	6.52	3.363	0.099
	520	6.191	6.178	6.737	6.352	2.176	0.103
	521	6.494	6.506	6.889	6.58	2.854	0.253
	522	6.639	6.637	7.113	6.738	2.553	0.203
	523	6.484	6.48	6.971	6.609	1.452	0.103
	524	6.705	6.727	7.084	6.784	1.425	0.122
	525	6.851	6.859	7.21	6.891	4.506	0.149
	526	7.148	7.149	7.574	7.205	3.792	0.087
	527	6.672	6.671	7.04	6.716	3.746	0.088
	528	6.97	6.97	7.278	6.973	5.072	0.239
	529	6.996	6.986	7.454	7.063	6.018	0.094
	530	7.039	7.023	7.544	7.106	6.223	0.08
	531	7.065	7.052	7.508	7.105	4.35	0.076
	532	7.137	7.118	7.575	7.197	5.671	0.177
	533	6.833	6.808	7.464	6.973	6.377	0.077
	534	7.034	7.018	7.646	7.172	5.546	0.139
	535	6.921	6.925	7.409	7.024	6.555	0.055
	536	7.234	7.239	7.722	7.309	5.418	0.093
	537	7.078	7.093	7.569	7.191	3.674	0.134
	538	6.819	6.824	7.278	6.913	1.607	0.102
	539	6.822	6.783	7.376	6.925	2.578	0.094
	540	6.907	6.88	7.42	6.999	2.895	0.108
	541	6.913	6.909	7.381	6.992	2.476	0.118
	542	6.762	6.752	7.308	6.888	3.617	0.115
	543	6.629	6.614	7.165	6.753	1.977	0.095
	544	6.875	6.861	7.343	6.948	2.809	0.059
	545	6.699	6.692	7.175	6.789	2.068	0.203
	546	7.403	7.389	7.834	7.439	3.295	0.11
	547	7.592	7.575	8.103	7.633	2.709	0.129
	548	6.961	6.949	7.437	7.022	1.673	0.07
	549	7.122	7.088	7.737	7.232	2.621	0.155
	550	6.988	6.988	7.504	7.089	2.453	0.079
	551	6.597	6.59	7.123	6.71	2.758	0.084
	552	6.776	6.78	7.263	6.869	1.573	0.063
	553	6.834	6.832	7.305	6.92	1.98	0.078
	554	6.622	6.604	7.07	6.692	1.873	0.177
	555	6.676	6.663	7.122	6.752	2.914	0.309
	556	7.018	7.028	7.343	7.039	2.258	0.087
	557	6.597	6.598	6.958	6.646	2.257	0.074
	558	6.583	6.584	7.014	6.676	2.332	0.064
	559	7.049	7.08	7.306	7.063	1.47	0.217
	560	7.125	7.144	7.332	7.121	3.072	0.121
	561	7.019	7.026	7.334	7.059	2.999	0.058
	562	7.288	7.271	7.57	7.296	2.295	0.109
	563	6.79	6.782	7.097	6.811	1.739	0.085
	564	6.911	6.913	7.206	6.949	2.78	0.149
	565	7.018	7.032	7.333	7.055	3.457	0.113
	566	6.803	6.821	7.155	6.873	1.581	0.082
	567	6.542	6.556	6.889	6.615	2.116	0.083
	568	6.387	6.392	6.736	6.464	1.723	0.085
	569	6.607	6.606	6.928	6.654	3.092	0.057
	570	6.553	6.566	6.909	6.636	3.032	0.183
	571	6.858	6.885	7.131	6.894	2.198	0.199
	572	6.788	6.824	7.091	6.849	2.601	0.162
	573	6.729	6.749	7.079	6.818	1.919	0.119
	574	6.728	6.727	7.03	6.775	1.875	0.118
	575	6.423	6.418	6.79	6.502	1.939	0.332
	576	6.72	6.73	7.041	6.784	1.906	0.122
	577	6.456	6.452	6.835	6.541	1.77	0.1
	578	6.703	6.708	7.026	6.765	1.949	0.105
	579	6.721	6.735	7.049	6.791	2.391	0.115
	580	6.552	6.583	6.826	6.596	1.764	0.152
	581	6.701	6.725	6.983	6.747	2.513	0.14
	582	6.693	6.711	6.998	6.749	2.895	0.12
	583	6.819	6.845	7.159	6.903	3.231	0.066
	584	6.761	6.766	7.104	6.821	1.92	0.064
	585	6.737	6.738	7.033	6.777	0.775	0.21
	586	6.716	6.726	6.977	6.749	1.189	0.103
	587	6.715	6.728	7.087	6.805	2.196	0.129
	588	6.775	6.771	7.098	6.834	1.612	0.13
	589	6.5	6.487	6.891	6.586	1.568	0.253
	590	6.72	6.719	7.079	6.793	2.167	0.226
	591	6.562	6.532	7.034	6.646	1.736	0.125
	592	6.5	6.49	6.878	6.577	1.454	0.353
	593	6.433	6.431	6.823	6.518	1.551	0.06
	594	6.736	6.733	7.056	6.781	2.317	0.142
	595	6.629	6.633	6.954	6.682	1.586	0.09
	596	6.927	6.933	7.233	6.967	1.992	0.189
	597	6.486	6.486	6.854	6.56	1.223	0.066
	598	6.752	6.761	7.053	6.804	2.806	0.119
	599	6.94	6.95	7.269	7.003	3.278	0.16
	600	6.836	6.841	7.173	6.913	3.876	0.391
	601	6.873	6.891	7.299	6.991	2.665	0.062
	602	6.818	6.819	7.172	6.881	2.375	0.166
	603	6.464	6.453	6.922	6.566	1.203	0.094
	604	6.757	6.758	7.072	6.794	2.495	0.215
	605	6.863	6.877	7.152	6.879	3.194	0.073
	606	6.68	6.679	7.032	6.727	1.341	0.107
	607	6.689	6.692	7.04	6.734	1.31	0.089
	608	6.628	6.629	6.98	6.681	3.194	0.091
	609	6.571	6.572	6.88	6.602	2.033	0.14
	610	6.448	6.451	6.837	6.518	2.489	0.2
	611	6.533	6.557	6.929	6.622	2.24	0.094
	612	6.894	6.921	7.208	6.935	2.956	0.063
	613	6.721	6.736	7.069	6.782	2.233	0.301
	614	6.424	6.423	6.835	6.509	1.486	0.165
	615	6.481	6.473	6.937	6.58	2.231	0.108
	616	6.784	6.777	7.24	6.862	2.545	0.178
	617	6.753	6.744	7.206	6.829	1.853	0.16
	618	6.578	6.584	7.009	6.672	2.043	0.077
	619	6.592	6.599	7.086	6.723	1.731	0.161
	620	6.653	6.672	7.063	6.738	1.448	0.088
	621	6.614	6.607	7.078	6.716	1.304	0.068
	622	6.854	6.861	7.29	6.934	3.079	0.134
	623	6.333	6.315	6.807	6.421	2.399	0.096
	624	6.348	6.318	6.926	6.481	1.894	0.159
	625	6.725	6.726	7.118	6.774	1.631	0.127
	626	7.001	7.012	7.346	7.024	2.607	0.144
	627	6.558	6.539	7.054	6.643	3.035	0.055
	628	6.811	6.809	7.296	6.905	4.31	0.093
	629	6.741	6.742	7.144	6.794	2.7	0.047
	630	6.824	6.807	7.25	6.871	3.863	0.466
	631	6.677	6.663	7.117	6.741	1.898	0.069
	632	6.509	6.502	6.925	6.57	1.944	0.096
	633	6.354	6.345	6.866	6.462	2.038	0.175
	634	6.287	6.269	6.743	6.375	1.4	0.187
	635	6.535	6.531	6.94	6.579	2.637	0.125
	636	6.464	6.446	6.916	6.536	1.647	0.065
	637	6.415	6.4	6.899	6.493	0.994	0.157
	638	6.298	6.272	6.839	6.396	1.075	0.086
	639	6.547	6.552	6.948	6.584	1.069	0.077
	640	6.431	6.417	6.924	6.51	1.653	0.079
	641	6.305	6.279	6.801	6.373	1.111	0.053
	642	6.491	6.48	6.892	6.537	0.812	0.204
	643	6.553	6.558	6.958	6.604	2.147	0.131
	644	6.347	6.342	6.834	6.439	1.34	0.08
	645	6.429	6.44	6.873	6.501	1.828	0.074
	646	6.342	6.345	6.865	6.455	1.554	0.096
	647	6.43	6.44	6.899	6.511	1.612	0.085
	648	6.13	6.117	6.715	6.254	1.338	0.079
	649	6.48	6.472	7.019	6.582	2.837	0.09
	650	6.421	6.419	6.963	6.526	2.479	0.162
	651	6.568	6.572	7.015	6.629	1.939	0.099
	652	6.573	6.58	7.117	6.686	2.786	0.184
	653	6.484	6.475	7.061	6.607	1.693	0.078
	654	6.604	6.599	7.09	6.695	3.159	0.183
	655	6.685	6.668	7.147	6.739	2.456	0.093
	656	6.598	6.578	6.998	6.641	2.53	0.15
	657	6.513	6.49	6.911	6.547	2.469	0.055
	658	6.425	6.4	6.837	6.461	1.57	0.146
	659	6.517	6.482	7.004	6.594	2.968	0.082
	660	6.493	6.464	6.857	6.5	1.832	0.141
	661	6.678	6.659	6.994	6.68	2.191	0.066
	662	6.468	6.437	6.844	6.489	1.636	0.103
	663	6.6	6.573	6.956	6.611	3.031	0.125
	664	6.435	6.416	6.819	6.468	0.858	0.14
	665	6.732	6.721	7.094	6.746	1.159	0.098
	666	6.5	6.479	6.95	6.552	1.257	0.182
	667	6.525	6.497	6.99	6.579	1.712	0.1
	668	6.627	6.606	7.055	6.668	1.22	0.108
	669	6.565	6.549	6.949	6.574	1.386	0.138
	670	6.498	6.466	6.934	6.528	2.083	0.131
	671	6.537	6.517	6.923	6.556	1.876	0.084
	672	6.569	6.558	6.987	6.615	2.503	0.073
	673	6.583	6.565	7.017	6.628	2.265	0.107
	674	6.572	6.56	6.934	6.592	1.861	0.227
	675	6.684	6.657	7.031	6.684	2.389	0.07
	676	6.711	6.694	7.073	6.721	2.525	0.302
	677	6.841	6.831	7.179	6.845	2.048	0.059
	678	6.846	6.844	7.223	6.876	2.03	0.063
	679	6.685	6.685	7.039	6.696	1.183	0.071
	680	6.51	6.494	6.938	6.569	1.169	0.074
	681	6.907	6.907	7.302	6.952	1.775	0.085
	682	6.724	6.72	7.061	6.74	0.99	0.072
	683	6.579	6.561	7.017	6.626	1.889	0.102
	684	6.738	6.721	7.181	6.792	1.848	0.088
	685	6.694	6.687	7.139	6.762	2.462	0.098
	686	6.515	6.488	7.005	6.593	0.684	0.092
	687	6.529	6.507	6.984	6.585	1.767	0.113
	688	6.519	6.519	6.82	6.529	1.724	0.077
	689	6.593	6.596	6.9	6.615	2.441	0.101
	690	6.39	6.375	6.828	6.454	1.014	0.061
	691	6.615	6.602	7.059	6.687	2.461	0.095
	692	6.693	6.704	7.123	6.761	2.538	0.164
	693	7.051	7.053	7.468	7.097	3.082	0.149
	694	6.91	6.905	7.323	6.957	1.635	0.116
	695	7.042	7.033	7.437	7.092	1.357	0.076
	696	6.747	6.736	7.179	6.805	1.366	0.107
	697	6.939	6.929	7.369	7.002	2.597	0.086
	698	6.905	6.898	7.326	6.959	1.714	0.069
	699	6.813	6.802	7.233	6.853	1.576	0.155
	700	7.147	7.155	7.552	7.186	2.834	0.078
	701	7.062	7.069	7.305	7.044	3.127	0.061
	702	6.904	6.906	7.165	6.89	1.441	0.094
	703	6.653	6.644	7.012	6.668	1.176	0.056
	704	6.797	6.79	7.12	6.804	1.24	0.112
	705	6.783	6.778	7.151	6.81	2.105	0.178
	706	6.701	6.699	7.097	6.741	1.867	0.089
	707	6.718	6.715	7.052	6.735	1.69	0.064
	708	6.759	6.767	7.065	6.774	2.306	0.136
	709	6.856	6.852	7.191	6.869	3.211	0.123
	710	6.861	6.865	7.109	6.831	1.965	0.153
	711	6.908	6.921	7.181	6.906	2.313	0.214
	712	6.744	6.748	7.028	6.744	2.555	0.32
	713	6.721	6.707	7.039	6.73	2.657	0.403
	714	6.857	6.861	7.276	6.915	1.939	0.243
	715	6.768	6.781	7.21	6.844	3.149	0.212
	716	6.832	6.831	7.296	6.904	2.856	0.142
	717	6.765	6.774	7.154	6.817	1.892	0.057
	718	6.865	6.864	7.251	6.889	3.347	0.366
	719	6.735	6.728	7.149	6.782	3.267	0.279
	720	6.922	6.915	7.371	6.99	4.15	0.08
	721	6.667	6.654	7.112	6.725	2.47	0.271
	722	6.808	6.797	7.193	6.83	3.476	0.363
	723	6.933	6.927	7.316	6.957	3.83	0.342
	724	6.78	6.77	7.187	6.809	2.516	0.127
	725	6.964	6.966	7.342	6.975	3.406	0.127
	726	6.77	6.747	7.25	6.825	2.723	0.184
	727	6.712	6.694	7.169	6.771	4.255	0.202
	728	6.81	6.788	7.325	6.896	3.959	0.28
	729	6.785	6.775	7.282	6.85	4.612	0.221
	730	6.737	6.726	7.205	6.792	5.627	0.219
	731	6.783	6.774	7.2	6.817	5.344	0.071
	732	6.81	6.805	7.23	6.848	4.732	0.204
	733	6.765	6.769	7.14	6.799	5.106	0.191
	734	6.809	6.801	7.168	6.833	4.742	0.094
	735	6.91	6.898	7.336	6.97	4.769	0.16
	736	6.794	6.775	7.24	6.843	3.945	0.108
	737	6.713	6.702	7.184	6.77	3.981	0.158
	738	7.035	7.032	7.432	7.08	5.657	0.116
	739	7.31	7.312	7.668	7.327	6.125	0.132
	740	6.917	6.917	7.251	6.929	5.471	0.141
	741	7.045	7.043	7.374	7.042	5.146	0.191
	742	6.862	6.85	7.281	6.892	4.807	0.145
	743	6.896	6.891	7.276	6.914	5.243	0.208
	744	6.736	6.721	7.192	6.795	3.645	0.101
	745	6.678	6.654	7.128	6.715	4.135	0.182
	746	6.946	6.932	7.299	6.948	5.326	0.097
	747	6.859	6.855	7.28	6.897	4.561	0.071
	748	6.936	6.926	7.329	6.953	4.434	0.1
	749	6.883	6.895	7.279	6.922	4.154	0.12
	750	6.709	6.71	7.089	6.743	0.953	0.148
	751	6.93	6.942	7.306	6.973	1.945	0.141
	752	6.904	6.921	7.235	6.923	2.435	0.131
	753	6.786	6.77	7.171	6.817	1.857	0.17
	754	6.872	6.876	7.259	6.91	2.208	0.147
	755	7.054	7.086	7.323	7.042	1.431	0.167
	756	7.11	7.13	7.407	7.112	1.699	0.06
	757	6.883	6.91	7.219	6.904	0.89	0.078
	758	7.043	7.065	7.431	7.085	2.006	0.15
	759	7.032	7.049	7.361	7.053	2.55	0.076
	760	6.77	6.783	7.152	6.817	2.165	0.086
	761	6.701	6.711	7.083	6.733	2.208	0.095
	762	6.751	6.746	7.121	6.77	2.32	0.116
	763	6.768	6.784	7.146	6.812	0.797	0.081
	764	6.735	6.737	7.143	6.784	2.188	0.101
	765	7.007	7.007	7.355	7.024	3.257	0.072
	766	6.951	6.962	7.224	6.953	1.999	0.092
	767	7.058	7.073	7.378	7.072	3.012	0.077
	768	6.975	6.978	7.39	7.027	2.296	0.146
	769	6.855	6.86	7.296	6.921	1.897	0.075
	770	6.782	6.774	7.2	6.826	1.472	0.049
	771	6.792	6.771	7.349	6.896	3.094	0.12
	772	6.931	6.939	7.393	7	3.024	0.069
	773	6.909	6.921	7.353	6.979	1.351	0.051
	774	7.018	7.035	7.442	7.079	2.226	0.158
	775	6.949	6.953	7.384	7.015	2.28	0.188
	776	7.036	7.05	7.384	7.067	2.681	0.139
	777	6.908	6.909	7.317	6.957	2.644	0.123
	778	6.921	6.945	7.31	6.973	2.625	0.116
	779	6.945	6.974	7.281	6.979	1.976	0.066
	780	6.877	6.873	7.273	6.923	1.131	0.143
	781	6.789	6.795	7.087	6.802	2.388	0.087
	782	6.904	6.926	7.256	6.943	2.705	0.067
	783	7.221	7.236	7.58	7.254	2.468	0.08
	784	7.091	7.1	7.443	7.112	3.242	0.134
	785	6.851	6.826	7.274	6.891	2.257	0.239
	786	6.734	6.72	7.224	6.814	3.138	0.162
	787	6.898	6.906	7.302	6.939	3.25	0.094
	788	7.06	7.058	7.47	7.111	3.809	0.17
	789	6.846	6.826	7.35	6.94	3.968	0.279
	790	6.982	6.958	7.427	7.043	3.308	0.202
	791	6.802	6.784	7.281	6.87	2.366	0.206
	792	6.776	6.764	7.252	6.853	2.908	0.092
	793	6.707	6.706	7.158	6.776	3.48	0.213
	794	6.735	6.74	7.07	6.746	1.561	0.155
	795	6.888	6.88	7.232	6.906	2.242	0.107
	796	6.837	6.818	7.207	6.874	2.649	0.104
	797	6.833	6.816	7.271	6.901	3.154	0.207
	798	6.962	6.96	7.345	7.01	2.991	0.061
	799	7.018	7.03	7.394	7.071	2.345	0.248
	800	7.112	7.116	7.488	7.162	2.892	0.073
	801	6.943	6.936	7.391	7.016	2.591	0.176
	802	6.804	6.798	7.16	6.84	2.569	0.083
	803	6.684	6.681	7.12	6.75	2.804	0.262
	804	6.927	6.92	7.332	6.978	2.447	0.082
	805	6.979	6.974	7.455	7.062	3.146	0.146
	806	7.239	7.26	7.591	7.278	3.602	0.127
	807	7.192	7.205	7.585	7.248	2.864	0.366
	808	7.34	7.351	7.717	7.374	4.241	0.247
	809	7.163	7.161	7.564	7.217	4.745	0.095
	810	6.962	6.967	7.329	7.001	2.448	0.136
	811	6.719	6.701	7.166	6.779	3.34	0.27
	812	6.817	6.802	7.258	6.876	2.712	0.059
	813	6.824	6.811	7.228	6.867	2.38	0.083
	814	7.075	7.062	7.455	7.1	2.899	0.095
	815	7.14	7.128	7.548	7.197	3.137	0.091
	816	6.812	6.812	7.219	6.877	2.334	0.076
	817	6.915	6.905	7.4	7.005	1.654	0.165
	818	6.872	6.875	7.375	6.979	1.734	0.128
	819	6.854	6.845	7.366	6.953	2.605	0.079
	820	7.008	6.988	7.487	7.084	3.047	0.184
	821	6.769	6.754	7.261	6.861	2.6	0.069
	822	6.92	6.895	7.455	7.026	3.644	0.187
	823	6.939	6.939	7.405	7.021	3.012	0.058
	824	6.834	6.837	7.292	6.91	2.185	0.072
	825	6.848	6.841	7.257	6.895	1.513	0.084
	826	6.84	6.843	7.286	6.92	2.521	0.09
	827	6.837	6.825	7.287	6.907	2.427	0.079
	828	6.842	6.842	7.3	6.925	3.103	0.283
	829	6.861	6.849	7.38	6.978	2.717	0.192
	830	6.79	6.773	7.333	6.901	2.161	0.151
	831	6.816	6.795	7.32	6.908	3.41	0.126
	832	6.611	6.582	7.111	6.696	2.915	0.06
	833	6.945	6.941	7.329	6.988	2.561	0.13
	834	7.045	7.049	7.381	7.065	3.447	0.044
	835	6.876	6.87	7.3	6.94	3.243	0.211
	836	6.904	6.902	7.269	6.943	3.626	0.092
	837	6.674	6.663	7.133	6.757	2.433	0.074
	838	6.949	6.946	7.337	6.995	3.456	0.271
	839	6.8	6.8	7.233	6.88	3.437	0.059
	840	6.969	6.977	7.376	7.038	3.723	0.117
	841	6.777	6.771	7.203	6.851	2.803	0.238
	842	7.009	7.028	7.46	7.109	3.579	0.295
	843	6.994	6.998	7.437	7.079	3.675	0.202
	844	6.874	6.879	7.252	6.922	3.268	0.204
	845	7.173	7.185	7.587	7.244	3.734	0.226
	846	6.929	6.916	7.41	7.009	3.804	0.076
	847	6.709	6.689	7.22	6.801	2.718	0.095
	848	6.91	6.897	7.297	6.938	1.543	0.105
	849	6.682	6.667	7.131	6.756	2.775	0.167
	850	6.578	6.552	7.089	6.672	3.074	0.189
	851	6.579	6.564	7.098	6.668	2.594	0.485
	852	6.636	6.635	7.108	6.72	1.606	0.276
	853	6.676	6.685	7.14	6.764	3.019	0.181
	854	6.804	6.807	7.259	6.89	2.415	0.138
	855	6.714	6.715	7.206	6.81	3.345	0.121
	856	6.931	6.941	7.369	7.003	3.218	0.101
	857	6.961	6.98	7.406	7.04	3.895	0.159
	858	6.793	6.803	7.304	6.895	3.331	0.237
	859	6.785	6.77	7.274	6.869	2.024	0.067
	860	6.836	6.841	7.27	6.909	2.429	0.364
	861	6.863	6.874	7.341	6.941	3.142	0.306
	862	6.878	6.885	7.331	6.95	2.938	0.17
	863	6.908	6.903	7.344	6.979	4.237	0.286
	864	6.98	6.982	7.354	7.021	4.531	0.089
	865	6.728	6.727	7.214	6.806	2.755	0.169
	866	6.787	6.778	7.237	6.853	3.267	0.217
	867	6.938	6.944	7.305	6.96	3.013	0.09
	868	6.897	6.91	7.325	6.96	2.435	0.236
	869	6.903	6.899	7.329	6.952	2.599	0.108
	870	7.21	7.212	7.557	7.234	3.624	0.119
	871	7.073	7.081	7.433	7.099	2.652	0.608
	872	7.18	7.186	7.575	7.224	3.245	0.091
	873	7.268	7.288	7.626	7.297	3.261	0.328
	874	7.338	7.368	7.637	7.342	4.191	0.059
	875	7.477	7.494	7.765	7.467	4.006	0.28
	876	7.561	7.583	7.803	7.525	3.257	0.082
	877	7.329	7.343	7.69	7.366	3.373	0.125
	878	7.262	7.274	7.609	7.286	3.806	0.08
	879	7.412	7.423	7.772	7.453	3.716	0.301
	880	7.63	7.659	7.99	7.659	3.862	0.245
	881	7.842	7.875	8.112	7.832	4.196	0.192
	882	7.987	8.022	8.21	7.95	3.941	0.163
	883	7.508	7.544	7.779	7.505	2.638	0.191
	884	7.56	7.59	7.874	7.579	2.658	0.145
	885	7.723	7.745	7.952	7.694	3.754	0.067
	886	7.577	7.608	7.903	7.597	3.019	0.06
	887	7.668	7.685	7.95	7.664	2.157	0.067
	888	7.766	7.77	8.097	7.766	3.877	0.142
	889	7.561	7.576	7.874	7.544	3.025	0.092
	890	7.458	7.462	7.813	7.462	3.255	0.083
	891	7.578	7.591	7.882	7.571	3.95	0.11
	892	7.681	7.705	7.936	7.654	3.959	0.114
	893	7.424	7.446	7.71	7.417	2.661	0.05
	894	7.087	7.091	7.477	7.136	2.855	0.112
	895	7.129	7.132	7.468	7.157	2.33	0.135
	896	7.25	7.26	7.639	7.303	2.548	0.082
	897	7.505	7.517	7.859	7.549	3.059	0.148
	898	7.641	7.658	7.991	7.684	3.321	0.12
	899	7.825	7.843	8.191	7.865	4.374	0.063
	900	7.593	7.597	7.939	7.613	3.156	0.138
	901	7.329	7.338	7.708	7.378	3.098	0.113
	902	7.293	7.3	7.659	7.333	3.093	0.04
	903	7.251	7.248	7.659	7.307	3.097	0.198
	904	7.452	7.458	7.823	7.491	3.273	0.064
	905	7.45	7.453	7.777	7.471	3.247	0.247
	906	7.466	7.474	7.867	7.532	3.567	0.205
	907	7.42	7.424	7.807	7.475	3.203	0.269
	908	7.395	7.412	7.72	7.422	3.44	0.344
	909	7.165	7.164	7.55	7.204	3.117	0.061
	910	7.306	7.317	7.75	7.372	3.969	0.102
	911	6.823	6.819	7.359	6.935	1.996	0.093
	912	7.165	7.151	7.552	7.197	1.991	0.174
	913	7.365	7.369	7.729	7.402	4.27	0.204
	914	7.306	7.318	7.647	7.343	2.792	0.151
	915	7.314	7.328	7.649	7.355	3.439	0.162
	916	7.112	7.126	7.549	7.196	2.863	0.25
	917	7.189	7.203	7.56	7.245	2.613	0.069
	918	6.987	6.991	7.339	7.017	2.121	0.212
	919	6.84	6.847	7.3	6.918	3.001	0.085
	920	6.913	6.922	7.338	6.979	2.474	0.091
	921	6.822	6.834	7.223	6.881	3.067	0.125
	922	6.791	6.814	7.284	6.903	3.037	0.078
	923	6.941	6.957	7.343	7.01	2.694	0.128
	924	6.839	6.84	7.314	6.923	2.956	0.247
	925	6.611	6.603	7.147	6.719	2.671	0.172
	926	6.652	6.64	7.165	6.739	2.526	0.078
	927	6.561	6.547	7.197	6.719	2.76	0.07
	928	6.591	6.587	7.104	6.687	3.067	0.178
	929	6.789	6.794	7.265	6.871	2.373	0.097
	930	6.809	6.804	7.263	6.866	2.141	0.085
	931	6.825	6.827	7.295	6.905	2.459	0.067
	932	6.751	6.763	7.23	6.853	2.622	0.174
	933	6.593	6.562	7.132	6.688	1.882	0.241
	934	6.345	6.317	6.912	6.462	1.695	0.115
	935	6.301	6.267	6.84	6.397	2.312	0.081
	936	6.529	6.501	7.089	6.64	2.583	0.184
	937	6.603	6.589	7.071	6.671	0.938	0.2
	938	6.697	6.698	7.139	6.76	2.578	0.052
	939	6.683	6.679	7.147	6.765	2.554	0.084
	940	6.913	6.925	7.251	6.937	1.111	0.154
	941	6.879	6.898	7.176	6.896	1.331	0.165
	942	7.052	7.058	7.329	7.033	2.512	0.106
	943	7.113	7.125	7.399	7.118	1.797	0.082
	944	7.076	7.071	7.406	7.094	1.216	0.052
	945	6.862	6.862	7.207	6.879	1.588	0.122
	946	7.104	7.106	7.552	7.164	1.329	0.11
	947	6.969	6.962	7.395	7.011	1.498	0.098
	948	6.839	6.837	7.241	6.882	1.438	0.103
	949	7.048	7.058	7.423	7.078	0.762	0.188
	950	7.21	7.222	7.471	7.2	0.998	0.079
	951	6.799	6.784	7.173	6.828	0.974	0.166
	952	7.135	7.138	7.497	7.158	1.593	0.065
	953	7.097	7.114	7.423	7.12	0.705	0.124
	954	6.792	6.778	7.177	6.832	1.566	0.06
	955	6.941	6.954	7.236	6.962	0.566	0.088
	956	7.077	7.084	7.349	7.085	1.434	0.216
	957	6.965	6.961	7.367	7.025	1.471	0.161
	958	6.9	6.908	7.244	6.944	0.548	0.104
	959	7.166	7.174	7.443	7.185	3.198	0.137
	960	6.955	6.959	7.281	6.998	2.783	0.383
	961	7.077	7.065	7.44	7.113	2.907	0.068
	962	7.069	7.07	7.31	7.05	1.768	0.17
	963	7.212	7.217	7.518	7.228	2.834	0.137
	964	7.273	7.299	7.556	7.291	2.933	0.301
	965	7.033	7.053	7.379	7.086	2.578	0.094
	966	7.245	7.278	7.496	7.257	2.216	0.077
	967	7.182	7.193	7.515	7.227	2.531	0.11
	968	7.352	7.379	7.63	7.381	2.556	0.073
	969	6.992	7.001	7.357	7.05	1.142	0.056
	970	7.373	7.391	7.598	7.358	2.332	0.077
	971	7.568	7.574	7.872	7.591	2.75	0.146
	972	7.228	7.224	7.5	7.236	1.755	0.073
	973	7.093	7.089	7.408	7.125	1.81	0.127
	974	6.958	6.947	7.291	6.994	0.915	0.098
	975	7.033	7.031	7.345	7.072	0.679	0.112
	976	7.114	7.128	7.435	7.158	0.929	0.089
	977	7.242	7.256	7.447	7.232	1.866	0.095
	978	7.171	7.179	7.406	7.177	1.553	0.097
	979	6.978	6.981	7.264	7.005	1.399	0.124
	980	7.041	7.039	7.302	7.053	1.587	0.098
	981	7.232	7.25	7.522	7.251	2.247	0.085
	982	7.096	7.107	7.375	7.11	1.441	0.103
	983	6.957	6.963	7.255	6.985	1.176	0.102
	984	7.123	7.129	7.446	7.15	2.646	0.126
	985	7.107	7.112	7.429	7.136	2.169	0.114
	986	6.982	6.985	7.267	6.996	1.642	0.208
	987	7.201	7.208	7.449	7.189	2.517	0.097
	988	7.325	7.357	7.503	7.295	2.117	0.09
	989	7.363	7.385	7.626	7.37	2.309	0.165
	990	7.342	7.356	7.574	7.33	1.573	0.104
	991	7.323	7.344	7.594	7.347	1.55	0.091
	992	7.545	7.587	7.789	7.541	2.813	0.083
	993	7.407	7.45	7.613	7.392	2.264	0.098
	994	7.525	7.572	7.724	7.516	2.371	0.168
	995	7.56	7.596	7.837	7.58	1.273	0.08
	996	7.601	7.645	7.88	7.636	2.095	0.107
	997	7.797	7.835	8.062	7.812	3.021	0.092
	998	7.925	7.991	8.179	7.938	2.01	0.218
	999	7.878	7.941	8.098	7.868	2.187	0.126
	1000	7.742	7.793	7.942	7.735	1.875	0.122

## Sheet: CID-492405 (con)
	frame#	Prot_CA	Prot_Backbone	Prot_Sidechain	Prot_All_Heavy	Lig_wrt_Protein	Lig_wrt_Ligand
	0	0	0	0	0	0	0
	1	2.402	2.403	2.781	2.504	4.579	0.799
	2	2.643	2.664	2.936	2.705	2.891	0.642
	3	2.519	2.525	3.062	2.725	3.179	0.755
	4	2.528	2.526	3.147	2.763	2.649	0.824
	5	2.503	2.537	3.085	2.709	3.632	0.679
	6	2.638	2.627	3.365	2.854	3.312	0.693
	7	2.771	2.762	3.486	3.027	2.963	0.713
	8	2.698	2.685	3.324	2.895	3.163	0.746
	9	3.39	3.39	3.87	3.542	4.607	0.71
	10	4.405	4.424	4.727	4.474	4.756	0.93
	11	4.64	4.66	4.941	4.688	5.419	0.909
	12	4.503	4.526	4.814	4.535	5.664	0.389
	13	4.427	4.448	4.77	4.478	6.461	0.925
	14	4.298	4.325	4.544	4.329	4.727	0.758
	15	4.266	4.308	4.611	4.35	6.56	0.42
	16	3.533	3.558	4.16	3.76	5.604	0.748
	17	4.217	4.229	4.674	4.369	6.515	0.812
	18	4.663	4.661	5.147	4.814	5.878	0.716
	19	4.715	4.707	5.273	4.895	5.357	0.654
	20	4.536	4.513	5.045	4.657	4.983	0.503
	21	4.349	4.348	4.887	4.536	4.897	0.815
	22	4.235	4.221	4.933	4.52	5.392	0.775
	23	3.974	3.946	4.732	4.251	5.657	0.362
	24	3.949	3.94	4.742	4.267	5.876	0.84
	25	3.798	3.752	4.753	4.183	5.059	0.576
	26	4.286	4.237	5.137	4.605	4.982	0.842
	27	4.274	4.219	5.04	4.556	4.003	0.827
	28	4.505	4.482	5.241	4.769	5.436	0.836
	29	4.747	4.702	5.474	5.006	6.767	0.366
	30	4.28	4.238	5.05	4.576	4.328	0.718
	31	4.765	4.743	5.583	5.093	4.954	0.902
	32	5.224	5.185	6.043	5.543	6.821	0.118
	33	5.291	5.248	6.117	5.598	6.64	0.949
	34	4.925	4.867	6.009	5.365	5.704	0.434
	35	5.146	5.103	6.052	5.524	8.485	0.91
	36	5.172	5.127	6.037	5.513	7.994	0.861
	37	5.176	5.124	5.915	5.449	7.709	0.74
	38	5.29	5.243	6.152	5.631	6.214	0.777
	39	5.373	5.336	6.193	5.693	6.812	0.231
	40	5.231	5.197	6.132	5.594	7.964	0.135
	41	4.356	4.314	5.243	4.719	4.585	0.647
	42	4.31	4.278	5.15	4.644	5.719	0.929
	43	5.09	5.045	5.733	5.316	4.735	0.897
	44	5.304	5.25	6.079	5.604	4.476	0.857
	45	5.217	5.17	5.903	5.478	4.405	0.597
	46	5.159	5.123	5.952	5.458	4.358	0.833
	47	4.753	4.732	5.38	5.014	5.644	0.915
	48	5.235	5.219	5.896	5.486	5.138	0.927
	49	4.766	4.768	5.434	5.038	4.692	0.907
	50	4.926	4.929	5.711	5.279	6.127	0.936
	51	5.122	5.09	5.962	5.474	7.057	0.269
	52	4.404	4.364	5.203	4.716	6.182	0.809
	53	5.176	5.159	5.868	5.421	5.63	0.95
	54	5.806	5.779	6.447	5.987	4.769	0.957
	55	5.706	5.66	6.491	5.933	5.103	0.784
	56	5.304	5.253	6.18	5.607	5.644	0.922
	57	6.15	6.112	6.884	6.358	4.844	0.71
	58	5.757	5.701	6.512	5.941	6.021	0.853
	59	6.056	6	6.931	6.312	6.296	0.804
	60	6.2	6.16	6.988	6.493	4.826	0.847
	61	6.691	6.653	7.436	6.949	6.054	0.923
	62	5.91	5.863	6.797	6.193	4.072	0.911
	63	5.504	5.474	6.209	5.728	5.117	0.944
	64	6.295	6.268	7.157	6.588	6.447	0.955
	65	6.733	6.713	7.544	6.991	5.144	0.194
	66	7.14	7.119	7.855	7.331	4.235	0.821
	67	6.983	6.951	7.711	7.176	4.138	0.724
	68	6.437	6.408	7.263	6.684	4.683	0.923
	69	6.489	6.467	7.241	6.707	6.641	0.718
	70	7.51	7.513	7.942	7.575	5.102	0.808
	71	7.804	7.798	8.326	7.895	4.368	0.898
	72	8.032	7.993	8.557	8.126	5.079	0.85
	73	8.465	8.432	8.894	8.512	4.528	0.879
	74	7.832	7.796	8.453	7.978	5.893	0.962
	75	7.17	7.146	7.742	7.302	4.333	0.761
	76	8.085	8.066	8.622	8.178	4.193	0.686
	77	7.847	7.847	8.294	7.925	4.137	0.926
	78	8.043	8.043	8.444	8.082	4.75	0.875
	79	8.355	8.34	8.966	8.484	4.683	0.891
	80	7.441	7.397	8.052	7.597	5.392	0.923
	81	7.695	7.674	8.256	7.817	5.001	0.881
	82	7.303	7.28	7.791	7.389	5.277	0.92
	83	7.196	7.146	7.682	7.284	3.687	0.951
	84	7.335	7.296	7.773	7.404	4.332	0.844
	85	7.276	7.24	7.71	7.358	4.56	0.88
	86	6.867	6.831	7.441	7.005	4.568	0.874
	87	6.547	6.494	7.224	6.757	5.251	0.879
	88	6.514	6.463	7.259	6.75	4.457	0.785
	89	6.526	6.457	7.336	6.764	5.095	0.933
	90	6.839	6.79	7.692	7.112	5.937	0.938
	91	6.651	6.618	7.386	6.874	5.463	0.784
	92	6.345	6.302	7.085	6.572	6.115	0.884
	93	6.115	6.07	6.914	6.375	5.657	0.88
	94	6.171	6.128	7.032	6.453	5.251	0.94
	95	6.515	6.475	7.339	6.778	5.26	0.752
	96	6.284	6.231	7.131	6.549	7.157	0.096
	97	6.339	6.292	7.167	6.575	4.24	0.948
	98	6.407	6.355	7.262	6.673	6.14	0.171
	99	6.189	6.144	7.059	6.462	6.593	0.878
	100	6.288	6.257	7.086	6.522	6.283	0.871
	101	6.471	6.445	7.202	6.687	6.211	0.779
	102	6.695	6.67	7.37	6.882	5.29	0.846
	103	6.342	6.324	7.073	6.582	5.017	0.909
	104	6.663	6.636	7.438	6.925	5.039	0.879
	105	6.733	6.709	7.485	6.975	5.472	0.836
	106	7.415	7.394	8.153	7.64	7.051	0.947
	107	6.545	6.544	7.294	6.804	6.602	0.941
	108	6.475	6.448	7.22	6.702	6.109	0.919
	109	6.739	6.738	7.521	6.988	4.604	0.928
	110	6.346	6.338	7.146	6.602	4.627	0.889
	111	6.213	6.193	6.941	6.436	3.781	0.921
	112	6.289	6.267	7.049	6.542	4.145	0.806
	113	6.427	6.417	7.172	6.667	4.69	0.856
	114	6.323	6.313	7.089	6.57	3.677	0.835
	115	6.502	6.474	7.278	6.727	6.282	0.924
	116	6.324	6.301	7.145	6.571	5.504	0.854
	117	6.681	6.653	7.586	6.978	5.15	0.81
	118	6.793	6.788	7.593	7.039	6.039	0.947
	119	6.53	6.535	7.308	6.755	4.792	0.795
	120	6.502	6.492	7.218	6.675	4.876	0.944
	121	6.723	6.727	7.529	6.97	4.224	0.942
	122	7.103	7.111	7.849	7.323	5.611	0.826
	123	7.335	7.341	8.02	7.508	5.665	0.847
	124	7.382	7.394	8.084	7.579	9.268	0.658
	125	7.374	7.379	8.071	7.572	10.334	0.933
	126	7.12	7.115	7.846	7.326	11.817	0.869
	127	7.017	7.022	7.755	7.253	14.448	0.918
	128	7.302	7.317	8.007	7.509	10.361	0.14
	129	6.623	6.647	7.327	6.839	7.178	0.183
	130	6.011	6.032	6.857	6.323	7.901	0.229
	131	6.528	6.546	7.417	6.843	6.834	0.899
	132	6.109	6.152	6.981	6.431	8.689	0.842
	133	6.609	6.631	7.402	6.88	10.716	0.882
	134	6.577	6.608	7.324	6.817	12.318	0.791
	135	7.365	7.381	8.097	7.562	27.357	0.21
	136	6.384	6.401	7.157	6.619	50.087	0.88
	137	7.292	7.308	8.025	7.49	45.323	0.276
	138	7.768	7.81	8.405	7.95	46.118	0.864
	139	7.355	7.395	8.093	7.561	34.503	0.564
	140	7.486	7.515	8.232	7.677	35.777	0.124
	141	8.152	8.192	8.724	8.274	47.366	0.916
	142	8.186	8.224	8.848	8.336	42.934	0.599
	143	8.338	8.375	8.951	8.446	46.348	0.787
	144	7.733	7.736	8.464	7.886	40.515	0.758
	145	7.127	7.134	7.859	7.301	46.852	0.85
	146	7.571	7.56	8.312	7.734	45.15	0.828
	147	6.906	6.913	7.63	7.101	45.078	0.697
	148	7.058	7.063	7.654	7.185	34.322	0.853
	149	6.15	6.158	6.817	6.324	42.346	0.264
	150	6.422	6.422	7.026	6.576	35.722	0.327
	151	5.911	5.908	6.588	6.124	34.44	0.741
	152	6.456	6.455	7.119	6.652	43.506	0.94
	153	7.071	7.088	7.591	7.198	42.716	0.907
	154	6.525	6.539	7.211	6.729	44.453	0.14
	155	6.462	6.473	7.325	6.71	46.457	0.715
	156	6.773	6.786	7.572	6.983	45.852	0.937
	157	6.86	6.867	7.701	7.1	51.169	0.794
	158	6.605	6.608	7.452	6.846	57.505	0.774
	159	6.534	6.524	7.555	6.833	50.951	0.151
	160	6.359	6.351	7.102	6.54	53.515	0.749
	161	6.519	6.542	7.206	6.705	51.557	0.333
	162	7.064	7.092	7.761	7.253	58.18	0.827
	163	7.482	7.517	8.14	7.65	47.506	0.805
	164	7.376	7.41	8.014	7.517	45.253	0.341
	165	7.736	7.77	8.346	7.876	55.536	0.888
	166	8.248	8.26	8.763	8.334	50.472	0.949
	167	8.328	8.342	8.807	8.387	42.158	0.716
	168	8.5	8.534	9.074	8.595	37.877	0.695
	169	9.236	9.276	9.789	9.291	37.921	0.811
	170	9.116	9.163	9.622	9.156	38.119	0.769
	171	8.979	9.01	9.541	9.033	37.04	0.167
	172	8.064	8.077	8.754	8.196	25.662	0.785
	173	8.159	8.18	8.803	8.282	22.94	0.834
	174	7.656	7.674	8.272	7.77	23.695	0.736
	175	7.121	7.129	7.768	7.246	24.548	0.929
	176	7.394	7.41	7.996	7.509	21.624	0.8
	177	6.946	6.955	7.594	7.097	22.468	0.918
	178	6.573	6.571	7.195	6.711	19.04	0.881
	179	6.426	6.432	7.032	6.571	20.857	0.933
	180	6.823	6.87	7.26	6.891	19.231	0.85
	181	7.684	7.739	8.096	7.714	20.601	0.956
	182	7.793	7.82	8.168	7.798	17.718	0.141
	183	8.279	8.286	8.545	8.24	17.416	0.773
	184	8.762	8.769	9.02	8.724	19.056	0.262
	185	9.267	9.306	9.44	9.181	18.495	0.577
	186	7.973	8.007	8.319	7.988	18.173	0.788
	187	7.726	7.77	8.036	7.722	20.536	0.633
	188	8.282	8.319	8.598	8.28	18.899	0.878
	189	7.451	7.492	7.907	7.502	19.531	0.913
	190	7.759	7.794	8.221	7.812	19.617	0.854
	191	7.667	7.709	8.178	7.752	19.15	0.904
	192	7.387	7.425	7.952	7.497	20.484	0.949
	193	7.03	7.073	7.657	7.204	19.702	0.148
	194	7.469	7.515	8.122	7.601	20.332	0.116
	195	6.55	6.582	7.249	6.732	21.323	0.226
	196	6.654	6.69	7.258	6.785	20.328	0.52
	197	6.58	6.613	7.221	6.758	20.119	0.08
	198	6.657	6.688	7.306	6.851	19.993	0.173
	199	6.931	6.973	7.483	7.049	21.358	0.47
	200	6.734	6.752	7.389	6.877	19.098	0.739
	201	6.607	6.605	7.351	6.829	21.046	0.16
	202	6.528	6.518	7.288	6.744	19.035	0.282
	203	6.432	6.408	7.303	6.689	22.052	0.517
	204	6.164	6.139	7.027	6.435	20.422	0.116
	205	6.377	6.36	7.168	6.585	19.342	0.771
	206	6.319	6.317	7.111	6.545	19.647	0.806
	207	6.187	6.191	7.028	6.447	19.895	0.899
	208	6.759	6.76	7.492	6.938	19.609	0.856
	209	6.66	6.645	7.361	6.855	19.324	0.84
	210	6.469	6.462	7.235	6.692	18.183	0.786
	211	6.836	6.836	7.671	7.103	17.907	0.93
	212	6.562	6.555	7.366	6.816	16.932	0.858
	213	6.623	6.614	7.358	6.813	18.227	0.916
	214	6.705	6.717	7.417	6.911	18.992	0.887
	215	6.098	6.1	6.902	6.358	18.974	0.718
	216	6.349	6.341	7.161	6.604	18.398	0.95
	217	6.457	6.473	7.312	6.752	19.515	0.742
	218	5.818	5.823	6.753	6.188	17.779	0.603
	219	5.717	5.693	6.685	6.094	18.939	0.944
	220	5.849	5.832	6.714	6.181	19.355	0.934
	221	6.054	6.039	6.735	6.267	18.512	0.891
	222	6.397	6.389	7.107	6.627	18.737	0.869
	223	6.685	6.676	7.52	6.98	19.771	0.918
	224	6.221	6.205	7.036	6.497	18.523	0.94
	225	6.112	6.126	6.876	6.372	19.262	0.21
	226	6.374	6.371	7.28	6.703	19.047	0.694
	227	6.416	6.431	7.112	6.637	18.97	0.852
	228	6.379	6.403	7.145	6.629	18.071	0.845
	229	6.662	6.694	7.204	6.792	20.017	0.808
	230	6.665	6.7	7.253	6.825	19.355	0.447
	231	7.103	7.142	7.665	7.218	19.888	0.782
	232	7.078	7.105	7.731	7.253	19.475	0.597
	233	6.585	6.618	7.246	6.784	20.713	0.788
	234	6.36	6.388	7.051	6.57	18.722	0.39
	235	5.745	5.769	6.494	5.975	19.259	0.648
	236	6.164	6.194	6.903	6.383	21.068	0.709
	237	6.48	6.507	7.106	6.653	19.218	0.153
	238	6.704	6.725	7.304	6.845	19.82	0.885
	239	6.782	6.802	7.439	6.968	19.705	0.691
	240	6.848	6.869	7.46	6.991	18.412	0.434
	241	7.149	7.154	7.848	7.328	18.509	0.867
	242	7.031	7.042	7.729	7.215	19.097	0.922
	243	7.246	7.265	7.876	7.392	18.045	0.844
	244	7.813	7.827	8.332	7.871	18.502	0.928
	245	7.584	7.612	8.014	7.621	17.992	0.776
	246	7.563	7.581	8.021	7.625	19.794	0.955
	247	7.549	7.577	7.99	7.607	17.788	0.907
	248	6.926	6.942	7.466	7.032	18.49	0.921
	249	6.292	6.315	6.892	6.44	18.991	0.621
	250	7.14	7.165	7.631	7.237	17.732	0.95
	251	7.929	7.96	8.428	8.021	19.801	0.613
	252	7.665	7.685	8.145	7.739	22.447	0.096
	253	7.765	7.792	8.156	7.793	22.434	0.311
	254	7.992	7.989	8.552	8.07	23.216	0.584
	255	7.228	7.215	7.814	7.307	22.513	0.737
	256	7.406	7.384	7.974	7.482	24.532	0.882
	257	7.826	7.821	8.314	7.869	26.039	0.931
	258	8.106	8.078	8.727	8.183	24.737	0.828
	259	7.953	7.931	8.55	8.044	26.37	0.937
	260	8.636	8.627	9.132	8.669	25.193	0.874
	261	8.122	8.109	8.647	8.206	24.514	0.544
	262	7.739	7.736	8.216	7.79	24.958	0.677
	263	7.52	7.502	8.11	7.615	27.52	0.85
	264	8.039	8.045	8.594	8.132	24.287	0.338
	265	7.759	7.768	8.252	7.808	25.099	0.762
	266	7.421	7.423	7.946	7.49	24.882	0.761
	267	7.381	7.377	7.921	7.473	25.856	0.825
	268	7.835	7.83	8.325	7.861	26.112	0.302
	269	8.634	8.636	9.071	8.639	23.659	0.672
	270	8.414	8.411	8.905	8.432	26.177	0.753
	271	8.403	8.414	8.883	8.419	23.905	0.808
	272	8.005	8.002	8.531	8.036	24.274	0.691
	273	7.483	7.489	8.108	7.582	24.997	0.551
	274	6.823	6.819	7.547	6.985	24.86	0.604
	275	7.199	7.185	7.853	7.318	26.197	0.313
	276	7.486	7.476	8.162	7.595	24.644	0.403
	277	7.79	7.797	8.439	7.899	24.387	0.847
	278	8.052	8.052	8.716	8.184	25.891	0.402
	279	7.136	7.136	7.834	7.306	35.273	0.843
	280	6.814	6.811	7.519	7.011	40.917	0.765
	281	6.577	6.564	7.27	6.76	47.05	0.809
	282	7.051	7.026	7.874	7.266	44.375	0.079
	283	6.954	6.932	7.717	7.141	38.346	0.868
	284	5.929	5.9	6.759	6.173	32.19	0.929
	285	6.412	6.37	7.185	6.651	36.757	0.546
	286	6.191	6.15	7.035	6.449	40.564	0.176
	287	6.224	6.192	7.032	6.498	38.889	0.106
	288	6.073	6.036	6.815	6.308	34.219	0.942
	289	6.781	6.734	7.448	6.976	24.268	0.916
	290	5.936	5.905	6.582	6.147	27.115	0.144
	291	6.149	6.144	6.798	6.371	32.564	0.134
	292	6.179	6.169	6.793	6.371	26.552	0.9
	293	6.07	6.053	6.835	6.321	26.432	0.539
	294	6.248	6.247	6.927	6.444	21.717	0.342
	295	6.884	6.873	7.626	7.067	22.883	0.727
	296	6.736	6.73	7.377	6.879	24.633	0.864
	297	7.472	7.462	8.073	7.588	23.646	0.818
	298	7.486	7.464	7.982	7.568	21.893	0.636
	299	6.814	6.797	7.322	6.914	23.413	0.802
	300	7.058	7.041	7.608	7.2	22.506	0.927
	301	7.268	7.265	7.814	7.401	21.715	0.321
	302	6.771	6.74	7.436	6.931	23.879	0.118
	303	6.595	6.577	7.241	6.767	22.782	0.945
	304	6.127	6.108	6.781	6.325	23.226	0.74
	305	6.558	6.541	7.097	6.692	22.852	0.067
	306	6.912	6.897	7.444	7.032	21.601	0.857
	307	6.629	6.602	7.218	6.768	23.89	0.228
	308	6.344	6.305	6.992	6.491	23.808	0.557
	309	6.128	6.1	6.728	6.305	24.14	0.094
	310	6.507	6.485	7.155	6.717	23.412	0.575
	311	6.252	6.222	6.882	6.426	23.213	0.266
	312	5.9	5.873	6.59	6.131	26.159	0.938
	313	6.323	6.32	6.883	6.506	22.685	0.115
	314	6.453	6.452	6.952	6.634	22.47	0.187
	315	6.258	6.271	6.644	6.385	21.618	0.852
	316	6.738	6.747	7.162	6.856	18.185	0.832
	317	7.27	7.3	7.551	7.325	21.363	0.818
	318	7.725	7.725	8.116	7.792	20.703	0.67
	319	7.26	7.278	7.685	7.361	17.444	0.679
	320	7.469	7.481	7.913	7.579	18.494	0.897
	321	7.665	7.685	8.184	7.806	19.978	0.136
	322	7.711	7.707	8.227	7.831	19.803	0.337
	323	8.096	8.073	8.616	8.199	18.171	0.275
	324	8.256	8.228	8.779	8.382	20.597	0.748
	325	7.907	7.889	8.335	7.995	22.429	0.135
	326	8.08	8.055	8.405	8.127	21.216	0.69
	327	7.761	7.751	8.245	7.891	18.793	0.891
	328	7.4	7.398	7.915	7.547	18.397	0.937
	329	7.139	7.115	7.687	7.294	19.91	0.538
	330	6.809	6.79	7.455	7.008	19.19	0.769
	331	7.013	7.015	7.539	7.165	18.524	0.78
	332	6.842	6.833	7.385	7.003	17.756	0.717
	333	6.854	6.834	7.384	6.993	19.099	0.831
	334	6.235	6.225	6.793	6.421	21.311	0.769
	335	6.448	6.431	7.043	6.641	18.774	0.816
	336	5.958	5.938	6.616	6.177	18.555	0.084
	337	6.848	6.836	7.401	7.022	17.487	0.271
	338	6.371	6.351	6.975	6.566	19.853	0.146
	339	6.811	6.795	7.269	6.934	19.135	0.745
	340	6.884	6.866	7.453	7.071	18.591	0.711
	341	6.746	6.734	7.317	6.94	18.74	0.143
	342	6.336	6.33	7.019	6.582	18.821	0.811
	343	6.501	6.479	7.188	6.721	19.942	0.752
	344	6.667	6.654	7.203	6.824	20.473	0.702
	345	6.199	6.194	6.838	6.416	19.89	0.783
	346	6.813	6.797	7.442	7.019	20.306	0.151
	347	5.556	5.54	6.308	5.831	20.145	0.866
	348	5.982	5.967	6.749	6.271	19.404	0.661
	349	6.937	6.927	7.613	7.169	19.518	0.759
	350	7.493	7.473	8.101	7.681	20.777	0.682
	351	7.724	7.698	8.328	7.915	20.474	0.749
	352	7.208	7.194	7.91	7.465	19.682	0.708
	353	7.521	7.5	8.198	7.747	19.926	0.685
	354	7.51	7.485	8.209	7.761	19.57	0.828
	355	7.63	7.613	8.262	7.851	19.749	0.118
	356	7.852	7.833	8.405	8.026	19.728	0.538
	357	7.172	7.15	7.822	7.402	19.776	0.548
	358	7.026	7.004	7.676	7.248	19.923	0.872
	359	6.978	6.962	7.651	7.225	19.129	0.196
	360	6.38	6.36	7.143	6.682	19.26	0.152
	361	6.353	6.35	7.094	6.64	19.434	0.852
	362	6.596	6.591	7.365	6.905	19.245	0.657
	363	6.676	6.662	7.329	6.925	19.19	0.916
	364	6.837	6.82	7.446	7.047	18.809	0.199
	365	6.828	6.803	7.441	7.035	20.887	0.597
	366	6.614	6.606	7.157	6.787	20.815	0.2
	367	6.925	6.919	7.521	7.137	21.693	0.128
	368	6.439	6.424	7.117	6.678	21.027	0.53
	369	5.832	5.822	6.633	6.156	20.035	0.843
	370	6.219	6.207	6.923	6.473	19.933	0.108
	371	6.685	6.685	7.271	6.863	20.981	0.563
	372	6.336	6.341	6.934	6.538	21.602	0.429
	373	6.672	6.662	7.298	6.882	20.495	0.103
	374	6.409	6.404	7.159	6.669	20.084	0.606
	375	6.436	6.428	7.175	6.705	20.758	0.847
	376	6.275	6.259	7.058	6.565	21.555	0.917
	377	6.776	6.764	7.41	6.99	19.435	0.574
	378	6.685	6.68	7.28	6.88	19.029	0.901
	379	6.539	6.535	7.213	6.776	19.528	0.73
	380	6.122	6.134	6.8	6.359	20.019	0.247
	381	6.154	6.162	6.849	6.399	19.582	0.958
	382	6.223	6.234	6.931	6.471	15.49	0.845
	383	6.161	6.167	6.85	6.408	15.264	0.822
	384	5.453	5.465	6.224	5.754	19.565	0.713
	385	5.982	5.987	6.739	6.272	19.345	0.731
	386	5.761	5.752	6.569	6.094	20.319	0.736
	387	5.568	5.554	6.354	5.888	21.579	0.807
	388	5.754	5.749	6.536	6.07	21.3	0.666
	389	5.86	5.854	6.635	6.175	20.027	0.935
	390	6.088	6.095	6.81	6.369	21.027	0.837
	391	6.307	6.305	7.024	6.569	21.845	0.744
	392	6.337	6.328	7.075	6.596	21.547	0.717
	393	5.753	5.744	6.585	6.065	20.153	0.782
	394	6.139	6.118	6.95	6.439	22.176	0.424
	395	6.319	6.321	7.082	6.6	21.937	0.612
	396	6.221	6.22	7.04	6.532	18.999	0.811
	397	6.245	6.245	6.998	6.521	19.039	0.666
	398	6.333	6.328	7.129	6.626	14.125	0.862
	399	6.213	6.212	7.029	6.523	11.636	0.518
	400	6.275	6.26	7.108	6.602	13.786	0.936
	401	6.659	6.641	7.427	6.947	13.681	0.871
	402	6.448	6.433	7.289	6.764	11.016	0.607
	403	6.511	6.494	7.349	6.854	9.186	0.896
	404	6.38	6.377	7.144	6.696	11.082	0.741
	405	6.199	6.187	7.082	6.562	10.967	0.811
	406	6.462	6.439	7.261	6.773	10.531	0.466
	407	6.475	6.46	7.31	6.811	9.685	0.595
	408	6.531	6.506	7.34	6.844	8.316	0.781
	409	7.012	6.979	7.805	7.314	9.931	0.911
	410	6.897	6.867	7.708	7.207	12.526	0.882
	411	6.439	6.433	7.153	6.714	11.585	0.83
	412	6.652	6.636	7.379	6.923	11.999	0.844
	413	6.724	6.701	7.536	7.052	13.66	0.923
	414	6.417	6.392	7.245	6.778	13.317	0.902
	415	6.223	6.213	7.089	6.589	13.959	0.831
	416	6.546	6.544	7.294	6.855	14.057	0.745
	417	6.553	6.55	7.373	6.88	12.835	0.736
	418	6.103	6.103	6.972	6.449	16.099	0.78
	419	6.471	6.474	7.332	6.827	14.129	0.432
	420	6.755	6.75	7.557	7.068	14.575	0.448
	421	6.68	6.679	7.462	6.979	14.193	0.886
	422	6.778	6.782	7.516	7.079	13.688	0.787
	423	6.583	6.578	7.385	6.914	13.557	0.753
	424	6.742	6.735	7.481	7.022	14.025	0.593
	425	6.692	6.687	7.506	7.02	14.821	0.904
	426	6.233	6.221	7.081	6.562	15.959	0.845
	427	6.702	6.681	7.491	6.971	14.072	0.945
	428	7.062	7.048	7.837	7.342	12.492	0.942
	429	7.335	7.337	8.054	7.593	13.737	0.755
	430	7.469	7.464	8.264	7.755	13.545	0.746
	431	7.618	7.614	8.312	7.824	13.277	0.733
	432	7.49	7.502	8.085	7.664	12.486	0.644
	433	7.061	7.07	7.701	7.275	11.619	0.728
	434	7.173	7.172	7.816	7.382	12.296	0.289
	435	7.23	7.227	7.963	7.491	15.01	0.938
	436	6.857	6.864	7.558	7.111	13.517	0.858
	437	7.097	7.101	7.743	7.321	13.807	0.783
	438	6.768	6.771	7.418	7.004	12.94	0.868
	439	7.154	7.157	7.779	7.363	13.913	0.838
	440	7.481	7.474	8.037	7.657	12.75	0.15
	441	6.94	6.923	7.601	7.163	12.955	0.647
	442	6.428	6.44	7.127	6.685	10.581	0.752
	443	7.17	7.168	7.81	7.386	10.9	0.82
	444	6.627	6.627	7.291	6.871	10.492	0.405
	445	7.415	7.414	8.061	7.625	10.037	0.193
	446	6.805	6.81	7.478	7.026	7.191	0.767
	447	7.359	7.361	7.981	7.548	6.022	0.867
	448	7.508	7.51	8.076	7.678	10.476	0.564
	449	6.962	6.971	7.62	7.189	10.657	0.761
	450	7.069	7.076	7.737	7.303	9.855	0.769
	451	6.899	6.913	7.601	7.143	10.592	0.324
	452	7.376	7.375	8.03	7.58	11.403	0.187
	453	7.041	7.056	7.717	7.265	9.88	0.365
	454	6.793	6.807	7.462	7.031	10.464	0.57
	455	7.162	7.175	7.863	7.397	10.988	0.382
	456	7.277	7.285	7.913	7.473	11.166	0.142
	457	7.148	7.156	7.768	7.341	11.544	0.767
	458	7.61	7.617	8.246	7.81	12.952	0.881
	459	7.56	7.566	8.208	7.745	11.915	0.796
	460	7.401	7.415	8.063	7.601	11.508	0.767
	461	6.881	6.891	7.619	7.128	13.214	0.686
	462	7.387	7.387	8.017	7.59	11.948	0.526
	463	7.406	7.42	7.968	7.575	12.014	0.917
	464	7.323	7.324	7.918	7.517	12.763	0.733
	465	7.411	7.408	8.105	7.643	13.168	0.881
	466	8.318	8.314	8.926	8.478	11.099	0.833
	467	7.888	7.892	8.487	8.045	9.781	0.57
	468	8.394	8.409	8.975	8.545	12.324	0.771
	469	7.856	7.878	8.461	8.01	11.688	0.847
	470	7.904	7.92	8.433	8.037	11.492	0.804
	471	7.6	7.623	8.126	7.734	12.213	0.934
	472	7.474	7.5	8.109	7.667	9.761	0.91
	473	7.918	7.941	8.438	8.052	12.676	0.738
	474	8.012	8.033	8.593	8.173	13.236	0.536
	475	8.264	8.287	8.791	8.411	13.782	0.234
	476	8.631	8.644	9.16	8.757	11.973	0.663
	477	8.631	8.645	9.158	8.777	12.352	0.421
	478	9.034	9.044	9.535	9.133	10.295	0.889
	479	9.232	9.222	9.701	9.319	10.694	0.92
	480	8.979	8.991	9.433	9.083	5.884	0.896
	481	9.061	9.068	9.561	9.178	7.161	0.735
	482	8.73	8.738	9.206	8.833	13.692	0.933
	483	9.079	9.082	9.448	9.136	13.685	0.729
	484	9.448	9.438	9.859	9.519	14.145	0.194
	485	9.031	9.021	9.519	9.131	15.673	0.72
	486	8.826	8.823	9.34	8.935	15.169	0.768
	487	8.686	8.702	9.265	8.846	13.136	0.51
	488	8.439	8.454	9	8.577	13.089	0.907
	489	7.914	7.932	8.529	8.082	11.712	0.958
	490	7.383	7.409	7.951	7.557	12.996	0.845
	491	7.149	7.176	7.726	7.319	15.333	0.649
	492	7.252	7.283	7.826	7.424	11.83	0.613
	493	7.082	7.11	7.623	7.236	13.387	0.856
	494	7.412	7.44	7.98	7.572	11.217	0.749
	495	7.837	7.862	8.353	7.976	11.19	0.656
	496	7.723	7.738	8.358	7.914	12.989	0.852
	497	8.257	8.274	8.812	8.405	11.964	0.816
	498	8.367	8.376	8.939	8.517	16.758	0.774
	499	7.892	7.907	8.412	8.018	16.638	0.79
	500	7.987	8.001	8.523	8.1	17.559	0.933
	501	7.821	7.844	8.377	7.969	15.832	0.748
	502	7.236	7.252	7.846	7.405	15.359	0.648
	503	7.746	7.758	8.31	7.883	17.936	0.161
	504	7.338	7.339	8.013	7.539	16.274	0.82
	505	7.992	8.007	8.541	8.123	14.546	0.818
	506	7.534	7.541	8.153	7.7	17.789	0.873
	507	7.414	7.425	8.06	7.6	17.133	0.919
	508	7.215	7.227	7.885	7.411	18.607	0.378
	509	7.147	7.163	7.757	7.322	16.713	0.669
	510	7.086	7.087	7.759	7.309	14.149	0.109
	511	7.151	7.165	7.777	7.339	16.877	0.419
	512	6.959	6.972	7.564	7.154	17.931	0.943
	513	6.945	6.964	7.593	7.156	18.171	0.839
	514	7.69	7.71	8.346	7.894	18.58	0.26
	515	7.64	7.663	8.207	7.778	16.549	0.106
	516	7.537	7.552	8.154	7.711	15.649	0.355
	517	7.021	7.045	7.636	7.203	17.423	0.118
	518	6.913	6.935	7.58	7.138	15.652	0.886
	519	6.944	6.963	7.575	7.165	16.504	0.516
	520	7.57	7.592	8.154	7.735	15.878	0.361
	521	7.545	7.56	8.159	7.728	11.387	0.822
	522	6.929	6.951	7.588	7.129	14.141	0.75
	523	7.016	7.032	7.646	7.217	15.102	0.815
	524	6.977	6.997	7.608	7.158	14.895	0.47
	525	6.711	6.731	7.365	6.916	13.806	0.716
	526	7.177	7.196	7.788	7.366	14.098	0.781
	527	7.088	7.099	7.738	7.298	14.471	0.939
	528	7.74	7.747	8.247	7.863	13.169	0.885
	529	7.842	7.857	8.37	7.979	12.509	0.812
	530	7.548	7.554	8.08	7.684	13.184	0.837
	531	7.807	7.827	8.373	7.957	12.945	0.83
	532	7.345	7.363	8.008	7.571	12.45	0.116
	533	6.629	6.649	7.319	6.873	15.76	0.822
	534	6.913	6.926	7.489	7.109	19.058	0.945
	535	6.791	6.81	7.36	6.98	20.278	0.476
	536	6.499	6.517	7.03	6.658	20.926	0.265
	537	6.269	6.289	6.878	6.488	21.616	0.308
	538	6.833	6.851	7.427	7.039	19.711	0.43
	539	6.347	6.354	7.019	6.59	20.713	0.784
	540	6.356	6.377	6.973	6.566	21.159	0.797
	541	6.393	6.408	7.079	6.622	19.767	0.496
	542	6.423	6.454	6.994	6.612	19.014	0.782
	543	6.586	6.614	7.189	6.775	20.844	0.397
	544	6.463	6.479	7.118	6.657	23.781	0.924
	545	6.369	6.384	7.061	6.598	20.913	0.175
	546	6.38	6.406	7.031	6.6	23.348	0.297
	547	5.919	5.938	6.585	6.141	23.594	0.774
	548	6.215	6.235	6.91	6.449	23.464	0.616
	549	6.204	6.219	6.948	6.456	24.854	0.164
	550	6.218	6.224	6.913	6.458	25.862	0.643
	551	6.154	6.157	6.847	6.399	24.542	0.723
	552	6.646	6.663	7.315	6.88	20.458	0.17
	553	6.494	6.507	7.153	6.716	20.18	0.087
	554	6.376	6.388	7.109	6.637	20.389	0.292
	555	6.273	6.273	6.963	6.505	22.222	0.908
	556	6.456	6.455	7.112	6.66	19.385	0.538
	557	6.546	6.547	7.198	6.754	20.124	0.429
	558	6.312	6.291	7.078	6.55	19.228	0.625
	559	6.416	6.409	7.177	6.662	20.839	0.221
	560	6.191	6.164	6.977	6.44	19.631	0.344
	561	6.232	6.22	7.021	6.484	19.525	0.377
	562	5.894	5.884	6.618	6.091	19.335	0.328
	563	5.947	5.921	6.68	6.131	20.023	0.494
	564	6.147	6.125	6.897	6.333	19.848	0.384
	565	5.641	5.63	6.384	5.833	19.517	0.546
	566	5.843	5.826	6.654	6.067	20.081	0.25
	567	5.828	5.807	6.624	6.086	20.982	0.686
	568	6.389	6.383	7.124	6.62	19.877	0.476
	569	6.239	6.22	7.033	6.472	19.871	0.149
	570	6.569	6.559	7.322	6.8	20.809	0.506
	571	6.139	6.12	6.896	6.354	20.2	0.12
	572	6.271	6.252	7.033	6.495	19.945	0.51
	573	6.403	6.382	7.184	6.648	20.333	0.55
	574	6.037	6.025	6.772	6.252	20.55	0.88
	575	6.451	6.43	7.189	6.671	19.38	0.713
	576	6.122	6.101	6.903	6.349	19.788	0.337
	577	6.139	6.109	6.948	6.372	20.546	0.779
	578	6.113	6.098	6.958	6.395	20.556	0.664
	579	6.114	6.097	6.89	6.339	19.692	0.415
	580	6.242	6.232	6.981	6.44	21.106	0.648
	581	6.181	6.162	6.955	6.395	20.192	0.312
	582	6.244	6.235	7.022	6.475	20.005	0.281
	583	6.153	6.134	6.934	6.372	19.837	0.552
	584	6.398	6.382	7.232	6.659	20.24	0.332
	585	6.24	6.221	7.084	6.514	19.897	0.245
	586	6.522	6.503	7.336	6.761	21.193	0.16
	587	6.459	6.45	7.192	6.656	21.123	0.277
	588	6.592	6.579	7.393	6.818	21.094	0.699
	589	6.898	6.879	7.687	7.114	21.096	0.682
	590	6.638	6.619	7.405	6.865	20.284	0.879
	591	6.913	6.895	7.695	7.122	18.783	0.48
	592	6.989	6.964	7.745	7.187	21.49	0.816
	593	6.612	6.575	7.42	6.832	20.993	0.935
	594	7.084	7.059	7.813	7.284	19.792	0.798
	595	6.842	6.831	7.582	7.058	21.522	0.603
	596	6.436	6.414	7.232	6.652	21.683	0.821
	597	6.705	6.681	7.51	6.919	21.697	0.646
	598	6.457	6.435	7.216	6.637	20.803	0.453
	599	6.529	6.49	7.379	6.743	20.905	0.364
	600	6.76	6.732	7.572	6.972	21.085	0.577
	601	6.57	6.512	7.422	6.788	23.638	0.722
	602	6.493	6.448	7.244	6.649	22.159	0.863
	603	6.321	6.279	7.055	6.469	21.953	0.384
	604	6.555	6.534	7.302	6.756	21.579	0.746
	605	6.495	6.477	7.232	6.689	22.311	0.872
	606	6.398	6.385	7.108	6.572	20.915	0.406
	607	6.734	6.714	7.466	6.914	18.318	0.693
	608	6.901	6.89	7.639	7.082	13.7	0.87
	609	6.983	6.96	7.811	7.197	11.41	0.286
	610	6.971	6.945	7.754	7.147	17.493	0.946
	611	6.718	6.696	7.536	6.956	16.163	0.768
	612	6.755	6.743	7.605	7.002	17.29	0.86
	613	6.857	6.836	7.595	7.052	16.168	0.726
	614	7.022	6.993	7.77	7.221	17.577	0.811
	615	7.129	7.097	7.795	7.267	15.743	0.798
	616	6.878	6.833	7.595	7.023	16.417	0.883
	617	6.455	6.426	7.133	6.601	17.89	0.939
	618	6.954	6.928	7.604	7.094	14.722	0.811
	619	6.742	6.691	7.375	6.881	15.109	0.156
	620	6.783	6.741	7.599	7.008	15.048	0.767
	621	6.87	6.838	7.561	7.027	15.34	0.705
	622	6.642	6.6	7.311	6.791	14.621	0.878
	623	6.661	6.617	7.324	6.813	16.397	0.809
	624	6.874	6.827	7.65	7.081	14.476	0.549
	625	6.963	6.927	7.722	7.162	11.744	0.807
	626	6.867	6.827	7.659	7.069	15.534	0.932
	627	6.688	6.649	7.475	6.887	13.125	0.936
	628	6.925	6.88	7.633	7.078	14.881	0.715
	629	7.242	7.217	7.94	7.431	15.07	0.566
	630	7.332	7.302	8.092	7.547	14.459	0.279
	631	7.3	7.285	8.038	7.535	14.68	0.324
	632	6.911	6.881	7.625	7.108	14.76	0.641
	633	6.666	6.625	7.396	6.849	14.308	0.513
	634	6.732	6.692	7.447	6.912	14.673	0.775
	635	7.303	7.252	7.987	7.468	14.779	0.684
	636	6.972	6.948	7.819	7.225	13.84	0.719
	637	6.723	6.68	7.604	6.976	14.239	0.589
	638	6.498	6.45	7.209	6.662	14.099	0.32
	639	6.685	6.641	7.424	6.875	14.379	0.84
	640	6.692	6.654	7.473	6.896	13.885	0.834
	641	6.507	6.462	7.323	6.737	13.171	0.769
	642	6.781	6.753	7.588	7.007	14.587	0.891
	643	7.068	7.044	7.836	7.28	14.425	0.679
	644	7.073	7.055	7.9	7.318	15.277	0.747
	645	6.729	6.708	7.577	6.983	14.953	0.851
	646	6.996	6.983	7.744	7.224	14.728	0.862
	647	7.276	7.254	8.104	7.544	15.093	0.409
	648	7.031	7.006	7.872	7.297	14.64	0.381
	649	7.267	7.245	8.038	7.493	14.397	0.541
	650	7.012	6.994	7.824	7.272	15.357	0.638
	651	7.121	7.098	7.914	7.367	17.21	0.243
	652	7.224	7.199	8.008	7.461	15.526	0.081
	653	7.604	7.584	8.389	7.849	13.39	0.702
	654	7.504	7.483	8.266	7.725	14.39	0.112
	655	7.175	7.152	7.98	7.427	16.076	0.889
	656	7.171	7.151	7.93	7.389	13.622	0.786
	657	7.635	7.608	8.441	7.883	15.039	0.61
	658	7.378	7.359	8.138	7.597	15.665	0.913
	659	7.452	7.437	8.257	7.704	15.565	0.216
	660	7.257	7.252	8.022	7.483	15.719	0.727
	661	7.476	7.462	8.26	7.707	14.771	0.722
	662	7.983	7.963	8.782	8.213	15.061	0.827
	663	7.264	7.256	8.081	7.522	14.689	0.826
	664	7.02	7.018	7.801	7.269	15.275	0.558
	665	6.972	6.946	7.717	7.176	14.923	0.191
	666	7.085	7.064	7.899	7.343	14.758	0.789
	667	6.998	6.987	7.811	7.25	14.241	0.619
	668	7.139	7.118	7.905	7.362	13.934	0.766
	669	6.926	6.918	7.692	7.157	15.116	0.208
	670	7.599	7.595	8.371	7.823	14.907	0.64
	671	7.149	7.135	7.928	7.381	17.899	0.938
	672	7.059	7.037	7.844	7.293	15.125	0.884
	673	6.785	6.771	7.561	7.026	13.675	0.935
	674	6.85	6.828	7.586	7.058	14.28	0.903
	675	6.654	6.628	7.404	6.873	14.163	0.938
	676	7.289	7.271	8.063	7.52	15.606	0.217
	677	7.286	7.276	8.025	7.505	16.011	0.415
	678	7.47	7.455	8.137	7.652	15.615	0.819
	679	7.457	7.447	8.137	7.652	14.238	0.782
	680	7.528	7.508	8.199	7.692	14.593	0.076
	681	7.146	7.135	7.882	7.334	11.051	0.802
	682	7.295	7.28	8.021	7.497	14.284	0.828
	683	7.676	7.66	8.32	7.828	14.254	0.903
	684	7.534	7.517	8.188	7.703	13.882	0.812
	685	7.895	7.879	8.5	8.027	15.237	0.946
	686	7.935	7.903	8.574	8.077	12.639	0.614
	687	7.724	7.712	8.402	7.889	11.836	0.662
	688	7.968	7.95	8.645	8.136	13.741	0.71
	689	7.494	7.473	8.255	7.705	13.677	0.729
	690	7.708	7.683	8.453	7.913	14.431	0.719
	691	7.341	7.322	8.085	7.552	13.993	0.659
	692	7.053	7.04	7.809	7.302	15.735	0.76
	693	7.132	7.12	7.86	7.348	14.884	0.716
	694	6.84	6.821	7.583	7.07	16.425	0.869
	695	6.971	6.95	7.737	7.196	14.723	0.617
	696	7.268	7.232	7.982	7.453	14.254	0.823
	697	7.213	7.187	7.923	7.398	13.5	0.867
	698	7.209	7.182	7.944	7.423	13.977	0.672
	699	7.131	7.124	7.828	7.314	14.719	0.753
	700	6.939	6.917	7.696	7.153	14.369	0.708
	701	7.091	7.072	7.856	7.32	15.603	0.771
	702	7.179	7.161	7.865	7.353	13.652	0.738
	703	7.33	7.311	7.987	7.489	13.649	0.74
	704	6.949	6.935	7.678	7.147	14.666	0.815
	705	6.769	6.773	7.459	6.952	13.084	0.592
	706	6.593	6.58	7.332	6.802	14.37	0.855
	707	7.003	7.001	7.768	7.244	13.976	0.797
	708	6.806	6.793	7.596	7.046	14.319	0.832
	709	7.218	7.205	7.948	7.405	14.046	0.775
	710	7.404	7.392	8.139	7.599	12.743	0.724
	711	7.722	7.704	8.461	7.915	13.798	0.631
	712	7.325	7.291	8.038	7.494	14.925	0.831
	713	7.393	7.367	8.103	7.55	13.854	0.378
	714	7.63	7.601	8.394	7.807	14.393	0.089
	715	7.434	7.397	8.203	7.634	14.593	0.767
	716	7.348	7.315	8.063	7.52	14.796	0.167
	717	7.272	7.244	7.984	7.442	14.223	0.688
	718	6.908	6.885	7.674	7.112	15.478	0.083
	719	7.331	7.312	8.111	7.544	14.815	0.917
	720	7.624	7.613	8.322	7.793	14.115	0.255
	721	7.847	7.832	8.487	7.981	14.498	0.388
	722	8.352	8.327	8.995	8.48	13.459	0.124
	723	8.264	8.243	8.883	8.384	14.483	0.692
	724	8.104	8.093	8.703	8.207	13.066	0.338
	725	8.426	8.404	9.098	8.541	12.067	0.747
	726	8.11	8.08	8.799	8.257	13.005	0.771
	727	7.954	7.923	8.706	8.114	13.177	0.496
	728	8.289	8.259	8.986	8.416	13.027	0.801
	729	7.768	7.73	8.506	7.921	13.374	0.209
	730	8.709	8.68	9.332	8.795	13.792	0.257
	731	7.906	7.873	8.611	8.037	15.081	0.882
	732	7.382	7.35	8.056	7.506	14.823	0.798
	733	7.547	7.51	8.25	7.684	14.413	0.424
	734	7.303	7.275	8.081	7.478	14.828	0.656
	735	7.567	7.534	8.314	7.73	14.667	0.225
	736	7.407	7.371	8.03	7.508	14.846	0.392
	737	7.538	7.487	8.173	7.645	13.771	0.116
	738	8.19	8.15	8.787	8.274	13.363	0.593
	739	8.665	8.625	9.277	8.747	13.918	0.731
	740	9.072	9.031	9.632	9.129	13.46	0.135
	741	8.537	8.494	9.198	8.653	13.892	0.183
	742	8.661	8.623	9.205	8.72	13.6	0.772
	743	8.923	8.881	9.455	8.983	14.247	0.814
	744	8.694	8.641	9.209	8.736	14.605	0.61
	745	9.331	9.285	9.869	9.393	11.899	0.453
	746	9.469	9.424	9.933	9.478	14.782	0.863
	747	9.288	9.245	9.857	9.352	12.931	0.893
	748	9.211	9.16	9.811	9.279	13.074	0.835
	749	9.13	9.078	9.812	9.232	12.316	0.081
	750	9.362	9.317	10.019	9.46	13.123	0.417
	751	9.035	9.001	9.77	9.168	12.718	0.567
	752	9.04	9.011	9.566	9.071	13.178	0.266
	753	9.017	8.987	9.626	9.098	13.915	0.65
	754	8.993	8.957	9.662	9.1	17.322	0.95
	755	8.967	8.946	9.587	9.056	17.081	0.924
	756	8.611	8.593	9.218	8.705	12.888	0.364
	757	8.444	8.42	9.225	8.614	19.298	0.811
	758	8.435	8.43	9.042	8.539	15.867	0.476
	759	8.671	8.65	9.222	8.733	17.344	0.196
	760	8.336	8.326	8.922	8.42	11.868	0.913
	761	8.207	8.196	8.838	8.316	12.764	0.805
	762	8.484	8.471	9.133	8.595	13.69	0.836
	763	7.862	7.828	8.605	7.999	13.036	0.747
	764	7.716	7.686	8.42	7.864	13.797	0.409
	765	7.875	7.855	8.553	8.01	14.02	0.154
	766	8.037	8.01	8.666	8.148	14.652	0.848
	767	7.878	7.841	8.534	8.015	14.466	0.915
	768	7.531	7.501	8.216	7.674	13.682	0.835
	769	7.673	7.652	8.287	7.78	13.016	0.756
	770	7.558	7.536	8.224	7.697	13.376	0.257
	771	7.871	7.846	8.538	7.994	13.628	0.906
	772	7.724	7.699	8.36	7.815	13.028	0.854
	773	8.034	8.021	8.572	8.097	13.93	0.688
	774	7.965	7.945	8.662	8.1	13.865	0.87
	775	7.668	7.639	8.447	7.849	13.664	0.226
	776	7.573	7.546	8.281	7.724	14.247	0.298
	777	7.952	7.928	8.619	8.077	14.231	0.111
	778	7.947	7.934	8.588	8.059	13.771	0.742
	779	8.436	8.414	9.012	8.514	13.133	0.938
	780	8.438	8.418	9.032	8.528	13.504	0.839
	781	8.24	8.218	8.902	8.369	13.575	0.926
	782	8.095	8.075	8.73	8.191	14.166	0.451
	783	8.207	8.188	8.928	8.361	13.36	0.589
	784	8.167	8.14	8.887	8.319	14.454	0.211
	785	7.846	7.822	8.528	7.978	14.493	0.823
	786	7.974	7.943	8.547	8.05	12.628	0.859
	787	7.934	7.906	8.502	8.011	13.565	0.732
	788	8.091	8.053	8.689	8.177	12.445	0.35
	789	7.85	7.815	8.488	7.951	13.879	0.714
	790	8.142	8.117	8.754	8.236	14.936	0.873
	791	8.086	8.058	8.766	8.227	14.237	0.691
	792	7.589	7.562	8.283	7.74	13.196	0.7
	793	7.979	7.977	8.54	8.063	14.226	0.875
	794	7.991	7.976	8.617	8.086	14.015	0.631
	795	7.932	7.925	8.514	8.008	14.246	0.797
	796	7.683	7.668	8.258	7.76	12.522	0.596
	797	7.052	7.03	7.67	7.15	14.277	0.797
	798	7.182	7.154	7.783	7.272	14.19	0.77
	799	7.228	7.198	7.834	7.33	12.71	0.75
	800	6.905	6.887	7.495	6.988	13.542	0.306
	801	7.676	7.646	8.209	7.707	13.358	0.725
	802	7.456	7.432	8.094	7.541	15.178	0.66
	803	6.932	6.897	7.688	7.085	14.26	0.829
	804	6.946	6.921	7.702	7.112	13.611	0.611
	805	7.095	7.062	7.82	7.236	14.959	0.276
	806	7.226	7.181	7.931	7.374	14.503	0.202
	807	6.964	6.913	7.688	7.107	13.222	0.225
	808	6.62	6.584	7.373	6.8	14.903	0.663
	809	6.391	6.358	7.044	6.513	12.45	0.856
	810	6.7	6.669	7.401	6.854	13.203	0.735
	811	6.815	6.788	7.426	6.898	13.478	0.916
	812	7.059	7.048	7.508	7.099	13.841	0.76
	813	6.425	6.418	7.029	6.553	15.007	0.61
	814	7.374	7.344	7.949	7.472	13.998	0.954
	815	7.343	7.317	7.968	7.456	13.904	0.587
	816	7.35	7.303	8.03	7.465	14.155	0.314
	817	7.588	7.562	8.237	7.7	14.427	0.767
	818	7.688	7.669	8.374	7.812	12.139	0.63
	819	7.705	7.68	8.38	7.825	14.953	0.926
	820	8.076	8.041	8.741	8.204	13.792	0.747
	821	8.182	8.151	8.828	8.293	14.285	0.662
	822	8.652	8.614	9.223	8.728	13.706	0.695
	823	8.199	8.171	8.831	8.303	13.322	0.725
	824	8.321	8.295	8.836	8.359	12.863	0.53
	825	8.387	8.365	8.902	8.433	14.565	0.653
	826	8.793	8.765	9.436	8.885	13.765	0.6
	827	8.46	8.424	9.076	8.551	14.691	0.772
	828	8.296	8.266	8.957	8.411	14.739	0.843
	829	8.198	8.154	8.91	8.333	14.208	0.695
	830	8.179	8.139	8.908	8.322	13.15	0.454
	831	7.705	7.665	8.411	7.842	12.224	0.4
	832	7.421	7.407	8.194	7.599	16.544	0.414
	833	7.27	7.248	8.041	7.45	14.44	0.815
	834	7.067	7.048	7.821	7.22	13.871	0.733
	835	7.431	7.398	8.189	7.588	13.871	0.935
	836	7.337	7.32	8.102	7.504	13.416	0.478
	837	7.248	7.231	7.932	7.375	13.503	0.119
	838	7.181	7.164	7.911	7.327	15.991	0.235
	839	7.576	7.554	8.38	7.747	13.928	0.219
	840	7.225	7.209	7.951	7.369	13.975	0.891
	841	7.612	7.606	8.32	7.784	13.969	0.665
	842	7.04	7.033	7.756	7.206	12.648	0.665
	843	7.011	7.005	7.662	7.146	13.405	0.645
	844	7.502	7.492	8.134	7.616	13.264	0.534
	845	7.703	7.683	8.333	7.813	13.331	0.786
	846	7.592	7.581	8.189	7.685	13.087	0.477
	847	7.176	7.161	7.794	7.284	13.461	0.532
	848	7.372	7.347	8.191	7.564	14.011	0.693
	849	7.445	7.433	8.109	7.558	12.182	0.506
	850	7.72	7.688	8.383	7.834	13.224	0.685
	851	7.484	7.45	8.223	7.63	13.582	0.633
	852	7.819	7.788	8.443	7.919	13.399	0.591
	853	8.064	8.043	8.722	8.183	12.226	0.515
	854	7.552	7.534	8.29	7.715	11.612	0.303
	855	7.492	7.466	8.313	7.68	12.351	0.155
	856	7.201	7.178	8.027	7.397	13.34	0.608
	857	7.09	7.072	7.887	7.256	13.7	0.703
	858	6.742	6.734	7.471	6.888	13.002	0.333
	859	6.724	6.701	7.552	6.908	12.652	0.46
	860	7.448	7.424	8.269	7.632	14.101	0.776
	861	7.071	7.048	7.911	7.27	13.658	0.592
	862	6.768	6.749	7.597	6.981	14.006	0.754
	863	6.694	6.677	7.601	6.937	12.656	0.528
	864	7.017	6.99	7.855	7.224	12.935	0.431
	865	7.137	7.095	7.928	7.312	13.898	0.542
	866	6.85	6.825	7.687	7.073	13.439	0.714
	867	7.086	7.062	8.002	7.33	12.42	0.678
	868	6.901	6.873	7.749	7.104	13.79	0.692
	869	6.732	6.702	7.645	6.973	13.69	0.73
	870	7.372	7.339	8.216	7.572	14.081	0.556
	871	7.025	7.001	7.883	7.23	14.253	0.882
	872	7.323	7.303	8.218	7.549	13.864	0.893
	873	6.997	6.968	7.928	7.253	13.508	0.95
	874	7.285	7.253	8.147	7.488	14.596	0.621
	875	6.923	6.89	7.777	7.13	12.719	0.349
	876	6.827	6.798	7.787	7.12	13.926	0.683
	877	6.75	6.721	7.684	7.02	13.449	0.108
	878	6.819	6.79	7.732	7.065	14.034	0.484
	879	7.2	7.186	8.121	7.452	13.042	0.455
	880	7.049	7.018	7.874	7.231	13.555	0.477
	881	7.242	7.224	8.061	7.424	13.605	0.824
	882	7.137	7.113	7.958	7.323	13.919	0.933
	883	7.021	6.992	7.865	7.226	13.896	0.178
	884	7.014	6.994	7.784	7.178	14.879	0.237
	885	7.145	7.12	7.95	7.339	14.888	0.279
	886	7.849	7.836	8.638	8.023	14.171	0.823
	887	8.02	7.993	8.787	8.169	14.816	0.793
	888	7.57	7.541	8.381	7.743	14.385	0.516
	889	7.621	7.587	8.497	7.846	14.062	0.849
	890	8.119	8.092	8.962	8.328	13.897	0.713
	891	7.813	7.778	8.521	7.946	13.223	0.82
	892	8.005	7.981	8.668	8.103	15.158	0.293
	893	7.755	7.724	8.495	7.917	16.428	0.232
	894	7.523	7.494	8.232	7.665	16.892	0.595
	895	7.45	7.414	8.226	7.602	14.73	0.789
	896	7.432	7.421	8.198	7.586	17.363	0.65
	897	7.496	7.48	8.234	7.626	14.041	0.623
	898	7.254	7.239	7.988	7.386	12.953	0.417
	899	7.073	7.052	7.989	7.3	13.021	0.109
	900	6.708	6.687	7.598	6.931	13.19	0.285
	901	6.794	6.766	7.666	6.99	13.528	0.935
	902	6.514	6.49	7.404	6.73	14.788	0.766
	903	6.527	6.504	7.307	6.678	14.031	0.095
	904	6.694	6.666	7.516	6.881	13.294	0.156
	905	6.694	6.673	7.464	6.843	13.994	0.941
	906	6.476	6.455	7.308	6.662	15.456	0.349
	907	7.132	7.106	7.956	7.32	13.16	0.283
	908	7.298	7.27	8.038	7.449	12.753	0.808
	909	7.111	7.075	7.913	7.285	9.94	0.286
	910	7.083	7.054	7.895	7.273	11.383	0.712
	911	7.459	7.439	8.214	7.616	12.426	0.818
	912	7.362	7.327	8.236	7.573	10.647	0.323
	913	6.719	6.682	7.591	6.944	10.664	0.467
	914	7.573	7.536	8.473	7.825	11.139	0.932
	915	7.778	7.735	8.63	8.002	9.808	0.729
	916	7.669	7.627	8.579	7.928	11.047	0.809
	917	7.051	7.012	7.987	7.338	13.094	0.643
	918	7.429	7.391	8.277	7.658	10.877	0.648
	919	7.852	7.805	8.612	8.018	18.47	0.678
	920	8.139	8.092	8.916	8.303	17.47	0.727
	921	8.476	8.439	9.312	8.682	23.569	0.807
	922	8.949	8.894	9.754	9.115	24.191	0.896
	923	8.557	8.524	9.342	8.716	15.714	0.954
	924	8.471	8.436	9.404	8.707	15.126	0.835
	925	7.746	7.716	8.644	7.959	16.525	0.305
	926	7.875	7.851	8.743	8.078	18.367	0.425
	927	8.132	8.099	9.005	8.334	19.073	0.878
	928	7.948	7.92	8.791	8.143	18.824	0.446
	929	8.291	8.271	9.042	8.447	20.172	0.955
	930	8.263	8.235	9.108	8.463	20.686	0.496
	931	8.041	8.013	8.877	8.23	19.065	0.623
	932	8.783	8.749	9.504	8.91	19.564	0.92
	933	8.585	8.542	9.34	8.711	18.867	0.297
	934	8.707	8.661	9.516	8.876	19.745	0.586
	935	8.647	8.602	9.37	8.769	20.273	0.604
	936	9.077	9.033	9.784	9.186	19.756	0.649
	937	8.726	8.684	9.469	8.864	21.492	0.719
	938	8.566	8.515	9.37	8.73	25.146	0.263
	939	9.162	9.111	9.896	9.293	25.282	0.779
	940	8.796	8.748	9.506	8.919	20.872	0.516
	941	9.165	9.118	9.844	9.276	20.491	0.782
	942	9.273	9.225	9.926	9.372	20.612	0.92
	943	9.14	9.094	9.792	9.24	19.938	0.943
	944	9.079	9.043	9.788	9.206	19.465	0.103
	945	9.421	9.386	10.029	9.498	20.496	0.742
	946	9.167	9.126	9.772	9.249	19.924	0.944
	947	8.901	8.859	9.663	9.065	20.627	0.675
	948	9.097	9.047	9.743	9.185	19.188	0.911
	949	9.224	9.181	9.83	9.305	19.433	0.638
	950	8.805	8.76	9.396	8.867	19.717	0.458
	951	8.935	8.898	9.563	9.017	19.817	0.462
	952	8.919	8.865	9.585	9.021	18.658	0.378
	953	9.046	8.999	9.7	9.143	19.661	0.446
	954	8.841	8.792	9.503	8.943	20.259	0.158
	955	9.028	8.983	9.676	9.122	20.805	0.446
	956	8.796	8.752	9.477	8.89	19.83	0.174
	957	8.784	8.742	9.474	8.885	20.349	0.827
	958	8.865	8.822	9.506	8.926	19.703	0.929
	959	8.749	8.715	9.31	8.79	19.361	0.536
	960	8.462	8.431	9.09	8.542	19.234	0.955
	961	8.666	8.635	9.262	8.739	20.342	0.139
	962	8.052	8.032	8.647	8.15	18.415	0.552
	963	8.257	8.227	8.85	8.324	17.362	0.263
	964	8.108	8.074	8.794	8.224	17.722	0.748
	965	8.501	8.479	9.081	8.568	16.476	0.786
	966	8.405	8.363	9.004	8.474	17.572	0.854
	967	8.525	8.485	9.138	8.619	16.58	0.531
	968	8.941	8.9	9.546	9.019	18.156	0.836
	969	8.871	8.834	9.532	8.971	18.401	0.772
	970	8.251	8.206	8.984	8.397	19.524	0.691
	971	8.891	8.858	9.573	9.025	19.255	0.856
	972	8.724	8.689	9.37	8.846	17.75	0.601
	973	8.318	8.266	8.948	8.431	19.316	0.597
	974	8.14	8.087	8.908	8.301	19.5	0.663
	975	8.193	8.154	8.906	8.348	19.3	0.785
	976	8.479	8.443	9.137	8.598	19.485	0.659
	977	7.982	7.936	8.752	8.147	18.959	0.683
	978	7.83	7.781	8.657	8.041	18.905	0.456
	979	7.974	7.93	8.704	8.12	19.107	0.721
	980	8.219	8.182	8.993	8.385	19.493	0.542
	981	8.125	8.085	8.924	8.29	19.286	0.814
	982	8.034	8.002	8.776	8.173	19.44	0.903
	983	8.184	8.146	8.949	8.348	19.739	0.618
	984	7.578	7.533	8.353	7.729	19.44	0.538
	985	7.628	7.6	8.468	7.841	19.501	0.826
	986	7.914	7.878	8.768	8.128	19.728	0.704
	987	8.173	8.14	8.964	8.355	19.599	0.772
	988	7.959	7.94	8.688	8.099	19.235	0.8
	989	7.551	7.538	8.346	7.721	19.118	0.769
	990	7.831	7.82	8.522	7.961	19.347	0.584
	991	7.496	7.474	8.144	7.596	18.669	0.839
	992	7.611	7.59	8.343	7.742	19.565	0.551
	993	7.595	7.582	8.248	7.693	19.01	0.684
	994	7.401	7.387	8.045	7.492	19.37	0.724
	995	7.253	7.237	7.992	7.398	20.516	0.492
	996	7.357	7.342	8.052	7.473	19.902	0.629
	997	7.553	7.523	8.242	7.662	18.91	0.556
	998	7.636	7.614	8.303	7.732	20.243	0.718
	999	7.237	7.22	7.949	7.371	20.006	0.681
	1000	7.457	7.444	8.166	7.584	19.323	0.85
