# Supplementary material for: Nature’s defense against emerging neurodegenerative threats: Dynamic simulation, PCA, DCCM identified potential plant-based antiviral lead targeting borna disease virus nucleoprotein
Source: PLoS One. 2024 Dec 30;19(12):e0310802. doi: 10.1371/journal.pone.0310802 (PMC11684711; doi:10.1371/journal.pone.0310802)
Supplement: S5 File — (XLSX) [file pone.0310802.s005.xlsx]

## Sheet: Apo
	Residue#	Chain	ResName	LigandContact	CA	Backbone	Sidechain	All_Heavy	B-factor
	0	X	LYS_28	No	7.376	7.316	8.108	7.732	34.895
	1	X	LEU_29	No	5.96	5.865	6.334	6.07	27.672
	2	X	PRO_30	No	6.105	5.881	7.032	6.347	26.035
	3	X	GLY_31	No	4.874	4.589	5.302	4.589	23.298
	4	X	LYS_32	No	3.355	3.388	4.477	3.98	21.32
	5	X	PHE_33	No	2.582	2.44	4.113	3.532	20.12
	6	X	LEU_34	No	2.126	2.117	2.597	2.33	19.792
	7	X	GLN_35	No	1.901	1.95	2.084	2.024	22.412
	8	X	TYR_36	No	2.133	2.129	3.584	3.141	25.282
	9	X	THR_37	No	1.86	1.831	2.438	2.086	32.068
	10	X	VAL_38	No	1.688	1.984	2.078	1.988	40.25
	11	X	GLY_39	No	1.971	2.108	2.14	2.108	42.345
	12	X	GLY_40	No	2.116	2.061	2.289	2.061	40.92
	13	X	SER_41	No	2.318	2.237	2.743	2.416	35.692
	14	X	ASP_42	No	1.932	1.835	2.472	2.19	26.432
	15	X	PRO_43	No	1.551	1.54	1.8	1.637	23.105
	16	X	HIS_44	No	1.251	1.231	1.436	1.354	18.962
	17	X	PRO_45	No	0.949	1.015	0.951	0.987	16.528
	18	X	GLY_46	No	1.008	0.951	1.065	0.951	16.852
	19	X	ILE_47	No	0.958	1.018	1.1	1.028	15.945
	20	X	GLY_48	No	1.254	1.275	1.336	1.275	16.865
	21	X	HIS_49	No	1.63	1.574	2.671	2.268	17.898
	22	X	GLU_50	No	1.806	1.785	3.147	2.653	18.61
	23	X	LYS_51	No	1.756	1.774	3.174	2.577	19.78
	24	X	ASP_52	No	1.724	1.616	2.143	1.908	18.072
	25	X	ILE_53	No	1.331	1.36	1.823	1.546	18.37
	26	X	ARG_54	No	1.573	1.558	3.218	2.702	20.33
	27	X	GLN_55	No	1.606	1.533	2.458	2.089	20.84
	28	X	ASN_56	No	1.267	1.271	1.331	1.3	18.952
	29	X	ALA_57	No	1.207	1.23	1.349	1.237	18.948
	30	X	VAL_58	No	1.359	1.373	2.026	1.615	21.155
	31	X	ALA_59	No	1.316	1.287	1.43	1.299	21.16
	32	X	LEU_60	No	1.103	1.129	1.156	1.115	19.638
	33	X	LEU_61	No	1.262	1.304	1.734	1.471	22
	34	X	ASP_62	No	1.382	1.323	1.83	1.606	24.4
	35	X	GLN_63	No	1.38	1.38	2.615	2.132	25.27
	36	X	SER_64	No	1.503	1.473	1.708	1.553	25.655
	37	X	ARG_65	No	1.317	1.286	1.684	1.528	23.185
	38	X	ARG_66	No	1.246	1.307	1.67	1.525	20.948
	39	X	ASP_67	No	1.34	1.331	1.926	1.666	22.758
	40	X	MET_68	No	1.262	1.254	1.771	1.534	21.9
	41	X	PHE_69	No	1.06	1.065	1.206	1.149	18.978
	42	X	HIS_70	No	0.993	0.957	1.084	1.029	18.495
	43	X	THR_71	No	0.895	0.857	1.29	1.036	17.595
	44	X	VAL_72	No	0.709	0.7	0.868	0.731	15.89
	45	X	THR_73	No	0.715	0.711	0.938	0.792	15.79
	46	X	PRO_74	No	0.717	0.701	0.84	0.746	14.898
	47	X	SER_75	No	0.631	0.648	0.701	0.665	14.575
	48	X	LEU_76	No	0.607	0.634	0.854	0.701	14.522
	49	X	VAL_77	No	0.766	0.77	1.447	1.027	15.105
	50	X	PHE_78	No	0.784	0.804	0.979	0.909	14.352
	51	X	LEU_79	No	0.716	0.757	1.075	0.87	14.78
	52	X	CYS_80	No	0.816	0.871	0.871	0.867	16.602
	53	X	LEU_81	No	1.019	1.048	1.497	1.236	16.292
	54	X	LEU_82	No	1.083	1.124	1.568	1.295	16.8
	55	X	ILE_83	No	1.095	1.109	1.289	1.157	17.145
	56	X	PRO_84	No	1.5	1.618	1.806	1.683	19.43
	57	X	GLY_85	No	1.571	1.486	1.696	1.486	18.56
	58	X	LEU_86	No	1.192	1.178	1.485	1.286	16.818
	59	X	HIS_87	No	1.093	1.127	1.401	1.289	16.05
	60	X	ALA_88	No	1.367	1.339	1.597	1.374	18.918
	61	X	ALA_89	No	1.268	1.243	1.379	1.253	19.615
	62	X	PHE_90	No	1.019	1.077	1.324	1.197	18.812
	63	X	VAL_91	No	1.256	1.285	1.491	1.345	22.03
	64	X	HIS_92	No	1.427	1.416	2.584	2.169	25.243
	65	X	GLY_93	No	1.277	1.297	1.375	1.297	23.12
	66	X	GLY_94	No	1.342	1.322	1.425	1.322	21.752
	67	X	VAL_95	No	1.124	1.175	1.093	1.117	19.312
	68	X	PRO_96	No	1.306	1.222	1.403	1.286	19.06
	69	X	ARG_97	No	1.304	1.283	2.333	1.999	18.208
	70	X	GLU_98	No	1.349	1.303	1.933	1.692	18.11
	71	X	SER_99	No	1.152	1.233	1.065	1.175	18.798
	72	X	TYR_100	No	1.323	1.279	1.919	1.718	21.39
	73	X	LEU_101	No	1.394	1.459	1.685	1.541	26.268
	74	X	SER_102	No	1.534	1.667	1.891	1.742	34.478
	75	X	THR_103	No	2.058	2.007	2.64	2.282	41.765
	76	X	PRO_104	No	2.238	2.274	2.486	2.351	46.995
	77	X	VAL_105	No	2.391	2.373	2.709	2.482	53.15
	78	X	THR_106	No	2.684	2.718	3.118	2.883	59.218
	79	X	ARG_107	No	2.784	2.803	2.963	2.884	62.07
	80	X	GLY_108	No	3.305	3.292	3.514	3.292	62.808
	81	X	GLU_109	No	3.397	3.358	4.336	3.949	60.853
	82	X	GLN_110	No	2.882	2.813	3.628	3.278	56.112
	83	X	THR_111	No	2.518	2.501	2.724	2.589	47.922
	84	X	VAL_112	No	2.153	2.123	2.426	2.222	38.048
	85	X	VAL_113	No	1.809	1.746	2.214	1.917	29.702
	86	X	LYS_114	No	1.571	1.645	1.936	1.788	24.205
	87	X	THR_115	No	1.523	1.449	1.612	1.51	20.688
	88	X	ALA_116	No	1.425	1.453	1.592	1.465	21.638
	89	X	LYS_117	No	1.539	1.488	2.897	2.309	23.135
	90	X	PHE_118	No	1.267	1.326	1.103	1.193	25.158
	91	X	TYR_119	No	1.487	1.533	2.033	1.869	33.365
	92	X	GLY_120	No	1.823	1.845	1.898	1.845	45.19
	93	X	GLU_121	No	2.28	2.349	2.947	2.706	55.775
	94	X	LYS_122	No	2.531	2.502	3.802	3.228	61.29
	95	X	THR_123	No	2.965	2.925	4.017	3.417	62.488
	96	X	THR_124	No	2.347	2.357	2.867	2.57	61.075
	97	X	GLN_125	No	2.489	2.411	4.173	3.487	56.125
	98	X	ARG_126	No	2.084	2.017	1.888	1.932	47.268
	99	X	ASP_127	No	1.93	1.935	2.588	2.298	37.362
	100	X	LEU_128	No	1.613	1.692	1.735	1.678	27.885
	101	X	THR_129	No	1.729	1.65	1.839	1.721	24.315
	102	X	GLU_130	No	1.696	1.658	2.253	2.013	24.96
	103	X	LEU_131	No	1.614	1.558	2.141	1.813	22.525
	104	X	GLU_132	No	1.369	1.347	1.672	1.544	20.393
	105	X	ILE_133	No	1.331	1.316	1.727	1.486	19.12
	106	X	SER_134	No	1.388	1.346	1.707	1.471	18.26
	107	X	SER_135	No	1.249	1.213	1.375	1.265	17.65
	108	X	ILE_136	No	1.064	1.057	1.197	1.096	17.38
	109	X	PHE_137	No	1.118	1.116	1.615	1.411	16.385
	110	X	SER_138	No	1.187	1.148	1.424	1.243	16.455
	111	X	HIS_139	No	0.956	0.952	0.895	0.916	15.632
	112	X	CYS_140	No	0.826	0.856	0.875	0.86	15.395
	113	X	CYS_141	No	1.041	1.027	1.477	1.237	16.852
	114	X	SER_142	No	1.081	1.047	1.38	1.164	16.183
	115	X	LEU_143	No	0.8	0.84	1.012	0.877	15.2
	116	X	LEU_144	No	0.823	0.881	1.027	0.915	15.67
	117	X	ILE_145	No	1.087	1.083	1.338	1.183	15.74
	118	X	GLY_146	No	1.026	1.022	1.119	1.022	15.415
	119	X	VAL_147	No	0.895	0.958	0.961	0.925	15.372
	120	X	VAL_148	No	1.08	1.127	1.197	1.129	17.422
	121	X	ILE_149	No	1.267	1.263	1.412	1.311	18.122
	122	X	GLY_150	No	1.182	1.223	1.151	1.223	18.778
	123	X	SER_151	No	1.246	1.215	1.613	1.354	20.418
	124	X	SER_152	No	1.177	1.241	1.193	1.225	23.662
	125	X	SER_153	No	1.523	1.522	1.931	1.667	34.842
	126	X	LYS_154	No	1.762	1.749	2.808	2.341	43.265
	127	X	ILE_155	No	1.5	1.54	1.515	1.502	47.33
	128	X	LYS_156	No	1.493	1.616	2.206	1.915	51.485
	129	X	ALA_157	No	1.879	1.881	2.173	1.924	52.7
	130	X	GLY_158	No	2.106	1.996	2.344	1.996	50.005
	131	X	ALA_159	No	1.709	1.751	1.843	1.756	44.607
	132	X	GLU_160	No	2.071	2.03	3.08	2.675	38.238
	133	X	GLN_161	No	2.013	1.945	2.914	2.523	32.918
	134	X	ILE_162	No	1.569	1.589	1.57	1.558	27.71
	135	X	LYS_163	No	1.633	1.656	2.379	2.044	25.68
	136	X	LYS_164	No	1.837	1.801	2.911	2.421	27.542
	137	X	ARG_165	No	1.661	1.664	1.995	1.872	24.98
	138	X	PHE_166	No	1.534	1.593	1.534	1.555	21.74
	139	X	LYS_167	No	1.787	1.816	2.539	2.201	23.035
	140	X	THR_168	No	1.915	1.914	2.021	1.951	23.812
	141	X	MET_169	No	1.766	1.815	1.741	1.757	22.912
	142	X	MET_170	No	1.82	1.904	1.826	1.848	22.608
	143	X	ALA_171	No	2.171	2.213	2.285	2.217	25.82
	144	X	ALA_172	No	2.287	2.306	2.314	2.299	26.052
	145	X	LEU_173	No	2.169	2.228	2.234	2.206	25.567
	146	X	ASN_174	No	2.4	2.363	2.892	2.636	27.988
	147	X	ARG_175	No	2.123	2.088	2.279	2.198	26.775
	148	X	PRO_176	No	2.131	2.112	2.324	2.195	26.935
	149	X	SER_177	No	2.142	2.099	2.382	2.194	24.45
	150	X	HIS_178	No	1.983	1.992	2.241	2.126	20.33
	151	X	GLY_179	No	1.99	2.015	2.024	2.015	20.438
	152	X	GLU_180	No	1.955	1.966	2.394	2.22	21.04
	153	X	THR_181	No	1.873	1.886	2.119	1.972	21.91
	154	X	ALA_182	No	1.842	1.824	2.024	1.85	22.102
	155	X	THR_183	No	1.67	1.616	2.106	1.82	24.295
	156	X	LEU_184	No	1.476	1.43	2.265	1.824	24.388
	157	X	LEU_185	No	1.366	1.462	1.487	1.446	22.825
	158	X	GLN_186	No	1.861	1.832	3.022	2.536	24.9
	159	X	MET_187	No	1.86	1.823	2.923	2.48	26.975
	160	X	PHE_188	No	1.209	1.224	1.358	1.284	23.078
	161	X	ASN_189	No	1.15	1.103	2.085	1.672	20.982
	162	X	PRO_190	No	0.881	0.899	1.025	0.946	18.482
	163	X	HIS_191	No	1.004	0.987	1.425	1.258	18.107
	164	X	GLU_192	No	0.938	0.906	1.738	1.445	16.698
	165	X	ALA_193	No	0.713	0.735	0.837	0.729	15.188
	166	X	ILE_194	No	0.778	0.799	0.954	0.843	13.935
	167	X	ASP_195	No	0.936	0.93	1.14	1.044	15.212
	168	X	TRP_196	No	0.83	0.842	0.921	0.894	14.662
	169	X	ILE_197	No	0.728	0.781	0.939	0.811	14.688
	170	X	ASN_198	No	0.912	0.965	0.975	0.968	15.173
	171	X	GLY_199	No	1.062	1.073	1.151	1.073	17.11
	172	X	GLN_200	No	1.027	1.04	1.1	1.073	17.512
	173	X	PRO_201	No	1.193	1.213	1.342	1.257	20.8
	174	X	TRP_202	No	1.103	1.05	1.256	1.191	18.12
	175	X	VAL_203	No	0.894	0.918	1.054	0.942	16.473
	176	X	GLY_204	No	1.025	1.009	1.053	1.009	17.378
	177	X	SER_205	No	1.036	1.007	1.352	1.125	18.745
	178	X	PHE_206	No	0.867	0.884	0.998	0.948	16.938
	179	X	VAL_207	No	0.93	0.952	1.473	1.134	15.83
	180	X	LEU_208	No	1.077	1.084	1.462	1.238	17.792
	181	X	SER_209	No	1.059	1.084	1.444	1.205	21.148
	182	X	LEU_210	No	1.06	1.118	1.467	1.248	22.57
	183	X	LEU_211	No	1.302	1.385	1.512	1.421	23.123
	184	X	THR_212	No	1.483	1.523	1.532	1.512	24.582
	185	X	THR_213	No	1.448	1.451	1.486	1.455	23.602
	186	X	ASP_214	No	1.69	1.687	2.463	2.125	24.96
	187	X	PHE_215	No	1.541	1.635	1.754	1.682	22.722
	188	X	GLU_216	No	1.776	1.672	2.441	2.141	23.32
	189	X	SER_217	No	1.792	1.789	2.554	2.085	23.318
	190	X	PRO_218	No	1.634	1.591	1.673	1.618	21.85
	191	X	GLY_219	No	1.392	1.412	1.378	1.412	20.435
	192	X	LYS_220	No	1.539	1.52	2.161	1.864	20.872
	193	X	GLU_221	No	1.601	1.563	2.146	1.91	20.838
	194	X	PHE_222	No	1.314	1.331	1.211	1.253	19.49
	195	X	MET_223	No	1.268	1.313	1.375	1.328	20.44
	196	X	ASP_224	No	1.54	1.537	1.757	1.653	21.553
	197	X	GLN_225	No	1.516	1.495	1.807	1.67	20.26
	198	X	ILE_226	No	1.26	1.305	1.337	1.282	19.605
	199	X	LYS_227	No	1.397	1.444	1.725	1.571	21.035
	200	X	LEU_228	No	1.626	1.624	2.2	1.878	21.75
	201	X	VAL_229	No	1.488	1.483	1.636	1.518	20.12
	202	X	ALA_230	No	1.334	1.385	1.361	1.367	19.11
	203	X	SER_231	No	1.576	1.576	1.851	1.667	19.775
	204	X	TYR_232	No	1.566	1.554	1.815	1.726	18.4
	205	X	ALA_233	No	1.423	1.423	1.478	1.42	17.575
	206	X	GLN_234	No	1.427	1.489	1.628	1.566	18.92
	207	X	MET_235	No	1.544	1.538	1.704	1.614	19.565
	208	X	THR_236	No	1.641	1.619	2.109	1.811	21.668
	209	X	THR_237	No	1.619	1.591	1.886	1.699	19.62
	210	X	TYR_238	No	1.535	1.546	1.676	1.628	18.002
	211	X	THR_239	No	1.596	1.596	1.925	1.719	18.28
	212	X	THR_240	No	1.593	1.588	1.675	1.614	17.825
	213	X	ILE_241	No	1.532	1.554	1.594	1.555	16.395
	214	X	LYS_242	No	1.639	1.666	2.431	2.075	17.228
	215	X	GLU_243	No	1.728	1.728	2.255	2.04	18.732
	216	X	TYR_244	No	1.661	1.693	1.684	1.686	16.592
	217	X	LEU_245	No	1.741	1.812	1.922	1.838	16.362
	218	X	ALA_246	No	1.934	1.961	2.028	1.963	18.315
	219	X	GLU_247	No	1.955	1.971	2.409	2.234	18.055
	220	X	CYS_248	No	1.886	1.93	1.867	1.898	16.485
	221	X	MET_249	No	2.116	2.081	2.942	2.576	16.412
	222	X	ASP_250	No	1.976	1.982	2.004	1.995	17.31
	223	X	ALA_251	No	2.024	1.995	2.196	2.022	16.25
	224	X	THR_252	No	1.839	1.844	1.829	1.828	14.9
	225	X	LEU_253	No	1.808	1.848	1.981	1.887	15.492
	226	X	THR_254	No	1.989	2.008	2.159	2.064	17.33
	227	X	ILE_255	No	1.98	1.958	2.004	1.966	18.148
	228	X	PRO_256	No	2.057	2.025	2.193	2.087	19.87
	229	X	VAL_257	No	1.953	1.919	2.074	1.966	21.712
	230	X	VAL_258	No	1.764	1.778	1.796	1.768	18.61
	231	X	ALA_259	No	1.849	1.857	1.989	1.871	16.88
	232	X	TYR_260	No	1.914	1.876	2.984	2.636	18.488
	233	X	GLU_261	No	1.745	1.753	1.742	1.746	17.245
	234	X	ILE_262	No	1.744	1.771	1.819	1.778	16.188
	235	X	ARG_263	No	1.914	1.923	3.088	2.697	17.447
	236	X	ASP_264	No	1.88	1.85	2.143	2.009	18.138
	237	X	PHE_265	No	1.694	1.723	1.652	1.678	16.742
	238	X	LEU_266	No	1.827	1.86	1.973	1.897	17.015
	239	X	GLU_267	No	1.925	1.907	2.824	2.472	17.518
	240	X	VAL_268	No	1.761	1.753	1.878	1.781	18.228
	241	X	SER_269	No	1.642	1.713	1.855	1.761	18.962
	242	X	ALA_270	No	1.934	1.939	2.105	1.96	18.672
	243	X	LYS_271	No	1.974	1.948	2.872	2.454	19.39
	244	X	LEU_272	No	1.727	1.754	1.785	1.745	19.52
	245	X	LYS_273	No	1.819	1.878	2.543	2.224	20.188
	246	X	GLU_274	No	2.108	2.091	3.059	2.686	22.878
	247	X	ASP_275	No	1.988	1.975	2.359	2.185	23.22
	248	X	HIS_276	No	1.762	1.819	1.708	1.754	22.708
	249	X	ALA_277	No	1.905	1.877	2.079	1.904	24.382
	250	X	ASP_278	No	1.868	1.821	2.468	2.18	25.952
	251	X	LEU_279	No	1.655	1.636	2.067	1.81	22.585
	252	X	PHE_280	No	1.582	1.566	1.643	1.61	19.128
	253	X	PRO_281	No	1.536	1.513	1.665	1.569	18.065
	254	X	PHE_282	No	1.414	1.394	1.789	1.62	17.398
	255	X	LEU_283	No	1.389	1.372	1.571	1.448	17.225
	256	X	GLY_284	No	1.354	1.325	1.379	1.325	17.282
	257	X	ALA_285	No	1.234	1.212	1.364	1.225	15.893
	258	X	ILE_286	No	1.196	1.218	1.371	1.267	16.595
	259	X	ARG_287	No	1.264	1.295	1.153	1.203	17.87
	260	X	HIS_288	No	1.383	1.38	1.539	1.473	19.485
	261	X	PRO_289	No	1.524	1.521	1.653	1.566	23.022
	262	X	ASP_290	No	1.562	1.557	1.843	1.713	21.75
	263	X	ALA_291	No	1.462	1.465	1.542	1.466	22.815
	264	X	ILE_292	No	1.488	1.503	1.841	1.638	25.365
	265	X	LYS_293	No	1.546	1.556	1.829	1.69	23.805
	266	X	LEU_294	No	1.498	1.508	1.611	1.538	22.268
	267	X	ALA_295	No	1.532	1.539	1.68	1.552	23.725
	268	X	PRO_296	No	1.632	1.663	1.702	1.672	25.365
	269	X	ARG_297	No	1.814	1.785	2.978	2.574	26.878
	270	X	SER_298	No	1.693	1.7	1.956	1.787	25.54
	271	X	PHE_299	No	1.621	1.621	1.675	1.651	23.028
	272	X	PRO_300	No	1.691	1.689	1.777	1.721	21.938
	273	X	ASN_301	No	1.724	1.701	1.851	1.778	19.768
	274	X	LEU_302	No	1.605	1.603	1.642	1.605	18.252
	275	X	ALA_303	No	1.555	1.582	1.627	1.579	19.065
	276	X	SER_304	No	1.682	1.683	1.76	1.709	19.54
	277	X	ALA_305	No	1.673	1.673	1.75	1.676	18.065
	278	X	ALA_306	No	1.601	1.626	1.639	1.617	18.24
	279	X	PHE_307	No	1.679	1.717	1.984	1.86	19.998
	280	X	TYR_308	No	1.8	1.811	2.013	1.943	20.5
	281	X	TRP_309	No	1.797	1.825	1.872	1.856	21.035
	282	X	SER_310	No	1.829	1.888	1.867	1.875	26.898
	283	X	LYS_311	No	2.021	2.055	2.828	2.467	33.207
	284	X	LYS_312	No	2.145	2.198	2.355	2.267	37.073
	285	X	GLU_313	No	2.158	2.306	2.329	2.317	42.135
	286	X	ASN_314	No	3.281	3.836	4.634	4.239	46.61
	287	X	SER_323	No	2.62	2.552	3.274	2.814	47.53
	288	X	THR_324	No	2.025	2.018	2.243	2.1	41.948
	289	X	ILE_325	No	1.987	2.019	2.183	2.08	36.52
	290	X	GLN_326	No	1.876	1.935	1.828	1.876	35.012
	291	X	PRO_327	No	2.097	2.042	2.175	2.088	36.018
	292	X	GLY_328	No	2.113	2.086	2.227	2.086	32.768
	293	X	ALA_329	No	1.959	2.048	1.975	2.026	30.11
	294	X	SER_330	No	2.146	2.154	2.337	2.211	27.537
	295	X	VAL_331	No	2.046	2.071	1.994	2.026	24.202
	296	X	LYS_332	No	2.217	2.161	3.03	2.632	23.525
	297	X	GLU_333	No	2.183	2.193	2.55	2.404	22.628
	298	X	THR_334	No	2.34	2.299	2.665	2.441	20.932
	299	X	GLN_335	No	2.165	2.143	2.506	2.334	20.468
	300	X	LEU_336	No	1.987	2.024	1.973	1.986	18.968
	301	X	ALA_337	No	2.156	2.163	2.298	2.178	19.057
	302	X	ARG_338	No	2.229	2.21	3.23	2.879	20.74
	303	X	TYR_339	No	2.103	2.103	2.408	2.288	18.725
	304	X	ARG_340	No	2.123	2.165	1.981	2.044	19.218
	305	X	ARG_341	No	2.284	2.308	3.207	2.89	23.288
	306	X	ARG_342	No	2.274	2.23	2.721	2.543	21.947
	307	X	GLU_343	No	2.291	2.359	2.979	2.724	21.868
	308	X	ILE_344	No	2.328	2.408	2.692	2.511	19.298
	309	X	SER_345	No	2.977	2.832	3.686	3.143	19.792
	310	X	ARG_346	No	3.542	3.8	5.474	4.91	23.218
	311	X	GLY_347	No	4.735	4.488	5.056	4.488	33.058
	312	X	GLU_348	No	5.456	5.36	6.962	6.316	44.148
	313	X	ASP_349	No	5.282	5.094	6.323	5.762	49.208
	314	X	GLY_350	No	4.364	4.517	4.551	4.517	49.65
	315	X	ALA_351	No	5.223	5.374	5.712	5.428	46.575
	316	X	GLU_352	No	6.119	6.054	7.307	6.801	40.745
	317	X	LEU_353	No	6.146	6.445	6.191	6.311	32.58
	318	X	SER_354	No	7.515	7.753	7.685	7.721	27.392
	319	X	GLY_355	No	8.063	8.239	7.866	8.239	24
	320	X	GLU_356	No	8.581	8.303	9.356	8.918	22.107
	321	X	ILE_357	No	8.24	8.206	8.752	8.452	20.145
	322	X	SER_358	No	8.329	8.289	8.683	8.422	20.43
	323	X	ALA_359	No	8.16	8.11	8.31	8.142	20.225
	324	X	ILE_360	No	8	8.089	8.317	8.185	18.875
	325	X	MET_361	No	8.453	8.533	9.077	8.839	19.425
	326	X	LYS_362	No	8.729	8.761	9.376	9.082	21.625
	327	X	MET_363	No	8.578	8.742	8.509	8.607	23.373
	328	X	ILE_364	No	9.101	9.309	9.196	9.247	20.518
	329	X	GLY_365	No	9.769	9.933	9.738	9.933	21.622
	330	X	VAL_366	No	10.073	9.868	10.079	9.947	20.398
	331	X	THR_367	No	10.425	10.381	11.208	10.737	23.595
	332	X	GLY_368	No	9.926	9.867	9.981	9.867	25.145
	333	X	LEU_369	No	9.857	10.038	9.979	10.001	30.16
	334	X	ASN_370	No	10.805	11.051	10.914	10.992	37.362

## Sheet: CID-163114683
	Residue#	Chain	ResName	LigandContact	CA	Backbone	Sidechain	All_Heavy	B-factor
	0	X	LYS_28	No	4.829	4.686	6.789	5.878	34.895
	1	X	LEU_29	No	4.009	3.858	4.918	4.367	27.672
	2	X	PRO_30	No	3.173	3.167	3.558	3.319	26.035
	3	X	GLY_31	No	2.936	2.976	2.948	2.976	23.298
	4	X	LYS_32	No	2.933	2.898	3.603	3.271	21.32
	5	X	PHE_33	No	3.104	3.087	3.708	3.469	20.12
	6	X	LEU_34	No	3.027	3.007	3.476	3.22	19.792
	7	X	GLN_35	No	2.688	2.61	3.513	3.139	22.412
	8	X	TYR_36	No	2.369	2.415	2.807	2.668	25.282
	9	X	THR_37	No	2.175	2.248	2.137	2.192	32.068
	10	X	VAL_38	No	2.282	2.216	2.459	2.299	40.25
	11	X	GLY_39	No	2.476	2.495	2.487	2.495	42.345
	12	X	GLY_40	No	2.557	2.506	2.819	2.506	40.92
	13	X	SER_41	No	2.309	2.419	2.677	2.502	35.692
	14	X	ASP_42	No	1.968	1.863	2.66	2.31	26.432
	15	X	PRO_43	No	1.523	1.53	1.785	1.626	23.105
	16	X	HIS_44	No	1.19	1.174	1.325	1.264	18.962
	17	X	PRO_45	No	0.888	0.938	0.916	0.926	16.528
	18	X	GLY_46	No	0.889	0.836	0.969	0.836	16.852
	19	X	ILE_47	No	0.782	0.827	0.943	0.848	15.945
	20	X	GLY_48	No	0.986	0.988	1.066	0.988	16.865
	21	X	HIS_49	No	1.22	1.176	2.465	2.017	17.898
	22	X	GLU_50	No	1.344	1.352	2.696	2.221	18.61
	23	X	LYS_51	No	1.444	1.438	2.703	2.165	19.78
	24	X	ASP_52	No	1.299	1.234	1.763	1.534	18.072
	25	X	ILE_53	No	1.04	1.065	1.598	1.284	18.37
	26	X	ARG_54	No	1.209	1.217	2.533	2.121	20.33
	27	X	GLN_55	No	1.265	1.2	1.924	1.623	20.84
	28	X	ASN_56	No	1	1.006	1.043	1.024	18.952
	29	X	ALA_57	No	0.946	0.983	1.101	0.986	18.948
	30	X	VAL_58	No	1.14	1.138	1.563	1.284	21.155
	31	X	ALA_59	No	1.117	1.109	1.251	1.119	21.16
	32	X	LEU_60	No	0.925	0.948	0.962	0.925	19.638
	33	X	LEU_61	No	1.082	1.151	1.536	1.297	22
	34	X	ASP_62	No	1.28	1.217	1.89	1.603	24.4
	35	X	GLN_63	No	1.301	1.288	2.356	1.939	25.27
	36	X	SER_64	No	1.385	1.348	1.601	1.435	25.655
	37	X	ARG_65	No	1.186	1.162	1.985	1.702	23.185
	38	X	ARG_66	No	0.994	1.067	1.015	1.033	20.948
	39	X	ASP_67	No	1.14	1.162	1.472	1.332	22.758
	40	X	MET_68	No	1.171	1.148	1.898	1.573	21.9
	41	X	PHE_69	No	1.031	1.049	1.141	1.103	18.978
	42	X	HIS_70	No	0.97	0.937	1.065	1.01	18.495
	43	X	THR_71	No	0.886	0.861	1.131	0.962	17.595
	44	X	VAL_72	No	0.742	0.73	0.889	0.758	15.89
	45	X	THR_73	No	0.698	0.691	0.86	0.746	15.79
	46	X	PRO_74	No	0.676	0.662	0.809	0.711	14.898
	47	X	SER_75	No	0.628	0.644	0.72	0.669	14.575
	48	X	LEU_76	No	0.612	0.631	0.866	0.706	14.522
	49	X	VAL_77	No	0.657	0.673	0.889	0.723	15.105
	50	X	PHE_78	No	0.711	0.74	0.838	0.796	14.352
	51	X	LEU_79	No	0.733	0.754	1.408	1.043	14.78
	52	X	CYS_80	No	0.765	0.815	0.836	0.821	16.602
	53	X	LEU_81	No	0.881	0.936	1.186	1.022	16.292
	54	X	LEU_82	No	1.023	1.097	1.604	1.301	16.8
	55	X	ILE_83	No	1.098	1.07	1.307	1.146	17.145
	56	X	PRO_84	No	1.458	1.467	1.885	1.632	19.43
	57	X	GLY_85	No	1.339	1.301	1.4	1.301	18.56
	58	X	LEU_86	No	1.038	1.043	1.146	1.062	16.818
	59	X	HIS_87	No	0.954	1.003	1.101	1.058	16.05
	60	X	ALA_88	No	1.249	1.249	1.471	1.276	18.918
	61	X	ALA_89	No	1.245	1.226	1.364	1.236	19.615
	62	X	PHE_90	No	1.012	1.066	1.341	1.205	18.812
	63	X	VAL_91	No	1.204	1.256	1.426	1.298	22.03
	64	X	HIS_92	No	1.478	1.471	2.663	2.239	25.243
	65	X	GLY_93	No	1.345	1.348	1.463	1.348	23.12
	66	X	GLY_94	No	1.295	1.267	1.36	1.267	21.752
	67	X	VAL_95	No	1.056	1.07	1.08	1.046	19.312
	68	X	PRO_96	No	1.125	1.054	1.273	1.134	19.06
	69	X	ARG_97	No	1.061	1.059	1.816	1.551	18.208
	70	X	GLU_98	No	1.14	1.116	1.673	1.463	18.11
	71	X	SER_99	No	1.054	1.12	0.995	1.079	18.798
	72	X	TYR_100	No	1.249	1.201	1.695	1.537	21.39
	73	X	LEU_101	No	1.26	1.356	1.811	1.542	26.268
	74	X	SER_102	No	1.489	1.714	1.619	1.677	34.478
	75	X	THR_103	No	1.858	1.833	2.128	1.951	41.765
	76	X	PRO_104	No	1.832	1.927	1.953	1.93	46.995
	77	X	VAL_105	No	2.116	2.072	2.371	2.173	53.15
	78	X	THR_106	No	2.349	2.406	2.736	2.535	59.218
	79	X	ARG_107	No	2.691	2.848	3.464	3.232	62.07
	80	X	GLY_108	No	3.211	3.186	3.474	3.186	62.808
	81	X	GLU_109	No	3.227	3.191	4.267	3.843	60.853
	82	X	GLN_110	No	2.689	2.601	3.427	3.073	56.112
	83	X	THR_111	No	2.22	2.206	2.408	2.285	47.922
	84	X	VAL_112	No	1.857	1.855	1.995	1.895	38.048
	85	X	VAL_113	No	1.634	1.577	2.103	1.767	29.702
	86	X	LYS_114	No	1.39	1.45	1.648	1.541	24.205
	87	X	THR_115	No	1.319	1.255	1.429	1.318	20.688
	88	X	ALA_116	No	1.181	1.208	1.323	1.213	21.638
	89	X	LYS_117	No	1.283	1.256	2.141	1.746	23.135
	90	X	PHE_118	No	1.072	1.126	0.96	1.026	25.158
	91	X	TYR_119	No	1.246	1.289	1.457	1.395	33.365
	92	X	GLY_120	No	1.582	1.734	1.633	1.734	45.19
	93	X	GLU_121	No	2.368	2.553	3.123	2.894	55.775
	94	X	LYS_122	No	2.561	2.334	4.094	3.356	61.29
	95	X	THR_123	No	2.544	2.465	3.253	2.808	62.488
	96	X	THR_124	No	1.91	2.022	2.052	2.019	61.075
	97	X	GLN_125	No	2.209	2.222	3.513	2.999	56.125
	98	X	ARG_126	No	1.877	1.833	1.752	1.773	47.268
	99	X	ASP_127	No	1.73	1.751	2.257	2.031	37.362
	100	X	LEU_128	No	1.438	1.523	1.517	1.49	27.885
	101	X	THR_129	No	1.614	1.532	1.757	1.619	24.315
	102	X	GLU_130	No	1.622	1.585	2.537	2.176	24.96
	103	X	LEU_131	No	1.622	1.531	2.566	2.038	22.525
	104	X	GLU_132	No	1.284	1.259	1.447	1.369	20.393
	105	X	ILE_133	No	1.198	1.192	1.68	1.399	19.12
	106	X	SER_134	No	1.3	1.253	1.813	1.463	18.26
	107	X	SER_135	No	1.142	1.106	1.253	1.157	17.65
	108	X	ILE_136	No	0.94	0.956	1.047	0.968	17.38
	109	X	PHE_137	No	1.081	1.068	1.853	1.559	16.385
	110	X	SER_138	No	1.102	1.069	1.411	1.189	16.455
	111	X	HIS_139	No	0.894	0.897	0.826	0.854	15.632
	112	X	CYS_140	No	0.861	0.888	0.963	0.918	15.395
	113	X	CYS_141	No	1.023	1.016	1.571	1.286	16.852
	114	X	SER_142	No	1.021	1.007	1.308	1.107	16.183
	115	X	LEU_143	No	0.843	0.875	1.281	1.024	15.2
	116	X	LEU_144	No	0.889	0.934	1.253	1.047	15.67
	117	X	ILE_145	Yes	1.074	1.074	1.292	1.155	15.74
	118	X	GLY_146	No	1.01	1.017	1.088	1.017	15.415
	119	X	VAL_147	No	0.93	0.976	1.056	0.974	15.372
	120	X	VAL_148	No	1.057	1.097	1.185	1.106	17.422
	121	X	ILE_149	Yes	1.209	1.212	1.335	1.247	18.122
	122	X	GLY_150	No	1.167	1.222	1.141	1.222	18.778
	123	X	SER_151	No	1.245	1.192	1.592	1.335	20.418
	124	X	SER_152	No	1.12	1.186	1.15	1.174	23.662
	125	X	SER_153	No	1.42	1.438	1.706	1.527	34.842
	126	X	LYS_154	Yes	1.478	1.48	2.2	1.864	43.265
	127	X	ILE_155	Yes	1.289	1.365	1.281	1.298	47.33
	128	X	LYS_156	No	1.58	1.712	2.221	1.966	51.485
	129	X	ALA_157	Yes	1.956	2.014	2.168	2.031	52.7
	130	X	GLY_158	Yes	2.005	1.876	2.29	1.876	50.005
	131	X	ALA_159	No	1.559	1.587	1.783	1.61	44.607
	132	X	GLU_160	Yes	1.763	1.768	2.39	2.138	38.238
	133	X	GLN_161	Yes	1.796	1.77	2.502	2.204	32.918
	134	X	ILE_162	Yes	1.557	1.585	1.574	1.559	27.71
	135	X	LYS_163	No	1.606	1.636	2.251	1.954	25.68
	136	X	LYS_164	No	1.827	1.816	2.746	2.323	27.542
	137	X	ARG_165	Yes	1.731	1.723	2.241	2.048	24.98
	138	X	PHE_166	No	1.55	1.602	1.603	1.598	21.74
	139	X	LYS_167	No	1.767	1.803	2.619	2.251	23.035
	140	X	THR_168	No	2.005	2.001	2.242	2.095	23.812
	141	X	MET_169	No	1.851	1.887	2.175	2.023	22.912
	142	X	MET_170	No	1.8	1.869	1.851	1.846	22.608
	143	X	ALA_171	No	2.141	2.172	2.312	2.188	25.82
	144	X	ALA_172	No	2.269	2.268	2.342	2.273	26.052
	145	X	LEU_173	No	2.121	2.148	2.156	2.134	25.567
	146	X	ASN_174	No	2.23	2.194	2.646	2.426	27.988
	147	X	ARG_175	No	2.009	1.962	2.508	2.303	26.775
	148	X	PRO_176	No	2.067	2.032	2.297	2.136	26.935
	149	X	SER_177	No	2.174	2.083	2.544	2.245	24.45
	150	X	HIS_178	No	1.848	1.838	2.463	2.218	20.33
	151	X	GLY_179	No	1.774	1.809	1.789	1.809	20.438
	152	X	GLU_180	No	2.019	1.961	2.654	2.373	21.04
	153	X	THR_181	No	1.933	1.942	2.318	2.092	21.91
	154	X	ALA_182	No	1.463	1.507	1.605	1.511	22.102
	155	X	THR_183	No	1.521	1.461	1.916	1.652	24.295
	156	X	LEU_184	No	1.304	1.288	2.112	1.676	24.388
	157	X	LEU_185	No	1.098	1.133	1.147	1.11	22.825
	158	X	GLN_186	No	1.328	1.32	2.548	2.076	24.9
	159	X	MET_187	No	1.325	1.333	2.479	2.038	26.975
	160	X	PHE_188	No	1.038	1.048	1.03	1.032	23.078
	161	X	ASN_189	No	1.034	1.008	1.249	1.13	20.982
	162	X	PRO_190	No	0.84	0.858	0.913	0.877	18.482
	163	X	HIS_191	No	0.955	0.944	1.259	1.131	18.107
	164	X	GLU_192	No	0.936	0.912	1.701	1.42	16.698
	165	X	ALA_193	No	0.755	0.774	0.872	0.769	15.188
	166	X	ILE_194	No	0.811	0.837	0.952	0.861	13.935
	167	X	ASP_195	No	0.962	0.962	1.116	1.044	15.212
	168	X	TRP_196	No	0.885	0.902	0.975	0.95	14.662
	169	X	ILE_197	No	0.816	0.864	1.051	0.913	14.688
	170	X	ASN_198	No	0.957	1.009	0.996	1.001	15.173
	171	X	GLY_199	No	1.116	1.145	1.204	1.145	17.11
	172	X	GLN_200	No	1.109	1.135	1.232	1.188	17.512
	173	X	PRO_201	No	1.329	1.345	1.478	1.391	20.8
	174	X	TRP_202	No	1.238	1.191	1.394	1.33	18.12
	175	X	VAL_203	No	1.034	1.053	1.143	1.061	16.473
	176	X	GLY_204	No	1.12	1.115	1.144	1.115	17.378
	177	X	SER_205	No	1.178	1.163	1.521	1.285	18.745
	178	X	PHE_206	No	1.093	1.101	1.195	1.154	16.938
	179	X	VAL_207	No	1.097	1.104	1.418	1.199	15.83
	180	X	LEU_208	No	1.155	1.176	1.472	1.291	17.792
	181	X	SER_209	No	1.237	1.254	1.603	1.374	21.148
	182	X	LEU_210	No	1.291	1.307	1.539	1.377	22.57
	183	X	LEU_211	No	1.339	1.399	1.528	1.434	23.123
	184	X	THR_212	No	1.468	1.534	1.504	1.508	24.582
	185	X	THR_213	No	1.546	1.506	1.669	1.567	23.602
	186	X	ASP_214	No	1.73	1.76	2.487	2.167	24.96
	187	X	PHE_215	No	1.589	1.651	2.069	1.888	22.722
	188	X	GLU_216	No	1.742	1.672	2.585	2.238	23.32
	189	X	SER_217	No	1.797	1.811	2.288	1.981	23.318
	190	X	PRO_218	No	1.758	1.706	1.89	1.776	21.85
	191	X	GLY_219	No	1.447	1.44	1.48	1.44	20.435
	192	X	LYS_220	No	1.511	1.511	2.232	1.902	20.872
	193	X	GLU_221	No	1.683	1.639	2.646	2.274	20.838
	194	X	PHE_222	No	1.392	1.387	1.506	1.435	19.49
	195	X	MET_223	No	1.267	1.313	1.513	1.408	20.44
	196	X	ASP_224	No	1.557	1.546	1.972	1.78	21.553
	197	X	GLN_225	Yes	1.54	1.49	2.206	1.901	20.26
	198	X	ILE_226	No	1.221	1.251	1.316	1.246	19.605
	199	X	LYS_227	No	1.333	1.372	1.732	1.549	21.035
	200	X	LEU_228	Yes	1.555	1.531	2.269	1.874	21.75
	201	X	VAL_229	Yes	1.392	1.387	1.685	1.476	20.12
	202	X	ALA_230	No	1.244	1.286	1.295	1.273	19.11
	203	X	SER_231	Yes	1.472	1.467	1.77	1.57	19.775
	204	X	TYR_232	Yes	1.445	1.421	1.95	1.758	18.4
	205	X	ALA_233	No	1.292	1.301	1.367	1.299	17.575
	206	X	GLN_234	Yes	1.265	1.32	1.383	1.353	18.92
	207	X	MET_235	Yes	1.347	1.363	1.584	1.473	19.565
	208	X	THR_236	Yes	1.527	1.497	1.981	1.691	21.668
	209	X	THR_237	No	1.423	1.414	1.525	1.451	19.62
	210	X	TYR_238	No	1.348	1.376	1.549	1.487	18.002
	211	X	THR_239	Yes	1.496	1.508	1.65	1.556	18.28
	212	X	THR_240	No	1.528	1.525	1.62	1.555	17.825
	213	X	ILE_241	No	1.431	1.466	1.437	1.434	16.395
	214	X	LYS_242	No	1.54	1.58	2.383	2.011	17.228
	215	X	GLU_243	No	1.71	1.721	2.498	2.196	18.732
	216	X	TYR_244	No	1.673	1.707	1.688	1.693	16.592
	217	X	LEU_245	No	1.676	1.757	1.823	1.761	16.362
	218	X	ALA_246	No	1.899	1.95	1.98	1.946	18.315
	219	X	GLU_247	No	1.999	2.039	2.501	2.314	18.055
	220	X	CYS_248	No	1.956	1.989	1.939	1.964	16.485
	221	X	MET_249	No	2.257	2.239	3.118	2.746	16.412
	222	X	ASP_250	No	2.125	2.082	2.316	2.207	17.31
	223	X	ALA_251	No	2.026	2.008	2.19	2.032	16.25
	224	X	THR_252	No	1.836	1.818	1.938	1.857	14.9
	225	X	LEU_253	No	1.739	1.774	1.955	1.833	15.492
	226	X	THR_254	No	1.913	1.913	2.209	2.03	17.33
	227	X	ILE_255	No	1.847	1.804	2.019	1.884	18.148
	228	X	PRO_256	No	1.822	1.783	2	1.865	19.87
	229	X	VAL_257	No	1.711	1.684	1.864	1.74	21.712
	230	X	VAL_258	No	1.57	1.572	1.661	1.589	18.61
	231	X	ALA_259	No	1.647	1.632	1.803	1.652	16.88
	232	X	TYR_260	No	1.619	1.596	2.138	1.946	18.488
	233	X	GLU_261	No	1.434	1.436	1.473	1.457	17.245
	234	X	ILE_262	No	1.474	1.492	1.621	1.534	16.188
	235	X	ARG_263	No	1.615	1.601	1.922	1.806	17.447
	236	X	ASP_264	No	1.503	1.495	1.767	1.643	18.138
	237	X	PHE_265	No	1.396	1.427	1.424	1.423	16.742
	238	X	LEU_266	No	1.576	1.598	1.796	1.673	17.015
	239	X	GLU_267	No	1.625	1.618	2.401	2.097	17.518
	240	X	VAL_268	No	1.471	1.483	1.627	1.514	18.228
	241	X	SER_269	No	1.444	1.51	1.618	1.543	18.962
	242	X	ALA_270	No	1.711	1.715	1.876	1.733	18.672
	243	X	LYS_271	No	1.721	1.704	2.88	2.371	19.39
	244	X	LEU_272	No	1.561	1.616	1.678	1.619	19.52
	245	X	LYS_273	No	1.822	1.914	2.505	2.214	20.188
	246	X	GLU_274	No	2.065	2.104	2.747	2.489	22.878
	247	X	ASP_275	No	2.088	2.074	2.543	2.328	23.22
	248	X	HIS_276	No	1.865	1.86	2.589	2.301	22.708
	249	X	ALA_277	No	1.765	1.797	2.164	1.854	24.382
	250	X	ASP_278	No	2.104	2.015	3.29	2.751	25.952
	251	X	LEU_279	No	1.788	1.698	2.345	1.989	22.585
	252	X	PHE_280	No	1.528	1.508	1.604	1.561	19.128
	253	X	PRO_281	No	1.483	1.466	1.689	1.55	18.065
	254	X	PHE_282	No	1.359	1.348	1.779	1.597	17.398
	255	X	LEU_283	No	1.304	1.29	1.545	1.389	17.225
	256	X	GLY_284	No	1.26	1.246	1.283	1.246	17.282
	257	X	ALA_285	No	1.189	1.184	1.328	1.195	15.893
	258	X	ILE_286	No	1.214	1.234	1.378	1.279	16.595
	259	X	ARG_287	No	1.249	1.288	1.183	1.217	17.87
	260	X	HIS_288	No	1.337	1.341	1.494	1.43	19.485
	261	X	PRO_289	No	1.5	1.504	1.619	1.541	23.022
	262	X	ASP_290	No	1.547	1.514	1.789	1.662	21.75
	263	X	ALA_291	No	1.373	1.369	1.473	1.374	22.815
	264	X	ILE_292	No	1.394	1.387	1.897	1.608	25.365
	265	X	LYS_293	No	1.369	1.367	1.952	1.68	23.805
	266	X	LEU_294	No	1.311	1.331	1.721	1.487	22.268
	267	X	ALA_295	No	1.384	1.373	1.554	1.393	23.725
	268	X	PRO_296	No	1.454	1.476	1.549	1.497	25.365
	269	X	ARG_297	No	1.594	1.562	2.825	2.412	26.878
	270	X	SER_298	No	1.432	1.435	1.772	1.555	25.54
	271	X	PHE_299	No	1.377	1.39	1.413	1.4	23.028
	272	X	PRO_300	No	1.503	1.507	1.571	1.528	21.938
	273	X	ASN_301	No	1.539	1.526	1.642	1.586	19.768
	274	X	LEU_302	No	1.428	1.446	1.446	1.427	18.252
	275	X	ALA_303	No	1.442	1.488	1.522	1.482	19.065
	276	X	SER_304	No	1.635	1.646	1.689	1.661	19.54
	277	X	ALA_305	No	1.65	1.667	1.701	1.661	18.065
	278	X	ALA_306	No	1.581	1.629	1.584	1.609	18.24
	279	X	PHE_307	No	1.706	1.772	1.973	1.873	19.998
	280	X	TYR_308	No	1.938	1.956	2.281	2.173	20.5
	281	X	TRP_309	No	1.978	2.008	2.126	2.089	21.035
	282	X	SER_310	No	1.929	1.996	2.052	2.006	26.898
	283	X	LYS_311	No	2.169	2.255	2.89	2.582	33.207
	284	X	LYS_312	No	2.552	2.592	4.356	3.611	37.073
	285	X	GLU_313	No	2.636	2.715	2.985	2.879	42.135
	286	X	ASN_314	No	2.915	3.324	3.905	3.613	46.61
	287	X	SER_323	No	3.533	3.365	4.232	3.675	47.53
	288	X	THR_324	No	2.262	2.279	2.867	2.53	41.948
	289	X	ILE_325	No	2.069	2.082	2.316	2.177	36.52
	290	X	GLN_326	No	1.826	1.889	1.969	1.93	35.012
	291	X	PRO_327	No	2.137	2.12	2.26	2.168	36.018
	292	X	GLY_328	No	2.026	1.978	2.143	1.978	32.768
	293	X	ALA_329	No	1.803	1.894	1.857	1.877	30.11
	294	X	SER_330	No	1.979	2.008	2.207	2.069	27.537
	295	X	VAL_331	No	1.981	2.011	2.082	2.012	24.202
	296	X	LYS_332	No	2.293	2.237	3.08	2.694	23.525
	297	X	GLU_333	No	2.387	2.39	2.823	2.643	22.628
	298	X	THR_334	No	2.596	2.539	2.817	2.655	20.932
	299	X	GLN_335	No	2.316	2.299	2.514	2.407	20.468
	300	X	LEU_336	No	2.082	2.151	1.975	2.056	18.968
	301	X	ALA_337	No	2.4	2.4	2.579	2.424	19.057
	302	X	ARG_338	No	2.447	2.408	2.933	2.738	20.74
	303	X	TYR_339	No	2.169	2.177	2.727	2.533	18.725
	304	X	ARG_340	No	2.243	2.314	2.604	2.489	19.218
	305	X	ARG_341	No	2.537	2.559	3.413	3.111	23.288
	306	X	ARG_342	No	2.398	2.357	3.141	2.867	21.947
	307	X	GLU_343	No	2.356	2.411	3.001	2.758	21.868
	308	X	ILE_344	No	2.558	2.668	2.899	2.75	19.298
	309	X	SER_345	No	3.558	3.679	4.493	3.969	19.792
	310	X	ARG_346	No	4.568	4.73	5.942	5.514	23.218
	311	X	GLY_347	No	6.468	6.622	6.46	6.622	33.058
	312	X	GLU_348	No	7.687	7.531	8.302	7.976	44.148
	313	X	ASP_349	No	8.677	8.583	10.053	9.367	49.208
	314	X	GLY_350	No	8.656	8.387	8.75	8.387	49.65
	315	X	ALA_351	No	8.701	8.762	9.278	8.85	46.575
	316	X	GLU_352	No	9.057	8.709	10.691	9.885	40.745
	317	X	LEU_353	No	7.989	8.089	8.158	8.107	32.58
	318	X	SER_354	No	8.171	7.969	8.794	8.25	27.392
	319	X	GLY_355	No	7.463	7.23	7.901	7.23	24
	320	X	GLU_356	No	7.266	7.114	9.034	8.262	22.107
	321	X	ILE_357	No	6.817	6.667	7.745	7.171	20.145
	322	X	SER_358	No	6.078	6.239	6.247	6.238	20.43
	323	X	ALA_359	No	6.989	7.166	7.49	7.218	20.225
	324	X	ILE_360	No	7.707	7.756	8.441	8.065	18.875
	325	X	MET_361	No	7.522	7.752	8.004	7.892	19.425
	326	X	LYS_362	No	8.171	8.592	8.045	8.294	21.625
	327	X	MET_363	No	9.624	9.902	10.519	10.252	23.373
	328	X	ILE_364	No	10.221	10.45	10.13	10.29	20.518
	329	X	GLY_365	No	10.441	10.318	10.474	10.318	21.622
	330	X	VAL_366	No	10.105	10.334	10.221	10.281	20.398
	331	X	THR_367	No	10.291	10.395	9.835	10.147	23.595
	332	X	GLY_368	No	11.876	11.698	12.087	11.698	25.145
	333	X	LEU_369	No	12.113	12.246	12.337	12.279	30.16
	334	X	ASN_370	No	13.371	13.417	14.607	13.94	37.362

## Sheet: CID-20871246
	Residue#	Chain	ResName	LigandContact	CA	Backbone	Sidechain	All_Heavy	B-factor
	0	X	LYS_28	No	9.92	9.552	10.911	10.284	34.895
	1	X	LEU_29	No	8.082	8.019	8.536	8.252	27.672
	2	X	PRO_30	No	7.992	7.844	8.633	8.154	26.035
	3	X	GLY_31	No	7.419	7.11	7.685	7.11	23.298
	4	X	LYS_32	No	5.573	5.306	7.204	6.368	21.32
	5	X	PHE_33	No	4.351	4.166	6.699	5.826	20.12
	6	X	LEU_34	No	3.146	3.098	4.624	3.853	19.792
	7	X	GLN_35	No	2.447	2.423	3.458	3.025	22.412
	8	X	TYR_36	No	2.155	2.278	2.306	2.281	25.282
	9	X	THR_37	No	2.637	2.649	3.568	3.054	32.068
	10	X	VAL_38	No	3.073	3.002	4.284	3.54	40.25
	11	X	GLY_39	No	3.036	2.904	3.286	2.904	42.345
	12	X	GLY_40	No	2.892	2.835	3.183	2.835	40.92
	13	X	SER_41	No	2.837	2.774	3.244	2.937	35.692
	14	X	ASP_42	No	2.421	2.34	2.805	2.595	26.432
	15	X	PRO_43	No	2.047	2.034	2.316	2.142	23.105
	16	X	HIS_44	No	1.616	1.606	1.812	1.73	18.962
	17	X	PRO_45	No	1.236	1.311	1.23	1.277	16.528
	18	X	GLY_46	No	1.194	1.105	1.281	1.105	16.852
	19	X	ILE_47	No	1.045	1.091	1.267	1.149	15.945
	20	X	GLY_48	No	1.265	1.33	1.343	1.33	16.865
	21	X	HIS_49	No	1.564	1.51	1.861	1.722	17.898
	22	X	GLU_50	No	1.686	1.721	2.235	2.027	18.61
	23	X	LYS_51	No	1.935	1.879	2.943	2.478	19.78
	24	X	ASP_52	No	1.569	1.498	2.003	1.78	18.072
	25	X	ILE_53	No	1.313	1.308	1.504	1.37	18.37
	26	X	ARG_54	No	1.441	1.403	2.599	2.205	20.33
	27	X	GLN_55	No	1.368	1.321	2.496	2.046	20.84
	28	X	ASN_56	No	1.091	1.097	1.182	1.139	18.952
	29	X	ALA_57	No	1.082	1.135	1.264	1.142	18.948
	30	X	VAL_58	No	1.351	1.356	1.843	1.53	21.155
	31	X	ALA_59	No	1.293	1.312	1.378	1.309	21.16
	32	X	LEU_60	No	1.139	1.2	1.098	1.129	19.638
	33	X	LEU_61	No	1.464	1.557	1.961	1.715	22
	34	X	ASP_62	No	1.732	1.65	2.331	2.034	24.4
	35	X	GLN_63	No	1.882	1.863	2.923	2.499	25.27
	36	X	SER_64	No	2.026	1.963	2.214	2.047	25.655
	37	X	ARG_65	No	1.644	1.614	1.882	1.77	23.185
	38	X	ARG_66	No	1.439	1.535	1.514	1.52	20.948
	39	X	ASP_67	No	1.907	1.91	2.333	2.139	22.758
	40	X	MET_68	No	1.833	1.816	2.223	2.028	21.9
	41	X	PHE_69	No	1.552	1.583	1.505	1.533	18.978
	42	X	HIS_70	No	1.461	1.382	1.514	1.457	18.495
	43	X	THR_71	No	1.324	1.246	1.911	1.539	17.595
	44	X	VAL_72	No	0.953	0.929	1.076	0.958	15.89
	45	X	THR_73	No	0.85	0.818	1.077	0.918	15.79
	46	X	PRO_74	No	0.773	0.765	0.984	0.844	14.898
	47	X	SER_75	No	0.745	0.757	0.848	0.787	14.575
	48	X	LEU_76	No	0.706	0.752	1.02	0.843	14.522
	49	X	VAL_77	No	0.791	0.847	0.95	0.853	15.105
	50	X	PHE_78	No	0.956	1.019	1.06	1.039	14.352
	51	X	LEU_79	No	1.051	1.121	1.638	1.333	14.78
	52	X	CYS_80	No	1.186	1.262	1.14	1.207	16.602
	53	X	LEU_81	No	1.397	1.481	1.765	1.582	16.292
	54	X	LEU_82	No	1.572	1.636	2.234	1.896	16.8
	55	X	ILE_83	No	1.639	1.582	1.916	1.717	17.145
	56	X	PRO_84	No	1.891	2.014	2.243	2.097	19.43
	57	X	GLY_85	No	1.949	1.845	2.05	1.845	18.56
	58	X	LEU_86	No	1.494	1.483	1.893	1.645	16.818
	59	X	HIS_87	No	1.416	1.469	1.528	1.503	16.05
	60	X	ALA_88	No	1.789	1.751	2.027	1.792	18.918
	61	X	ALA_89	No	1.608	1.574	1.652	1.577	19.615
	62	X	PHE_90	No	1.316	1.403	1.462	1.408	18.812
	63	X	VAL_91	No	1.684	1.727	1.918	1.786	22.03
	64	X	HIS_92	No	1.897	1.876	2.829	2.471	25.243
	65	X	GLY_93	No	1.628	1.664	1.712	1.664	23.12
	66	X	GLY_94	No	1.774	1.728	1.886	1.728	21.752
	67	X	VAL_95	No	1.43	1.504	1.322	1.414	19.312
	68	X	PRO_96	No	1.642	1.525	1.724	1.598	19.06
	69	X	ARG_97	No	1.54	1.513	1.954	1.796	18.208
	70	X	GLU_98	No	1.627	1.585	2.292	2.022	18.11
	71	X	SER_99	No	1.47	1.574	1.343	1.499	18.798
	72	X	TYR_100	No	1.837	1.765	2.382	2.18	21.39
	73	X	LEU_101	No	1.985	2.121	2.22	2.147	26.268
	74	X	SER_102	No	2.352	2.641	2.519	2.596	34.478
	75	X	THR_103	No	2.992	2.945	3.429	3.157	41.765
	76	X	PRO_104	No	3.039	3.073	3.227	3.128	46.995
	77	X	VAL_105	No	3.089	3.085	3.29	3.146	53.15
	78	X	THR_106	No	3.459	3.583	3.932	3.72	59.218
	79	X	ARG_107	No	3.844	3.88	5.193	4.734	62.07
	80	X	GLY_108	No	4.159	4.076	4.384	4.076	62.808
	81	X	GLU_109	No	4.894	4.743	6.558	5.851	60.853
	82	X	GLN_110	No	4.006	3.896	4.634	4.312	56.112
	83	X	THR_111	No	3.416	3.375	3.638	3.485	47.922
	84	X	VAL_112	No	2.847	2.806	3.042	2.882	38.048
	85	X	VAL_113	No	2.46	2.377	2.82	2.54	29.702
	86	X	LYS_114	No	2.052	2.119	2.411	2.264	24.205
	87	X	THR_115	No	1.824	1.734	1.864	1.78	20.688
	88	X	ALA_116	No	1.575	1.57	1.748	1.591	21.638
	89	X	LYS_117	No	1.576	1.551	2.541	2.103	23.135
	90	X	PHE_118	No	1.253	1.305	1.147	1.209	25.158
	91	X	TYR_119	No	1.37	1.496	1.959	1.786	33.365
	92	X	GLY_120	No	1.963	1.885	2.377	1.885	45.19
	93	X	GLU_121	No	2.376	2.459	3.609	3.17	55.775
	94	X	LYS_122	No	2.798	2.767	4.307	3.64	61.29
	95	X	THR_123	No	2.823	2.768	3.546	3.095	62.488
	96	X	THR_124	No	2.766	2.601	3.616	3.054	61.075
	97	X	GLN_125	No	2.483	2.519	4.009	3.413	56.125
	98	X	ARG_126	No	2.141	2.108	2.019	2.035	47.268
	99	X	ASP_127	No	2.282	2.227	3.066	2.692	37.362
	100	X	LEU_128	No	2.023	2.154	2.063	2.089	27.885
	101	X	THR_129	No	2.316	2.227	2.399	2.292	24.315
	102	X	GLU_130	No	2.475	2.411	3.168	2.862	24.96
	103	X	LEU_131	No	2.399	2.279	3.173	2.702	22.525
	104	X	GLU_132	No	1.907	1.886	2.027	1.969	20.393
	105	X	ILE_133	No	1.885	1.881	2.258	2.039	19.12
	106	X	SER_134	No	2.115	2.032	2.462	2.184	18.26
	107	X	SER_135	No	1.832	1.761	2.125	1.89	17.65
	108	X	ILE_136	No	1.475	1.505	1.484	1.475	17.38
	109	X	PHE_137	No	1.706	1.684	2.239	2.019	16.385
	110	X	SER_138	No	1.792	1.714	1.987	1.808	16.455
	111	X	HIS_139	No	1.405	1.39	1.193	1.275	15.632
	112	X	CYS_140	No	1.278	1.309	1.325	1.312	15.395
	113	X	CYS_141	No	1.581	1.53	2.05	1.774	16.852
	114	X	SER_142	No	1.509	1.452	1.761	1.557	16.183
	115	X	LEU_143	No	1.115	1.154	1.282	1.173	15.2
	116	X	LEU_144	No	1.211	1.251	1.659	1.413	15.67
	117	X	ILE_145	Yes	1.494	1.439	1.862	1.629	15.74
	118	X	GLY_146	No	1.298	1.274	1.383	1.274	15.415
	119	X	VAL_147	No	1.09	1.143	1.121	1.107	15.372
	120	X	VAL_148	No	1.321	1.344	1.505	1.388	17.422
	121	X	ILE_149	Yes	1.466	1.446	1.654	1.526	18.122
	122	X	GLY_150	No	1.301	1.345	1.262	1.345	18.778
	123	X	SER_151	Yes	1.419	1.4	1.85	1.564	20.418
	124	X	SER_152	No	1.448	1.541	1.489	1.525	23.662
	125	X	SER_153	No	1.834	1.903	2.016	1.937	34.842
	126	X	LYS_154	Yes	2.079	2.138	2.368	2.248	43.265
	127	X	ILE_155	No	1.977	2.088	1.829	1.953	47.33
	128	X	LYS_156	No	2.214	2.347	2.619	2.47	51.485
	129	X	ALA_157	No	2.68	2.782	2.733	2.766	52.7
	130	X	GLY_158	Yes	2.9	2.95	2.849	2.95	50.005
	131	X	ALA_159	Yes	3.284	3.122	3.862	3.255	44.607
	132	X	GLU_160	No	2.97	2.955	3.308	3.157	38.238
	133	X	GLN_161	Yes	2.83	2.775	3.998	3.504	32.918
	134	X	ILE_162	Yes	2.418	2.458	2.711	2.548	27.71
	135	X	LYS_163	No	2.45	2.49	3.139	2.835	25.68
	136	X	LYS_164	Yes	2.685	2.644	3.361	3.021	27.542
	137	X	ARG_165	Yes	2.367	2.399	2.385	2.39	24.98
	138	X	PHE_166	No	2.281	2.383	2.28	2.32	21.74
	139	X	LYS_167	No	2.739	2.777	3.639	3.245	23.035
	140	X	THR_168	No	2.874	2.86	2.941	2.889	23.812
	141	X	MET_169	No	2.597	2.681	2.443	2.528	22.912
	142	X	MET_170	No	2.765	2.867	2.66	2.742	22.608
	143	X	ALA_171	No	3.222	3.242	3.336	3.253	25.82
	144	X	ALA_172	No	3.213	3.231	3.148	3.211	26.052
	145	X	LEU_173	No	3.054	3.127	2.878	2.999	25.567
	146	X	ASN_174	No	3.43	3.385	3.824	3.609	27.988
	147	X	ARG_175	No	3.174	3.134	3.295	3.217	26.775
	148	X	PRO_176	No	3.221	3.194	3.469	3.302	26.935
	149	X	SER_177	No	3.239	3.167	3.411	3.249	24.45
	150	X	HIS_178	No	2.895	2.85	3.145	3.021	20.33
	151	X	GLY_179	No	2.814	2.828	2.767	2.828	20.438
	152	X	GLU_180	No	2.949	2.861	3.487	3.229	21.04
	153	X	THR_181	No	3.267	3.107	4.097	3.551	21.91
	154	X	ALA_182	No	2.495	2.507	2.617	2.519	22.102
	155	X	THR_183	No	2.4	2.285	2.919	2.553	24.295
	156	X	LEU_184	No	2.26	2.225	2.978	2.57	24.388
	157	X	LEU_185	No	1.697	1.751	1.675	1.691	22.825
	158	X	GLN_186	No	1.962	1.946	2.924	2.516	24.9
	159	X	MET_187	No	1.942	1.919	3.113	2.636	26.975
	160	X	PHE_188	No	1.518	1.533	1.495	1.502	23.078
	161	X	ASN_189	No	1.455	1.424	1.871	1.651	20.982
	162	X	PRO_190	No	1.221	1.204	1.284	1.234	18.482
	163	X	HIS_191	No	1.326	1.302	1.644	1.507	18.107
	164	X	GLU_192	No	1.275	1.21	1.798	1.575	16.698
	165	X	ALA_193	No	0.931	0.946	1.013	0.939	15.188
	166	X	ILE_194	No	0.971	0.976	1.182	1.051	13.935
	167	X	ASP_195	No	1.155	1.137	1.399	1.279	15.212
	168	X	TRP_196	No	1.061	1.055	1.202	1.155	14.662
	169	X	ILE_197	No	0.886	0.944	1.007	0.938	14.688
	170	X	ASN_198	No	1.025	1.087	1.08	1.081	15.173
	171	X	GLY_199	No	1.278	1.312	1.365	1.312	17.11
	172	X	GLN_200	No	1.314	1.298	1.355	1.327	17.512
	173	X	PRO_201	No	1.528	1.541	1.738	1.614	20.8
	174	X	TRP_202	No	1.452	1.399	1.501	1.466	18.12
	175	X	VAL_203	No	1.165	1.213	1.214	1.188	16.473
	176	X	GLY_204	No	1.347	1.381	1.344	1.381	17.378
	177	X	SER_205	No	1.56	1.546	1.838	1.645	18.745
	178	X	PHE_206	No	1.376	1.411	1.316	1.349	16.938
	179	X	VAL_207	No	1.376	1.456	1.458	1.432	15.83
	180	X	LEU_208	No	1.674	1.72	2.037	1.849	17.792
	181	X	SER_209	No	1.79	1.807	2.039	1.882	21.148
	182	X	LEU_210	No	1.698	1.79	1.984	1.848	22.57
	183	X	LEU_211	No	1.966	2.075	2.116	2.072	23.123
	184	X	THR_212	No	2.27	2.328	2.275	2.296	24.582
	185	X	THR_213	No	2.293	2.3	2.232	2.264	23.602
	186	X	ASP_214	No	2.604	2.571	3.131	2.873	24.96
	187	X	PHE_215	No	2.458	2.572	2.296	2.396	22.722
	188	X	GLU_216	No	2.728	2.612	3.315	3.031	23.32
	189	X	SER_217	No	2.693	2.686	3.006	2.799	23.318
	190	X	PRO_218	No	2.447	2.391	2.434	2.406	21.85
	191	X	GLY_219	No	2.16	2.202	2.066	2.202	20.435
	192	X	LYS_220	No	2.468	2.425	3.061	2.765	20.872
	193	X	GLU_221	No	2.517	2.44	3.118	2.848	20.838
	194	X	PHE_222	No	2.085	2.107	1.917	1.983	19.49
	195	X	MET_223	No	2.049	2.099	2.194	2.133	20.44
	196	X	ASP_224	No	2.425	2.384	2.854	2.637	21.553
	197	X	GLN_225	No	2.271	2.22	2.542	2.401	20.26
	198	X	ILE_226	No	1.872	1.914	1.793	1.841	19.605
	199	X	LYS_227	No	2.098	2.127	2.462	2.294	21.035
	200	X	LEU_228	Yes	2.336	2.288	2.751	2.497	21.75
	201	X	VAL_229	Yes	2.028	2.014	2.037	2.004	20.12
	202	X	ALA_230	No	1.812	1.867	1.835	1.851	19.11
	203	X	SER_231	No	2.121	2.104	2.456	2.225	19.775
	204	X	TYR_232	No	2.019	1.989	2.467	2.303	18.4
	205	X	ALA_233	No	1.766	1.756	1.79	1.752	17.575
	206	X	GLN_234	Yes	1.658	1.72	1.677	1.695	18.92
	207	X	MET_235	No	1.873	1.933	2.014	1.961	19.565
	208	X	THR_236	Yes	2.198	2.221	2.534	2.333	21.668
	209	X	THR_237	No	2.331	2.305	2.533	2.392	19.62
	210	X	TYR_238	No	2.193	2.251	2.208	2.222	18.002
	211	X	THR_239	No	2.408	2.439	2.656	2.512	18.28
	212	X	THR_240	No	2.549	2.562	2.633	2.584	17.825
	213	X	ILE_241	No	2.498	2.55	2.454	2.495	16.395
	214	X	LYS_242	No	2.593	2.668	3.234	2.957	17.228
	215	X	GLU_243	No	2.837	2.897	3.274	3.117	18.732
	216	X	TYR_244	No	2.906	2.955	2.962	2.96	16.592
	217	X	LEU_245	No	2.94	3.025	2.929	2.964	16.362
	218	X	ALA_246	No	3.119	3.22	3.12	3.196	18.315
	219	X	GLU_247	No	3.334	3.37	3.871	3.663	18.055
	220	X	CYS_248	No	3.336	3.367	3.284	3.33	16.485
	221	X	MET_249	No	3.681	3.718	4.305	4.041	16.412
	222	X	ASP_250	No	3.658	3.58	3.816	3.705	17.31
	223	X	ALA_251	No	3.613	3.554	3.794	3.592	16.25
	224	X	THR_252	No	3.309	3.277	3.359	3.307	14.9
	225	X	LEU_253	No	3.153	3.169	3.232	3.188	15.492
	226	X	THR_254	No	3.343	3.375	3.571	3.455	17.33
	227	X	ILE_255	No	3.299	3.234	3.329	3.27	18.148
	228	X	PRO_256	No	3.263	3.196	3.461	3.299	19.87
	229	X	VAL_257	No	3.05	2.998	3.192	3.065	21.712
	230	X	VAL_258	No	2.854	2.842	2.935	2.868	18.61
	231	X	ALA_259	No	2.935	2.898	3.108	2.93	16.88
	232	X	TYR_260	No	2.864	2.808	3.607	3.338	18.488
	233	X	GLU_261	No	2.594	2.581	2.672	2.633	17.245
	234	X	ILE_262	No	2.608	2.602	2.79	2.679	16.188
	235	X	ARG_263	No	2.707	2.659	4	3.548	17.447
	236	X	ASP_264	No	2.52	2.49	2.772	2.641	18.138
	237	X	PHE_265	No	2.361	2.377	2.387	2.381	16.742
	238	X	LEU_266	No	2.522	2.511	2.829	2.65	17.015
	239	X	GLU_267	No	2.514	2.47	3.019	2.792	17.518
	240	X	VAL_268	No	2.268	2.279	2.506	2.345	18.228
	241	X	SER_269	No	2.301	2.337	2.446	2.366	18.962
	242	X	ALA_270	No	2.542	2.526	2.692	2.549	18.672
	243	X	LYS_271	No	2.46	2.451	2.94	2.697	19.39
	244	X	LEU_272	No	2.292	2.325	2.488	2.381	19.52
	245	X	LYS_273	No	2.519	2.561	3.122	2.848	20.188
	246	X	GLU_274	No	2.753	2.733	3.436	3.151	22.878
	247	X	ASP_275	No	2.557	2.555	2.883	2.732	23.22
	248	X	HIS_276	No	2.427	2.452	3.361	3.004	22.708
	249	X	ALA_277	No	2.565	2.556	2.915	2.613	24.382
	250	X	ASP_278	No	2.579	2.542	3.215	2.91	25.952
	251	X	LEU_279	No	2.329	2.261	2.739	2.467	22.585
	252	X	PHE_280	No	2.224	2.183	2.536	2.39	19.128
	253	X	PRO_281	No	2.166	2.107	2.378	2.212	18.065
	254	X	PHE_282	No	1.909	1.866	2.277	2.111	17.398
	255	X	LEU_283	No	1.785	1.735	2.011	1.853	17.225
	256	X	GLY_284	No	1.624	1.59	1.621	1.59	17.282
	257	X	ALA_285	No	1.497	1.466	1.66	1.489	15.893
	258	X	ILE_286	No	1.492	1.5	1.737	1.595	16.595
	259	X	ARG_287	No	1.482	1.523	1.347	1.405	17.87
	260	X	HIS_288	No	1.663	1.638	2.068	1.895	19.485
	261	X	PRO_289	No	1.785	1.809	1.95	1.857	23.022
	262	X	ASP_290	No	1.866	1.845	2.266	2.074	21.75
	263	X	ALA_291	No	1.734	1.793	1.882	1.797	22.815
	264	X	ILE_292	No	2.127	2.183	2.822	2.47	25.365
	265	X	LYS_293	No	2.336	2.312	2.848	2.592	23.805
	266	X	LEU_294	No	2.14	2.175	2.199	2.172	22.268
	267	X	ALA_295	No	2.269	2.287	2.396	2.298	23.725
	268	X	PRO_296	No	2.485	2.515	2.569	2.53	25.365
	269	X	ARG_297	No	2.679	2.652	3.974	3.521	26.878
	270	X	SER_298	No	2.471	2.49	2.596	2.526	25.54
	271	X	PHE_299	No	2.48	2.502	2.441	2.461	23.028
	272	X	PRO_300	No	2.682	2.7	2.739	2.713	21.938
	273	X	ASN_301	No	2.817	2.791	2.963	2.88	19.768
	274	X	LEU_302	No	2.644	2.655	2.588	2.613	18.252
	275	X	ALA_303	No	2.581	2.645	2.591	2.628	19.065
	276	X	SER_304	No	2.869	2.885	2.945	2.905	19.54
	277	X	ALA_305	No	2.936	2.937	2.962	2.936	18.065
	278	X	ALA_306	No	2.782	2.832	2.715	2.805	18.24
	279	X	PHE_307	No	2.893	2.965	2.939	2.933	19.998
	280	X	TYR_308	No	3.193	3.215	3.542	3.432	20.5
	281	X	TRP_309	No	3.22	3.236	3.375	3.331	21.035
	282	X	SER_310	No	3.147	3.218	3.091	3.169	26.898
	283	X	LYS_311	No	3.41	3.515	4.165	3.853	33.207
	284	X	LYS_312	No	3.88	3.907	4.928	4.462	37.073
	285	X	GLU_313	No	4.1	4.395	4.828	4.651	42.135
	286	X	ASN_314	No	5.192	5.394	6.619	6.033	46.61
	287	X	SER_323	No	6.375	6.298	6.742	6.449	47.53
	288	X	THR_324	No	5.877	5.906	5.841	5.875	41.948
	289	X	ILE_325	No	5.906	6.003	5.898	5.948	36.52
	290	X	GLN_326	No	6.091	6.118	6.001	6.055	35.012
	291	X	PRO_327	No	6.551	6.517	6.666	6.572	36.018
	292	X	GLY_328	No	6.371	6.278	6.453	6.278	32.768
	293	X	ALA_329	No	5.938	6.004	5.883	5.98	30.11
	294	X	SER_330	No	5.843	5.792	5.938	5.84	27.537
	295	X	VAL_331	No	5.546	5.62	5.529	5.572	24.202
	296	X	LYS_332	No	5.62	5.525	6.038	5.793	23.525
	297	X	GLU_333	No	5.518	5.463	5.893	5.712	22.628
	298	X	THR_334	No	5.43	5.365	5.601	5.456	20.932
	299	X	GLN_335	No	5.233	5.193	5.395	5.302	20.468
	300	X	LEU_336	No	5.119	5.091	5.244	5.157	18.968
	301	X	ALA_337	No	5.095	5.048	5.214	5.074	19.057
	302	X	ARG_338	No	4.923	4.884	5.354	5.173	20.74
	303	X	TYR_339	No	4.785	4.788	4.964	4.894	18.725
	304	X	ARG_340	No	4.843	4.824	5.01	4.934	19.218
	305	X	ARG_341	No	4.776	4.766	5.629	5.314	23.288
	306	X	ARG_342	No	4.604	4.627	5.116	4.929	21.947
	307	X	GLU_343	No	4.607	4.549	4.842	4.715	21.868
	308	X	ILE_344	No	4.534	4.492	4.803	4.621	19.298
	309	X	SER_345	No	4.517	4.517	4.886	4.643	19.792
	310	X	ARG_346	No	4.912	5.083	5.087	5.075	23.218
	311	X	GLY_347	No	5.665	5.796	5.698	5.796	33.058
	312	X	GLU_348	No	7.322	7.425	8.533	8.075	44.148
	313	X	ASP_349	No	8.07	7.896	8.924	8.438	49.208
	314	X	GLY_350	No	7.419	7.818	7.302	7.818	49.65
	315	X	ALA_351	No	7.772	7.872	7.314	7.775	46.575
	316	X	GLU_352	No	9.299	9.098	10.947	10.184	40.745
	317	X	LEU_353	No	8.528	8.414	9.039	8.7	32.58
	318	X	SER_354	No	7.778	7.696	7.77	7.716	27.392
	319	X	GLY_355	No	7.297	7.309	7.355	7.309	24
	320	X	GLU_356	No	7.432	7.59	7.609	7.601	22.107
	321	X	ILE_357	No	8.023	8.043	8.633	8.309	20.145
	322	X	SER_358	No	7.81	7.995	7.646	7.875	20.43
	323	X	ALA_359	No	8.377	8.671	8.341	8.609	20.225
	324	X	ILE_360	No	9.393	9.569	9.651	9.596	18.875
	325	X	MET_361	No	9.537	9.726	9.498	9.596	19.425
	326	X	LYS_362	No	9.829	10.26	9.57	9.891	21.625
	327	X	MET_363	No	11.312	11.634	11.589	11.608	23.373
	328	X	ILE_364	No	12.109	12.221	12.056	12.136	20.518
	329	X	GLY_365	No	11.841	11.663	11.668	11.663	21.622
	330	X	VAL_366	No	10.967	10.704	11.238	10.912	20.398
	331	X	THR_367	No	9.384	9.192	9.661	9.399	23.595
	332	X	GLY_368	No	8.855	9.213	8.691	9.213	25.145
	333	X	LEU_369	No	9.668	9.872	9.997	9.918	30.16
	334	X	ASN_370	No	10.471	10.554	10.94	10.718	37.362

## Sheet: CID-243
	Residue#	Chain	ResName	LigandContact	CA	Backbone	Sidechain	All_Heavy	B-factor
	0	X	LYS_28	No	13.179	12.786	14.495	13.711	34.895
	1	X	LEU_29	No	10.756	10.414	11.559	10.953	27.672
	2	X	PRO_30	No	8.664	8.423	9.592	8.895	26.035
	3	X	GLY_31	No	6.704	6.691	6.829	6.691	23.298
	4	X	LYS_32	No	5.484	5.524	5.917	5.72	21.32
	5	X	PHE_33	No	5.684	5.465	7.029	6.449	20.12
	6	X	LEU_34	No	4.496	4.521	4.573	4.527	19.792
	7	X	GLN_35	No	4.12	3.909	5.564	4.89	22.412
	8	X	TYR_36	No	3.679	3.918	5.349	4.892	25.282
	9	X	THR_37	No	4.025	3.727	4.534	4.065	32.068
	10	X	VAL_38	No	4.523	4.481	5.968	5.1	40.25
	11	X	GLY_39	No	4.262	4.066	4.566	4.066	42.345
	12	X	GLY_40	No	3.19	3.182	3.539	3.182	40.92
	13	X	SER_41	No	2.441	2.298	3.224	2.64	35.692
	14	X	ASP_42	No	1.726	1.712	2.594	2.21	26.432
	15	X	PRO_43	No	1.438	1.409	1.664	1.503	23.105
	16	X	HIS_44	No	1.161	1.161	1.372	1.289	18.962
	17	X	PRO_45	No	0.913	0.959	0.94	0.948	16.528
	18	X	GLY_46	No	0.891	0.839	0.965	0.839	16.852
	19	X	ILE_47	No	0.761	0.793	0.923	0.82	15.945
	20	X	GLY_48	No	0.887	0.895	0.969	0.895	16.865
	21	X	HIS_49	No	1.038	0.998	2.006	1.646	17.898
	22	X	GLU_50	No	1.123	1.13	2.079	1.737	18.61
	23	X	LYS_51	No	1.217	1.194	2.547	1.991	19.78
	24	X	ASP_52	No	1.04	1.007	1.472	1.272	18.072
	25	X	ILE_53	No	0.873	0.874	1.463	1.129	18.37
	26	X	ARG_54	No	0.928	0.924	2.24	1.837	20.33
	27	X	GLN_55	No	0.977	0.955	2.177	1.726	20.84
	28	X	ASN_56	No	0.838	0.848	0.91	0.879	18.952
	29	X	ALA_57	No	0.773	0.817	0.919	0.813	18.948
	30	X	VAL_58	No	0.943	0.962	1.323	1.078	21.155
	31	X	ALA_59	No	0.983	0.984	1.128	0.992	21.16
	32	X	LEU_60	No	0.834	0.858	0.906	0.849	19.638
	33	X	LEU_61	No	0.96	1.025	1.426	1.179	22
	34	X	ASP_62	No	1.15	1.097	1.921	1.58	24.4
	35	X	GLN_63	No	1.173	1.165	2.352	1.897	25.27
	36	X	SER_64	No	1.283	1.258	1.531	1.354	25.655
	37	X	ARG_65	No	1.123	1.104	2.38	1.98	23.185
	38	X	ARG_66	No	0.947	1.003	0.981	0.987	20.948
	39	X	ASP_67	No	1.147	1.161	1.599	1.406	22.758
	40	X	MET_68	No	1.129	1.12	1.738	1.464	21.9
	41	X	PHE_69	No	1.034	1.055	1.146	1.107	18.978
	42	X	HIS_70	No	0.991	0.956	1.073	1.022	18.495
	43	X	THR_71	No	0.89	0.868	1.229	1.01	17.595
	44	X	VAL_72	No	0.77	0.751	0.912	0.781	15.89
	45	X	THR_73	No	0.72	0.701	0.912	0.775	15.79
	46	X	PRO_74	No	0.666	0.643	0.847	0.715	14.898
	47	X	SER_75	No	0.595	0.604	0.673	0.627	14.575
	48	X	LEU_76	No	0.564	0.57	0.929	0.708	14.522
	49	X	VAL_77	No	0.566	0.577	0.798	0.626	15.105
	50	X	PHE_78	No	0.592	0.608	0.773	0.709	14.352
	51	X	LEU_79	No	0.612	0.633	1.284	0.925	14.78
	52	X	CYS_80	No	0.666	0.7	0.749	0.72	16.602
	53	X	LEU_81	No	0.744	0.79	1.327	1.011	16.292
	54	X	LEU_82	No	0.87	0.924	1.46	1.141	16.8
	55	X	ILE_83	No	0.95	0.93	1.23	1.042	17.145
	56	X	PRO_84	No	1.235	1.33	1.51	1.392	19.43
	57	X	GLY_85	No	1.258	1.222	1.352	1.222	18.56
	58	X	LEU_86	No	1.072	1.058	1.389	1.18	16.818
	59	X	HIS_87	No	0.957	1.008	1.033	1.02	16.05
	60	X	ALA_88	No	1.245	1.237	1.456	1.263	18.918
	61	X	ALA_89	No	1.204	1.19	1.307	1.196	19.615
	62	X	PHE_90	No	0.986	1.056	1.304	1.177	18.812
	63	X	VAL_91	No	1.228	1.286	1.436	1.321	22.03
	64	X	HIS_92	No	1.481	1.474	2.51	2.132	25.243
	65	X	GLY_93	No	1.319	1.34	1.422	1.34	23.12
	66	X	GLY_94	No	1.384	1.349	1.47	1.349	21.752
	67	X	VAL_95	No	1.082	1.096	1.09	1.066	19.312
	68	X	PRO_96	No	1.09	1.032	1.235	1.107	19.06
	69	X	ARG_97	No	0.992	0.996	1.431	1.265	18.208
	70	X	GLU_98	No	1.085	1.059	1.585	1.384	18.11
	71	X	SER_99	No	1.01	1.068	0.986	1.037	18.798
	72	X	TYR_100	No	1.166	1.146	2.192	1.886	21.39
	73	X	LEU_101	No	1.239	1.317	1.476	1.364	26.268
	74	X	SER_102	No	1.384	1.515	1.665	1.564	34.478
	75	X	THR_103	No	1.893	1.802	2.552	2.143	41.765
	76	X	PRO_104	No	1.895	1.975	2.085	2.011	46.995
	77	X	VAL_105	No	2.07	2.031	2.203	2.083	53.15
	78	X	THR_106	No	2.365	2.411	2.852	2.593	59.218
	79	X	ARG_107	No	2.548	2.562	3.432	3.117	62.07
	80	X	GLY_108	No	3.16	3.108	3.441	3.108	62.808
	81	X	GLU_109	No	3.193	3.132	4.322	3.859	60.853
	82	X	GLN_110	No	2.589	2.507	3.32	2.971	56.112
	83	X	THR_111	No	2.185	2.178	2.445	2.287	47.922
	84	X	VAL_112	No	1.805	1.775	2.144	1.897	38.048
	85	X	VAL_113	No	1.571	1.51	2.03	1.699	29.702
	86	X	LYS_114	No	1.329	1.389	1.6	1.484	24.205
	87	X	THR_115	No	1.255	1.2	1.393	1.272	20.688
	88	X	ALA_116	No	1.127	1.141	1.29	1.153	21.638
	89	X	LYS_117	No	1.186	1.183	2.214	1.766	23.135
	90	X	PHE_118	No	1.011	1.06	0.891	0.958	25.158
	91	X	TYR_119	No	1.132	1.212	1.317	1.278	33.365
	92	X	GLY_120	No	1.523	1.447	1.722	1.447	45.19
	93	X	GLU_121	No	1.883	1.942	2.906	2.534	55.775
	94	X	LYS_122	No	2.155	2.105	3.761	3.068	61.29
	95	X	THR_123	No	1.584	1.747	1.506	1.639	62.488
	96	X	THR_124	No	2.264	1.983	3.008	2.448	61.075
	97	X	GLN_125	No	2.065	2.15	3.442	2.926	56.125
	98	X	ARG_126	No	1.754	1.701	1.585	1.621	47.268
	99	X	ASP_127	No	1.672	1.658	2.3	2.017	37.362
	100	X	LEU_128	No	1.379	1.458	1.578	1.476	27.885
	101	X	THR_129	No	1.487	1.4	1.631	1.488	24.315
	102	X	GLU_130	No	1.421	1.387	1.969	1.736	24.96
	103	X	LEU_131	No	1.375	1.31	2.032	1.644	22.525
	104	X	GLU_132	No	1.136	1.103	1.319	1.23	20.393
	105	X	ILE_133	No	1.013	1	1.511	1.218	19.12
	106	X	SER_134	No	1.061	1.034	1.32	1.136	18.26
	107	X	SER_135	No	0.982	0.942	1.114	1.003	17.65
	108	X	ILE_136	No	0.774	0.782	0.901	0.805	17.38
	109	X	PHE_137	No	0.834	0.84	1.397	1.175	16.385
	110	X	SER_138	No	0.928	0.898	1.195	1.002	16.455
	111	X	HIS_139	No	0.761	0.764	0.741	0.748	15.632
	112	X	CYS_140	No	0.677	0.714	0.734	0.718	15.395
	113	X	CYS_141	No	0.862	0.86	1.284	1.056	16.852
	114	X	SER_142	No	0.915	0.893	1.265	1.02	16.183
	115	X	LEU_143	No	0.731	0.768	1.067	0.866	15.2
	116	X	LEU_144	No	0.745	0.783	1.017	0.854	15.67
	117	X	ILE_145	Yes	0.887	0.892	1.114	0.97	15.74
	118	X	GLY_146	No	0.881	0.886	0.945	0.886	15.415
	119	X	VAL_147	No	0.825	0.865	0.95	0.864	15.372
	120	X	VAL_148	No	0.899	0.935	1.016	0.936	17.422
	121	X	ILE_149	Yes	1.016	1.03	1.16	1.064	18.122
	122	X	GLY_150	No	1.045	1.098	1.054	1.098	18.778
	123	X	SER_151	No	1.123	1.087	1.446	1.214	20.418
	124	X	SER_152	No	1.081	1.138	1.135	1.137	23.662
	125	X	SER_153	No	1.393	1.378	1.773	1.518	34.842
	126	X	LYS_154	Yes	1.381	1.379	2.346	1.917	43.265
	127	X	ILE_155	Yes	1.184	1.266	1.195	1.203	47.33
	128	X	LYS_156	No	1.503	1.627	2.134	1.879	51.485
	129	X	ALA_157	No	1.886	1.897	2.146	1.932	52.7
	130	X	GLY_158	No	1.873	1.763	2.162	1.763	50.005
	131	X	ALA_159	No	1.779	1.776	2.2	1.846	44.607
	132	X	GLU_160	No	1.792	1.76	2.57	2.257	38.238
	133	X	GLN_161	Yes	1.647	1.614	2.771	2.311	32.918
	134	X	ILE_162	Yes	1.401	1.425	1.961	1.651	27.71
	135	X	LYS_163	No	1.45	1.463	2.373	1.966	25.68
	136	X	LYS_164	Yes	1.566	1.533	2.734	2.217	27.542
	137	X	ARG_165	Yes	1.385	1.393	1.52	1.469	24.98
	138	X	PHE_166	No	1.285	1.332	1.306	1.312	21.74
	139	X	LYS_167	No	1.517	1.535	2.47	2.055	23.035
	140	X	THR_168	No	1.605	1.607	1.706	1.64	23.812
	141	X	MET_169	No	1.444	1.485	1.514	1.478	22.912
	142	X	MET_170	No	1.486	1.546	1.576	1.549	22.608
	143	X	ALA_171	No	1.787	1.802	1.951	1.818	25.82
	144	X	ALA_172	No	1.838	1.842	1.91	1.844	26.052
	145	X	LEU_173	No	1.692	1.73	1.892	1.775	25.567
	146	X	ASN_174	No	1.855	1.835	2.319	2.085	27.988
	147	X	ARG_175	No	1.674	1.646	2.011	1.868	26.775
	148	X	PRO_176	No	1.801	1.792	1.999	1.872	26.935
	149	X	SER_177	No	1.924	1.872	2.232	1.994	24.45
	150	X	HIS_178	No	1.699	1.701	1.837	1.768	20.33
	151	X	GLY_179	No	1.651	1.695	1.677	1.695	20.438
	152	X	GLU_180	No	1.746	1.75	2.373	2.124	21.04
	153	X	THR_181	No	1.725	1.72	2.041	1.842	21.91
	154	X	ALA_182	No	1.433	1.436	1.602	1.453	22.102
	155	X	THR_183	No	1.409	1.373	1.723	1.515	24.295
	156	X	LEU_184	No	1.222	1.211	1.708	1.425	24.388
	157	X	LEU_185	No	1.03	1.06	1.086	1.041	22.825
	158	X	GLN_186	No	1.234	1.255	2.315	1.897	24.9
	159	X	MET_187	No	1.296	1.313	2.213	1.853	26.975
	160	X	PHE_188	No	1.061	1.067	1.148	1.108	23.078
	161	X	ASN_189	No	1.008	0.987	1.486	1.257	20.982
	162	X	PRO_190	No	0.832	0.839	0.904	0.861	18.482
	163	X	HIS_191	No	0.93	0.931	1.342	1.174	18.107
	164	X	GLU_192	No	0.963	0.929	1.705	1.422	16.698
	165	X	ALA_193	No	0.766	0.783	0.876	0.777	15.188
	166	X	ILE_194	No	0.786	0.816	0.902	0.825	13.935
	167	X	ASP_195	No	0.968	0.971	1.156	1.07	15.212
	168	X	TRP_196	No	0.926	0.938	1.034	1.002	14.662
	169	X	ILE_197	No	0.812	0.856	0.971	0.87	14.688
	170	X	ASN_198	No	0.932	0.994	0.945	0.968	15.173
	171	X	GLY_199	No	1.125	1.147	1.205	1.147	17.11
	172	X	GLN_200	No	1.096	1.101	1.278	1.201	17.512
	173	X	PRO_201	No	1.228	1.244	1.374	1.29	20.8
	174	X	TRP_202	No	1.109	1.062	1.354	1.266	18.12
	175	X	VAL_203	No	0.932	0.938	1.068	0.96	16.473
	176	X	GLY_204	No	0.986	0.978	1.001	0.978	17.378
	177	X	SER_205	No	1.017	0.994	1.37	1.124	18.745
	178	X	PHE_206	No	0.887	0.893	1.263	1.105	16.938
	179	X	VAL_207	No	0.891	0.9	1.417	1.08	15.83
	180	X	LEU_208	No	0.985	0.996	1.469	1.195	17.792
	181	X	SER_209	No	1.034	1.042	1.431	1.173	21.148
	182	X	LEU_210	No	0.994	1.032	1.599	1.269	22.57
	183	X	LEU_211	No	1.133	1.232	1.479	1.318	23.123
	184	X	THR_212	No	1.318	1.362	1.407	1.365	24.582
	185	X	THR_213	No	1.321	1.296	1.462	1.354	23.602
	186	X	ASP_214	No	1.489	1.492	2.148	1.86	24.96
	187	X	PHE_215	No	1.375	1.444	1.716	1.586	22.722
	188	X	GLU_216	No	1.547	1.474	2.251	1.954	23.32
	189	X	SER_217	No	1.531	1.548	1.791	1.631	23.318
	190	X	PRO_218	No	1.427	1.402	1.529	1.447	21.85
	191	X	GLY_219	No	1.283	1.281	1.316	1.281	20.435
	192	X	LYS_220	No	1.322	1.309	2.317	1.884	20.872
	193	X	GLU_221	No	1.349	1.311	1.905	1.674	20.838
	194	X	PHE_222	No	1.096	1.103	1.371	1.237	19.49
	195	X	MET_223	No	1.071	1.102	1.391	1.244	20.44
	196	X	ASP_224	No	1.283	1.266	1.726	1.522	21.553
	197	X	GLN_225	No	1.2	1.188	1.554	1.395	20.26
	198	X	ILE_226	No	1.018	1.053	1.158	1.058	19.605
	199	X	LYS_227	No	1.136	1.157	1.542	1.342	21.035
	200	X	LEU_228	Yes	1.259	1.253	1.863	1.527	21.75
	201	X	VAL_229	Yes	1.122	1.13	1.54	1.262	20.12
	202	X	ALA_230	No	1.023	1.059	1.108	1.05	19.11
	203	X	SER_231	No	1.186	1.18	1.57	1.318	19.775
	204	X	TYR_232	No	1.145	1.141	1.626	1.445	18.4
	205	X	ALA_233	No	1.075	1.076	1.185	1.079	17.575
	206	X	GLN_234	Yes	1.082	1.145	1.158	1.151	18.92
	207	X	MET_235	No	1.157	1.156	1.406	1.278	19.565
	208	X	THR_236	No	1.329	1.278	1.859	1.515	21.668
	209	X	THR_237	No	1.198	1.15	1.494	1.284	19.62
	210	X	TYR_238	No	1.014	1.038	1.205	1.143	18.002
	211	X	THR_239	No	1.18	1.179	1.453	1.282	18.28
	212	X	THR_240	No	1.161	1.134	1.301	1.193	17.825
	213	X	ILE_241	No	0.965	1.001	1.043	0.993	16.395
	214	X	LYS_242	No	1.115	1.159	2.023	1.633	17.228
	215	X	GLU_243	No	1.287	1.27	2.096	1.783	18.732
	216	X	TYR_244	No	1.124	1.155	1.084	1.106	16.592
	217	X	LEU_245	No	1.145	1.246	1.403	1.282	16.362
	218	X	ALA_246	No	1.411	1.464	1.572	1.47	18.315
	219	X	GLU_247	No	1.52	1.538	2.094	1.873	18.055
	220	X	CYS_248	No	1.404	1.463	1.363	1.415	16.485
	221	X	MET_249	No	1.736	1.678	2.913	2.421	16.412
	222	X	ASP_250	No	1.51	1.485	1.804	1.66	17.31
	223	X	ALA_251	No	1.45	1.425	1.62	1.448	16.25
	224	X	THR_252	No	1.247	1.247	1.318	1.261	14.9
	225	X	LEU_253	No	1.197	1.249	1.472	1.321	15.492
	226	X	THR_254	No	1.408	1.436	1.678	1.527	17.33
	227	X	ILE_255	No	1.414	1.392	1.473	1.41	18.148
	228	X	PRO_256	No	1.558	1.511	1.746	1.601	19.87
	229	X	VAL_257	No	1.476	1.428	1.644	1.497	21.712
	230	X	VAL_258	No	1.184	1.191	1.234	1.183	18.61
	231	X	ALA_259	No	1.26	1.266	1.451	1.286	16.88
	232	X	TYR_260	No	1.378	1.341	2.007	1.785	18.488
	233	X	GLU_261	No	1.128	1.112	1.237	1.184	17.245
	234	X	ILE_262	No	1.038	1.075	1.158	1.088	16.188
	235	X	ARG_263	No	1.275	1.252	1.811	1.622	17.447
	236	X	ASP_264	No	1.208	1.184	1.618	1.428	18.138
	237	X	PHE_265	No	1.007	1.036	1.007	1.015	16.742
	238	X	LEU_266	No	1.143	1.165	1.469	1.287	17.015
	239	X	GLU_267	No	1.221	1.199	2.145	1.796	17.518
	240	X	VAL_268	No	1.112	1.118	1.392	1.198	18.228
	241	X	SER_269	No	1.081	1.132	1.389	1.211	18.962
	242	X	ALA_270	No	1.239	1.252	1.404	1.265	18.672
	243	X	LYS_271	No	1.286	1.292	2.348	1.891	19.39
	244	X	LEU_272	No	1.279	1.282	1.958	1.59	19.52
	245	X	LYS_273	No	1.342	1.405	2.212	1.841	20.188
	246	X	GLU_274	No	1.5	1.514	2.432	2.086	22.878
	247	X	ASP_275	No	1.47	1.511	1.868	1.708	23.22
	248	X	HIS_276	No	1.415	1.58	1.397	1.473	22.708
	249	X	ALA_277	No	1.544	1.599	1.88	1.639	24.382
	250	X	ASP_278	No	1.6	1.533	2.525	2.106	25.952
	251	X	LEU_279	No	1.343	1.32	1.931	1.587	22.585
	252	X	PHE_280	No	1.284	1.256	1.516	1.416	19.128
	253	X	PRO_281	No	1.196	1.186	1.344	1.241	18.065
	254	X	PHE_282	No	1.128	1.125	1.547	1.369	17.398
	255	X	LEU_283	No	1.134	1.12	1.332	1.2	17.225
	256	X	GLY_284	No	1.083	1.067	1.122	1.067	17.282
	257	X	ALA_285	No	1.003	1.004	1.129	1.009	15.893
	258	X	ILE_286	No	1.032	1.057	1.196	1.096	16.595
	259	X	ARG_287	No	1.114	1.148	1.059	1.087	17.87
	260	X	HIS_288	No	1.189	1.17	1.324	1.26	19.485
	261	X	PRO_289	No	1.286	1.264	1.466	1.337	23.022
	262	X	ASP_290	No	1.214	1.205	1.343	1.279	21.75
	263	X	ALA_291	No	1.165	1.149	1.393	1.179	22.815
	264	X	ILE_292	No	1.292	1.272	1.891	1.555	25.365
	265	X	LYS_293	No	1.191	1.2	1.774	1.499	23.805
	266	X	LEU_294	No	1.04	1.076	1.191	1.104	22.268
	267	X	ALA_295	No	1.183	1.165	1.408	1.195	23.725
	268	X	PRO_296	No	1.268	1.296	1.399	1.329	25.365
	269	X	ARG_297	No	1.504	1.464	2.891	2.438	26.878
	270	X	SER_298	No	1.285	1.289	1.595	1.396	25.54
	271	X	PHE_299	No	1.143	1.156	1.121	1.131	23.028
	272	X	PRO_300	No	1.303	1.285	1.428	1.339	21.938
	273	X	ASN_301	No	1.258	1.215	1.44	1.334	19.768
	274	X	LEU_302	No	1.016	1.04	1.024	1.006	18.252
	275	X	ALA_303	No	1.081	1.117	1.23	1.121	19.065
	276	X	SER_304	No	1.277	1.261	1.387	1.306	19.54
	277	X	ALA_305	No	1.16	1.176	1.225	1.169	18.065
	278	X	ALA_306	No	1.103	1.165	1.156	1.147	18.24
	279	X	PHE_307	No	1.32	1.374	1.799	1.618	19.998
	280	X	TYR_308	No	1.443	1.459	1.672	1.6	20.5
	281	X	TRP_309	No	1.408	1.473	1.721	1.645	21.035
	282	X	SER_310	No	1.573	1.655	1.674	1.649	26.898
	283	X	LYS_311	No	1.817	1.856	2.811	2.378	33.207
	284	X	LYS_312	No	1.865	1.934	2.201	2.06	37.073
	285	X	GLU_313	No	2.023	2.214	2.187	2.197	42.135
	286	X	ASN_314	No	2.738	3.183	3.827	3.502	46.61
	287	X	SER_323	No	2.529	2.434	3.202	2.715	47.53
	288	X	THR_324	No	1.785	1.777	2.007	1.862	41.948
	289	X	ILE_325	No	1.7	1.771	1.865	1.797	36.52
	290	X	GLN_326	No	1.666	1.723	1.782	1.756	35.012
	291	X	PRO_327	No	2.046	1.986	2.216	2.072	36.018
	292	X	GLY_328	No	1.927	1.878	2.06	1.878	32.768
	293	X	ALA_329	No	1.668	1.784	1.68	1.755	30.11
	294	X	SER_330	No	1.846	1.822	2.053	1.894	27.537
	295	X	VAL_331	No	1.632	1.688	1.559	1.619	24.202
	296	X	LYS_332	No	1.837	1.758	2.644	2.245	23.525
	297	X	GLU_333	No	1.804	1.802	2.277	2.085	22.628
	298	X	THR_334	No	1.955	1.905	2.179	2.017	20.932
	299	X	GLN_335	No	1.739	1.713	2.042	1.889	20.468
	300	X	LEU_336	No	1.514	1.562	1.495	1.512	18.968
	301	X	ALA_337	No	1.723	1.727	1.894	1.747	19.057
	302	X	ARG_338	No	1.758	1.733	2.45	2.185	20.74
	303	X	TYR_339	No	1.544	1.553	1.924	1.779	18.725
	304	X	ARG_340	No	1.585	1.644	1.79	1.729	19.218
	305	X	ARG_341	No	1.822	1.845	2.827	2.493	23.288
	306	X	ARG_342	No	1.774	1.739	2.773	2.422	21.947
	307	X	GLU_343	No	1.871	1.863	2.744	2.398	21.868
	308	X	ILE_344	No	1.839	1.932	2.164	2.006	19.298
	309	X	SER_345	No	2.672	2.648	3.37	2.91	19.792
	310	X	ARG_346	No	2.733	3.037	4.469	3.986	23.218
	311	X	GLY_347	No	3.204	3.143	3.549	3.143	33.058
	312	X	GLU_348	No	4.526	4.372	6.404	5.621	44.148
	313	X	ASP_349	No	4.615	4.768	5.491	5.152	49.208
	314	X	GLY_350	No	5.26	5.348	5.437	5.348	49.65
	315	X	ALA_351	No	5.802	5.676	6.33	5.791	46.575
	316	X	GLU_352	No	4.979	4.73	5.396	5.117	40.745
	317	X	LEU_353	No	4.811	4.84	5.808	5.297	32.58
	318	X	SER_354	No	4.881	4.743	5.01	4.828	27.392
	319	X	GLY_355	No	5.202	5.094	5.542	5.094	24
	320	X	GLU_356	No	5.126	4.95	6.065	5.61	22.107
	321	X	ILE_357	No	4.272	4.338	4.518	4.402	20.145
	322	X	SER_358	No	4.791	4.886	5.458	5.088	20.43
	323	X	ALA_359	No	5.426	5.335	5.82	5.418	20.225
	324	X	ILE_360	No	4.953	4.985	5.189	5.062	18.875
	325	X	MET_361	No	4.952	5.178	5.153	5.153	19.425
	326	X	LYS_362	No	5.92	5.991	6.986	6.526	21.625
	327	X	MET_363	No	6.009	6.073	6.576	6.35	23.373
	328	X	ILE_364	No	5.973	6.215	5.835	6.029	20.518
	329	X	GLY_365	No	6.787	6.912	6.859	6.912	21.622
	330	X	VAL_366	No	6.834	6.686	6.585	6.639	20.398
	331	X	THR_367	No	7.615	7.504	8.706	8.026	23.595
	332	X	GLY_368	No	7.054	6.998	6.817	6.998	25.145
	333	X	LEU_369	No	6.722	7.145	6.164	6.692	30.16
	334	X	ASN_370	No	8.427	8.819	8.884	8.839	37.362

## Sheet: CID-492405 (con)
	Residue#	Chain	ResName	LigandContact	CA	Backbone	Sidechain	All_Heavy	B-factor
	0	X	LYS_28	No	9.519	9.368	10.941	10.22	34.895
	1	X	LEU_29	No	8.372	8.436	8.867	8.625	27.672
	2	X	PRO_30	No	8.384	8.368	8.591	8.447	26.035
	3	X	GLY_31	No	8.334	7.99	8.812	7.99	23.298
	4	X	LYS_32	No	7.502	7.314	9.475	8.516	21.32
	5	X	PHE_33	No	6.496	6.798	6.844	6.813	20.12
	6	X	LEU_34	No	7.751	7.777	9.137	8.421	19.792
	7	X	GLN_35	No	7.156	6.997	8.26	7.717	22.412
	8	X	TYR_36	No	5.773	5.797	5.881	5.845	25.282
	9	X	THR_37	No	6.596	6.534	7.542	6.968	32.068
	10	X	VAL_38	No	6.394	6.149	7.173	6.56	40.25
	11	X	GLY_39	No	5.369	5.21	5.816	5.21	42.345
	12	X	GLY_40	No	4.553	4.294	4.811	4.294	40.92
	13	X	SER_41	No	2.895	2.737	3.787	3.126	35.692
	14	X	ASP_42	No	2.351	2.276	3.069	2.716	26.432
	15	X	PRO_43	No	1.789	1.839	2.031	1.908	23.105
	16	X	HIS_44	No	1.498	1.468	1.714	1.617	18.962
	17	X	PRO_45	No	1.201	1.266	1.253	1.258	16.528
	18	X	GLY_46	No	1.172	1.104	1.251	1.104	16.852
	19	X	ILE_47	No	1.022	1.057	1.175	1.084	15.945
	20	X	GLY_48	No	1.22	1.236	1.317	1.236	16.865
	21	X	HIS_49	No	1.505	1.421	2.019	1.78	17.898
	22	X	GLU_50	No	1.59	1.583	2.393	2.075	18.61
	23	X	LYS_51	No	1.571	1.557	2.908	2.333	19.78
	24	X	ASP_52	No	1.408	1.366	1.762	1.585	18.072
	25	X	ILE_53	No	1.192	1.18	1.561	1.327	18.37
	26	X	ARG_54	No	1.244	1.239	2.495	2.103	20.33
	27	X	GLN_55	No	1.31	1.274	2.097	1.766	20.84
	28	X	ASN_56	No	1.118	1.123	1.175	1.148	18.952
	29	X	ALA_57	No	1.026	1.073	1.148	1.069	18.948
	30	X	VAL_58	No	1.211	1.221	1.522	1.316	21.155
	31	X	ALA_59	No	1.23	1.22	1.363	1.232	21.16
	32	X	LEU_60	No	1.067	1.087	1.133	1.083	19.638
	33	X	LEU_61	No	1.199	1.266	1.468	1.332	22
	34	X	ASP_62	No	1.372	1.319	2.058	1.741	24.4
	35	X	GLN_63	No	1.423	1.413	2.351	1.973	25.27
	36	X	SER_64	No	1.538	1.504	1.716	1.576	25.655
	37	X	ARG_65	No	1.338	1.333	1.682	1.542	23.185
	38	X	ARG_66	No	1.202	1.269	1.206	1.228	20.948
	39	X	ASP_67	No	1.45	1.466	1.816	1.657	22.758
	40	X	MET_68	No	1.43	1.424	1.881	1.667	21.9
	41	X	PHE_69	No	1.29	1.307	1.332	1.319	18.978
	42	X	HIS_70	No	1.261	1.208	1.376	1.305	18.495
	43	X	THR_71	No	1.167	1.121	1.611	1.326	17.595
	44	X	VAL_72	No	0.973	0.949	1.115	0.988	15.89
	45	X	THR_73	No	0.928	0.903	1.114	0.98	15.79
	46	X	PRO_74	No	0.83	0.817	1.006	0.882	14.898
	47	X	SER_75	No	0.757	0.771	0.837	0.793	14.575
	48	X	LEU_76	No	0.783	0.804	1.088	0.907	14.522
	49	X	VAL_77	No	0.842	0.854	1.05	0.901	15.105
	50	X	PHE_78	No	0.85	0.878	0.97	0.931	14.352
	51	X	LEU_79	No	0.87	0.923	1.157	0.999	14.78
	52	X	CYS_80	No	1.005	1.05	1.052	1.048	16.602
	53	X	LEU_81	No	1.142	1.185	1.616	1.354	16.292
	54	X	LEU_82	No	1.23	1.291	1.675	1.446	16.8
	55	X	ILE_83	No	1.27	1.25	1.47	1.322	17.145
	56	X	PRO_84	No	1.517	1.54	1.778	1.629	19.43
	57	X	GLY_85	No	1.54	1.501	1.62	1.501	18.56
	58	X	LEU_86	No	1.216	1.231	1.271	1.224	16.818
	59	X	HIS_87	No	1.188	1.249	1.534	1.416	16.05
	60	X	ALA_88	No	1.55	1.539	1.775	1.571	18.918
	61	X	ALA_89	No	1.486	1.471	1.551	1.473	19.615
	62	X	PHE_90	No	1.23	1.312	1.45	1.366	18.812
	63	X	VAL_91	No	1.541	1.59	1.767	1.641	22.03
	64	X	HIS_92	No	1.798	1.784	2.9	2.492	25.243
	65	X	GLY_93	No	1.594	1.609	1.701	1.609	23.12
	66	X	GLY_94	No	1.656	1.625	1.746	1.625	21.752
	67	X	VAL_95	No	1.378	1.406	1.339	1.358	19.312
	68	X	PRO_96	No	1.497	1.403	1.626	1.486	19.06
	69	X	ARG_97	No	1.391	1.377	2.715	2.29	18.208
	70	X	GLU_98	No	1.426	1.409	1.9	1.709	18.11
	71	X	SER_99	No	1.319	1.375	1.25	1.332	18.798
	72	X	TYR_100	No	1.518	1.495	2.414	2.133	21.39
	73	X	LEU_101	No	1.57	1.635	1.849	1.708	26.268
	74	X	SER_102	No	1.76	1.793	2.213	1.945	34.478
	75	X	THR_103	No	1.985	1.931	2.598	2.227	41.765
	76	X	PRO_104	No	2.102	2.17	2.354	2.236	46.995
	77	X	VAL_105	No	2.275	2.264	2.502	2.338	53.15
	78	X	THR_106	No	2.628	2.668	2.995	2.799	59.218
	79	X	ARG_107	No	2.816	2.841	3.773	3.437	62.07
	80	X	GLY_108	No	3.355	3.331	3.573	3.331	62.808
	81	X	GLU_109	No	3.417	3.367	4.342	3.954	60.853
	82	X	GLN_110	No	2.926	2.832	3.639	3.292	56.112
	83	X	THR_111	No	2.479	2.477	2.628	2.536	47.922
	84	X	VAL_112	No	2.092	2.061	2.265	2.123	38.048
	85	X	VAL_113	No	1.862	1.803	2.41	2.03	29.702
	86	X	LYS_114	No	1.62	1.665	1.948	1.804	24.205
	87	X	THR_115	No	1.495	1.439	1.56	1.48	20.688
	88	X	ALA_116	No	1.348	1.344	1.499	1.359	21.638
	89	X	LYS_117	No	1.344	1.34	2.3	1.88	23.135
	90	X	PHE_118	No	1.235	1.28	1.158	1.205	25.158
	91	X	TYR_119	No	1.371	1.42	1.556	1.508	33.365
	92	X	GLY_120	No	1.657	1.652	1.738	1.652	45.19
	93	X	GLU_121	No	2.085	2.114	3.23	2.804	55.775
	94	X	LYS_122	No	2.287	2.179	4.39	3.502	61.29
	95	X	THR_123	No	1.829	1.893	2.203	2.014	62.488
	96	X	THR_124	No	2.005	1.934	2.688	2.265	61.075
	97	X	GLN_125	No	2.24	2.273	3.589	3.064	56.125
	98	X	ARG_126	No	2.273	2.205	2.093	2.129	47.268
	99	X	ASP_127	No	2.301	2.263	3.003	2.673	37.362
	100	X	LEU_128	No	1.913	2.003	2.019	1.98	27.885
	101	X	THR_129	No	2.085	1.967	2.258	2.084	24.315
	102	X	GLU_130	No	1.966	1.928	2.526	2.285	24.96
	103	X	LEU_131	No	1.966	1.883	2.788	2.313	22.525
	104	X	GLU_132	No	1.676	1.628	1.888	1.78	20.393
	105	X	ILE_133	No	1.513	1.487	2.106	1.761	19.12
	106	X	SER_134	No	1.574	1.527	1.839	1.632	18.26
	107	X	SER_135	No	1.422	1.361	1.775	1.509	17.65
	108	X	ILE_136	No	1.155	1.159	1.273	1.187	17.38
	109	X	PHE_137	No	1.261	1.251	1.903	1.649	16.385
	110	X	SER_138	No	1.335	1.28	1.584	1.383	16.455
	111	X	HIS_139	No	1.067	1.058	0.989	1.015	15.632
	112	X	CYS_140	No	0.96	0.996	1.011	0.998	15.395
	113	X	CYS_141	No	1.211	1.186	1.565	1.355	16.852
	114	X	SER_142	No	1.191	1.145	1.533	1.281	16.183
	115	X	LEU_143	No	0.881	0.911	1.038	0.931	15.2
	116	X	LEU_144	No	0.908	0.939	1.453	1.148	15.67
	117	X	ILE_145	Yes	1.064	1.05	1.319	1.157	15.74
	118	X	GLY_146	No	1.014	1.007	1.088	1.007	15.415
	119	X	VAL_147	No	0.908	0.954	0.989	0.936	15.372
	120	X	VAL_148	No	1.021	1.052	1.162	1.069	17.422
	121	X	ILE_149	Yes	1.157	1.161	1.326	1.216	18.122
	122	X	GLY_150	No	1.14	1.192	1.135	1.192	18.778
	123	X	SER_151	No	1.233	1.206	1.528	1.319	20.418
	124	X	SER_152	No	1.251	1.306	1.347	1.32	23.662
	125	X	SER_153	No	1.606	1.597	2.042	1.756	34.842
	126	X	LYS_154	Yes	1.729	1.715	2.775	2.307	43.265
	127	X	ILE_155	Yes	1.446	1.517	1.475	1.466	47.33
	128	X	LYS_156	No	1.642	1.777	2.249	2.007	51.485
	129	X	ALA_157	Yes	2.068	2.257	2.345	2.261	52.7
	130	X	GLY_158	Yes	2.548	2.371	3.043	2.371	50.005
	131	X	ALA_159	Yes	2.157	2.063	2.92	2.224	44.607
	132	X	GLU_160	Yes	2.372	2.307	3.705	3.179	38.238
	133	X	GLN_161	Yes	2.282	2.215	3.618	3.068	32.918
	134	X	ILE_162	Yes	1.796	1.817	1.992	1.872	27.71
	135	X	LYS_163	No	1.895	1.927	2.667	2.32	25.68
	136	X	LYS_164	Yes	2.114	2.082	2.883	2.509	27.542
	137	X	ARG_165	Yes	1.866	1.878	2.071	1.999	24.98
	138	X	PHE_166	No	1.767	1.836	1.733	1.772	21.74
	139	X	LYS_167	Yes	2.109	2.13	2.741	2.447	23.035
	140	X	THR_168	Yes	2.19	2.181	2.276	2.213	23.812
	141	X	MET_169	No	1.963	2.036	2.023	1.99	22.912
	142	X	MET_170	No	2.133	2.22	2.101	2.139	22.608
	143	X	ALA_171	Yes	2.492	2.502	2.599	2.511	25.82
	144	X	ALA_172	No	2.415	2.444	2.368	2.424	26.052
	145	X	LEU_173	No	2.352	2.428	2.281	2.343	25.567
	146	X	ASN_174	Yes	2.694	2.681	3.031	2.858	27.988
	147	X	ARG_175	Yes	2.571	2.538	2.967	2.808	26.775
	148	X	PRO_176	Yes	2.636	2.625	2.822	2.702	26.935
	149	X	SER_177	Yes	2.737	2.675	2.956	2.77	24.45
	150	X	HIS_178	Yes	2.395	2.368	2.6	2.504	20.33
	151	X	GLY_179	No	2.29	2.316	2.251	2.316	20.438
	152	X	GLU_180	Yes	2.469	2.462	3.151	2.87	21.04
	153	X	THR_181	No	2.501	2.432	3.311	2.83	21.91
	154	X	ALA_182	No	2.066	1.96	2.409	2.034	22.102
	155	X	THR_183	No	2.182	2.019	3.336	2.631	24.295
	156	X	LEU_184	No	1.721	1.73	2.224	1.935	24.388
	157	X	LEU_185	No	1.338	1.486	1.382	1.407	22.825
	158	X	GLN_186	No	1.89	1.843	3.184	2.651	24.9
	159	X	MET_187	No	1.654	1.719	3.058	2.538	26.975
	160	X	PHE_188	No	1.343	1.408	1.329	1.354	23.078
	161	X	ASN_189	No	1.315	1.276	1.87	1.597	20.982
	162	X	PRO_190	No	1.081	1.138	1.123	1.129	18.482
	163	X	HIS_191	No	1.168	1.153	1.558	1.4	18.107
	164	X	GLU_192	No	1.186	1.144	1.938	1.648	16.698
	165	X	ALA_193	No	0.923	0.933	1.001	0.926	15.188
	166	X	ILE_194	No	0.909	0.943	1.037	0.96	13.935
	167	X	ASP_195	No	1.128	1.131	1.32	1.231	15.212
	168	X	TRP_196	No	1.098	1.103	1.235	1.192	14.662
	169	X	ILE_197	No	0.945	0.995	1.063	0.991	14.688
	170	X	ASN_198	No	1.061	1.135	1.045	1.089	15.173
	171	X	GLY_199	No	1.33	1.364	1.408	1.364	17.11
	172	X	GLN_200	No	1.337	1.33	1.452	1.398	17.512
	173	X	PRO_201	Yes	1.54	1.543	1.73	1.613	20.8
	174	X	TRP_202	No	1.434	1.372	1.561	1.501	18.12
	175	X	VAL_203	No	1.126	1.141	1.19	1.134	16.473
	176	X	GLY_204	No	1.213	1.216	1.199	1.216	17.378
	177	X	SER_205	Yes	1.355	1.325	1.725	1.465	18.745
	178	X	PHE_206	No	1.182	1.18	1.502	1.356	16.938
	179	X	VAL_207	No	1.082	1.125	1.274	1.152	15.83
	180	X	LEU_208	Yes	1.262	1.28	1.645	1.429	17.792
	181	X	SER_209	No	1.355	1.355	1.684	1.464	21.148
	182	X	LEU_210	No	1.268	1.309	1.501	1.359	22.57
	183	X	LEU_211	Yes	1.349	1.437	1.476	1.431	23.123
	184	X	THR_212	Yes	1.533	1.579	1.599	1.575	24.582
	185	X	THR_213	Yes	1.618	1.619	1.671	1.63	23.602
	186	X	ASP_214	Yes	1.828	1.862	2.174	2.029	24.96
	187	X	PHE_215	No	1.94	2.007	1.899	1.927	22.722
	188	X	GLU_216	No	2.259	2.155	2.489	2.341	23.32
	189	X	SER_217	No	2.242	2.272	2.533	2.362	23.318
	190	X	PRO_218	No	2.028	1.962	2.075	2.004	21.85
	191	X	GLY_219	No	1.685	1.697	1.623	1.697	20.435
	192	X	LYS_220	No	1.879	1.831	2.376	2.118	20.872
	193	X	GLU_221	No	1.925	1.855	2.596	2.306	20.838
	194	X	PHE_222	No	1.535	1.533	1.346	1.418	19.49
	195	X	MET_223	No	1.421	1.468	1.62	1.531	20.44
	196	X	ASP_224	Yes	1.759	1.731	2.082	1.919	21.553
	197	X	GLN_225	Yes	1.645	1.604	1.931	1.79	20.26
	198	X	ILE_226	No	1.317	1.358	1.306	1.309	19.605
	199	X	LYS_227	Yes	1.457	1.49	1.78	1.63	21.035
	200	X	LEU_228	Yes	1.672	1.653	2.111	1.854	21.75
	201	X	VAL_229	Yes	1.499	1.487	1.756	1.566	20.12
	202	X	ALA_230	No	1.32	1.36	1.37	1.348	19.11
	203	X	SER_231	Yes	1.527	1.534	1.881	1.654	19.775
	204	X	TYR_232	Yes	1.492	1.479	1.806	1.695	18.4
	205	X	ALA_233	No	1.351	1.352	1.41	1.349	17.575
	206	X	GLN_234	Yes	1.335	1.404	1.53	1.472	18.92
	207	X	MET_235	No	1.494	1.504	1.626	1.557	19.565
	208	X	THR_236	No	1.606	1.606	2.007	1.759	21.668
	209	X	THR_237	No	1.595	1.591	1.883	1.697	19.62
	210	X	TYR_238	Yes	1.524	1.567	1.781	1.705	18.002
	211	X	THR_239	Yes	1.679	1.713	1.961	1.799	18.28
	212	X	THR_240	No	1.764	1.778	1.829	1.789	17.825
	213	X	ILE_241	No	1.72	1.77	1.715	1.728	16.395
	214	X	LYS_242	Yes	1.846	1.907	2.466	2.193	17.228
	215	X	GLU_243	Yes	2.029	2.062	2.452	2.289	18.732
	216	X	TYR_244	No	2.049	2.099	2.067	2.077	16.592
	217	X	LEU_245	Yes	2.112	2.19	2.157	2.154	16.362
	218	X	ALA_246	Yes	2.355	2.416	2.398	2.405	18.315
	219	X	GLU_247	Yes	2.47	2.497	2.881	2.724	18.055
	220	X	CYS_248	No	2.401	2.413	2.363	2.388	16.485
	221	X	MET_249	No	2.606	2.636	3.388	3.059	16.412
	222	X	ASP_250	No	2.564	2.497	2.697	2.603	17.31
	223	X	ALA_251	No	2.454	2.415	2.611	2.443	16.25
	224	X	THR_252	No	2.265	2.247	2.319	2.27	14.9
	225	X	LEU_253	No	2.167	2.181	2.349	2.24	15.492
	226	X	THR_254	No	2.281	2.3	2.585	2.416	17.33
	227	X	ILE_255	No	2.243	2.203	2.302	2.237	18.148
	228	X	PRO_256	No	2.221	2.178	2.371	2.251	19.87
	229	X	VAL_257	No	2.082	2.054	2.201	2.099	21.712
	230	X	VAL_258	No	1.949	1.952	2.028	1.967	18.61
	231	X	ALA_259	No	2.04	2.021	2.186	2.042	16.88
	232	X	TYR_260	No	2.004	1.975	2.469	2.292	18.488
	233	X	GLU_261	No	1.811	1.818	1.819	1.818	17.245
	234	X	ILE_262	No	1.857	1.87	1.992	1.912	16.188
	235	X	ARG_263	No	1.991	1.971	2.223	2.13	17.447
	236	X	ASP_264	No	1.885	1.86	2.147	2.016	18.138
	237	X	PHE_265	Yes	1.726	1.753	1.703	1.721	16.742
	238	X	LEU_266	No	1.897	1.914	2.146	2.008	17.015
	239	X	GLU_267	No	1.972	1.946	2.699	2.401	17.518
	240	X	VAL_268	No	1.788	1.788	1.915	1.816	18.228
	241	X	SER_269	Yes	1.723	1.78	1.906	1.819	18.962
	242	X	ALA_270	No	1.975	1.974	2.138	1.994	18.672
	243	X	LYS_271	No	1.999	1.98	2.976	2.524	19.39
	244	X	LEU_272	No	1.819	1.852	2.005	1.894	19.52
	245	X	LYS_273	Yes	1.962	2.023	2.684	2.367	20.188
	246	X	GLU_274	No	2.212	2.218	3.089	2.75	22.878
	247	X	ASP_275	Yes	2.103	2.149	2.612	2.403	23.22
	248	X	HIS_276	Yes	2.047	2.007	3.338	2.855	22.708
	249	X	ALA_277	Yes	2.091	2.09	2.558	2.168	24.382
	250	X	ASP_278	Yes	2.136	2.037	3.155	2.676	25.952
	251	X	LEU_279	Yes	1.73	1.674	2.227	1.916	22.585
	252	X	PHE_280	Yes	1.584	1.56	1.767	1.684	19.128
	253	X	PRO_281	Yes	1.545	1.511	1.731	1.593	18.065
	254	X	PHE_282	Yes	1.35	1.335	1.814	1.616	17.398
	255	X	LEU_283	No	1.327	1.307	1.538	1.399	17.225
	256	X	GLY_284	No	1.252	1.23	1.288	1.23	17.282
	257	X	ALA_285	No	1.148	1.142	1.283	1.152	15.893
	258	X	ILE_286	Yes	1.201	1.229	1.389	1.282	16.595
	259	X	ARG_287	Yes	1.261	1.31	1.173	1.219	17.87
	260	X	HIS_288	Yes	1.395	1.375	1.64	1.533	19.485
	261	X	PRO_289	Yes	1.547	1.537	1.729	1.607	23.022
	262	X	ASP_290	No	1.551	1.525	1.897	1.729	21.75
	263	X	ALA_291	No	1.39	1.412	1.453	1.406	22.815
	264	X	ILE_292	No	1.505	1.531	1.983	1.721	25.365
	265	X	LYS_293	No	1.62	1.622	1.989	1.81	23.805
	266	X	LEU_294	No	1.526	1.53	1.644	1.566	22.268
	267	X	ALA_295	No	1.535	1.55	1.676	1.56	23.725
	268	X	PRO_296	No	1.646	1.675	1.719	1.685	25.365
	269	X	ARG_297	No	1.841	1.807	3.178	2.729	26.878
	270	X	SER_298	No	1.7	1.705	1.971	1.797	25.54
	271	X	PHE_299	No	1.651	1.664	1.684	1.673	23.028
	272	X	PRO_300	No	1.773	1.783	1.845	1.804	21.938
	273	X	ASN_301	No	1.862	1.85	1.978	1.916	19.768
	274	X	LEU_302	No	1.759	1.769	1.774	1.756	18.252
	275	X	ALA_303	No	1.711	1.761	1.749	1.748	19.065
	276	X	SER_304	No	1.906	1.926	1.953	1.935	19.54
	277	X	ALA_305	No	1.96	1.971	2.013	1.969	18.065
	278	X	ALA_306	No	1.891	1.934	1.877	1.914	18.24
	279	X	PHE_307	No	1.976	2.045	2.188	2.112	19.998
	280	X	TYR_308	No	2.2	2.227	2.401	2.341	20.5
	281	X	TRP_309	No	2.257	2.296	2.349	2.331	21.035
	282	X	SER_310	No	2.255	2.331	2.241	2.291	26.898
	283	X	LYS_311	No	2.496	2.596	3.136	2.87	33.207
	284	X	LYS_312	No	3.04	3.081	5.042	4.212	37.073
	285	X	GLU_313	No	3.311	3.481	4.849	4.315	42.135
	286	X	ASN_314	No	4.261	4.587	5.535	5.073	46.61
	287	X	SER_323	No	2.843	2.754	3.557	3.048	47.53
	288	X	THR_324	No	2.3	2.284	2.431	2.337	41.948
	289	X	ILE_325	No	2.23	2.246	2.47	2.337	36.52
	290	X	GLN_326	No	2.048	2.108	1.991	2.043	35.012
	291	X	PRO_327	No	2.276	2.19	2.4	2.268	36.018
	292	X	GLY_328	No	2.239	2.211	2.349	2.211	32.768
	293	X	ALA_329	No	2.104	2.198	2.135	2.178	30.11
	294	X	SER_330	No	2.279	2.3	2.43	2.337	27.537
	295	X	VAL_331	No	2.246	2.265	2.231	2.238	24.202
	296	X	LYS_332	No	2.434	2.413	3.066	2.757	23.525
	297	X	GLU_333	No	2.489	2.526	2.701	2.628	22.628
	298	X	THR_334	Yes	2.711	2.693	2.855	2.757	20.932
	299	X	GLN_335	No	2.574	2.579	2.623	2.595	20.468
	300	X	LEU_336	No	2.466	2.532	2.334	2.43	18.968
	301	X	ALA_337	No	2.709	2.74	2.81	2.746	19.057
	302	X	ARG_338	Yes	2.794	2.804	3.273	3.1	20.74
	303	X	TYR_339	No	2.585	2.606	2.811	2.725	18.725
	304	X	ARG_340	No	2.677	2.756	2.886	2.827	19.218
	305	X	ARG_341	Yes	3.025	3.055	3.788	3.526	23.288
	306	X	ARG_342	No	2.945	2.857	3.642	3.353	21.947
	307	X	GLU_343	No	2.856	2.817	3.369	3.138	21.868
	308	X	ILE_344	No	2.628	2.668	2.879	2.739	19.298
	309	X	SER_345	No	2.793	2.761	3.471	3.02	19.792
	310	X	ARG_346	No	3.14	3.462	3.758	3.633	23.218
	311	X	GLY_347	No	3.929	4.026	4.126	4.026	33.058
	312	X	GLU_348	No	5.337	5.345	7.107	6.41	44.148
	313	X	ASP_349	No	5.339	5.338	6.079	5.732	49.208
	314	X	GLY_350	No	4.869	5.183	5.213	5.183	49.65
	315	X	ALA_351	No	5.962	6.023	6.545	6.111	46.575
	316	X	GLU_352	No	6.264	6.439	7.177	6.878	40.745
	317	X	LEU_353	No	7.548	7.77	7.94	7.834	32.58
	318	X	SER_354	No	9.682	9.797	10.36	9.99	27.392
	319	X	GLY_355	No	11.542	11.219	12.14	11.219	24
	320	X	GLU_356	No	12.371	12.089	14.551	13.545	22.107
	321	X	ILE_357	No	10.807	10.629	10.422	10.526	20.145
	322	X	SER_358	No	9.699	10.084	10.014	10.067	20.43
	323	X	ALA_359	No	11.939	11.98	12.8	12.123	20.225
	324	X	ILE_360	No	12.192	11.974	12.844	12.376	18.875
	325	X	MET_361	No	10.198	10.616	8.932	9.698	19.425
	326	X	LYS_362	No	11.641	12.19	12.029	12.094	21.625
	327	X	MET_363	No	14.014	14.06	15.534	14.903	23.373
	328	X	ILE_364	No	13.37	13.396	12.775	13.105	20.518
	329	X	GLY_365	No	12.509	12.18	12.412	12.18	21.622
	330	X	VAL_366	No	10.129	9.967	9.936	9.948	20.398
	331	X	THR_367	No	8.672	8.393	9.263	8.762	23.595
	332	X	GLY_368	No	7.111	7.495	6.969	7.495	25.145
	333	X	LEU_369	No	7.935	8.048	8.791	8.386	30.16
	334	X	ASN_370	No	9.074	9.445	9.82	9.606	37.362
