# Supplementary material for: Nature’s defense against emerging neurodegenerative threats: Dynamic simulation, PCA, DCCM identified potential plant-based antiviral lead targeting borna disease virus nucleoprotein
Source: PLoS One. 2024 Dec 30;19(12):e0310802. doi: 10.1371/journal.pone.0310802 (PMC11684711; doi:10.1371/journal.pone.0310802)
Supplement: S6 File — (XLSX) [file pone.0310802.s006.xlsx]

## Sheet: CID-163114683
	Frame	RMSD	rGyr	intraHB	MolSA	SASA	PSA
	0	0	4.308	0	392.347	197.948	264.875
	1	0.73	4.221	0	383.098	217.466	261.902
	2	1.196	4.327	1	394.083	194.835	259.127
	3	1.029	4.369	1	389.974	212.36	255.311
	4	0.936	4.388	1	390.731	235.479	247.977
	5	1.318	4.227	0	373.064	249.316	278.354
	6	1.686	4.004	0	355.795	207.848	282.222
	7	1.232	4.117	0	373.879	233.19	278.936
	8	1.4	4.05	0	367.455	225.853	283.38
	9	1.364	4.107	0	369.473	167.043	279.348
	10	1.286	4.074	0	375.036	181.652	278.068
	11	1.204	4.114	0	370.145	168.797	271.504
	12	1.282	4.112	0	381.727	182.835	276.068
	13	1.455	4.175	0	373.204	170.594	278.553
	14	1.333	4.18	0	369.616	168.269	282.266
	15	0.919	4.378	1	394.667	187.672	273.476
	16	0.919	4.486	1	399.263	198.143	262.773
	17	0.951	4.541	0	402.433	203.243	267.819
	18	0.919	4.416	0	390.387	195.223	267.713
	19	1.015	4.489	1	397.88	221.429	257.807
	20	1.294	4.161	0	380.201	228.286	278.021
	21	1.209	4.136	0	382.13	217.703	279.943
	22	1.006	4.13	1	375.581	191.551	268.455
	23	1.119	4.416	0	389.367	240.896	267.095
	24	1.236	4.213	0	374.831	209.194	270.122
	25	1.219	4.269	0	375.768	205.776	279.679
	26	1.444	4.131	0	375.558	205.495	277.784
	27	1.36	4.056	0	368.738	262.622	277.373
	28	1.201	4.123	0	370.508	198.274	270.819
	29	1.306	4.179	0	372.308	190.952	281.509
	30	1.135	4.112	0	370.389	195.854	269.759
	31	1.203	4.206	0	376.064	207.028	276.566
	32	1.122	4.302	0	388.433	205.004	279.829
	33	1.015	4.392	1	389.24	199.853	270.679
	34	1.007	4.43	1	394.945	230.029	267.737
	35	1.207	4.32	0	382.706	208.363	278.98
	36	1.324	4.332	0	389.734	252.473	269.368
	37	1.447	4.222	0	381.295	254.417	260.034
	38	1.235	4.26	0	378.541	198.559	280.235
	39	1.189	4.112	0	377.33	228.091	273.93
	40	1.181	4.158	0	377.389	231.49	270.404
	41	0.821	4.427	0	395.41	249.067	267.405
	42	1.154	4.289	0	390.167	220.123	267.419
	43	1.107	4.294	0	390.061	257.628	270.341
	44	1.194	4.31	0	386.309	195.886	280.805
	45	1.149	4.162	0	378.785	203.65	278.172
	46	1.233	4.237	0	377.98	175.946	281.488
	47	1.195	4.206	0	377.775	181.744	279.881
	48	1.223	4.164	0	383.153	211.543	275.578
	49	1.193	4.235	1	383.307	205.227	269.537
	50	1.116	4.202	1	378.213	216.804	270.146
	51	1.178	4.253	1	386.021	231.306	276.229
	52	1.145	4.198	0	380.943	217.814	274.428
	53	1.327	4.11	0	378.472	274.927	277.836
	54	1.115	4.164	0	385.036	252.297	274.605
	55	1.367	4.154	0	381.058	257.038	286.786
	56	1.105	4.252	0	395.419	296.334	277.148
	57	1.209	4.19	0	373.882	230.479	278.244
	58	0.921	4.276	1	385.055	251.496	260.831
	59	1.778	4.007	0	367.887	244.813	274.665
	60	1.358	4.176	0	368.834	239.537	284.089
	61	1.306	4.126	1	379.279	250.175	271.131
	62	0.949	4.256	1	391.223	251.987	271.64
	63	0.976	4.244	0	383.043	179.472	272.407
	64	1.261	4.064	0	376.792	219.621	276.498
	65	1.428	4.03	0	369.742	248.455	269.979
	66	2.001	3.722	0	358.921	258.509	279.933
	67	1.43	3.97	0	368.699	271.219	262.44
	68	1.174	4.151	0	373.221	224.933	279.674
	69	1.223	4.253	0	379.958	217.634	275.571
	70	1.152	4.213	0	387.617	257.863	278.307
	71	1.253	4.07	0	376.024	269.677	275.407
	72	1.314	4.101	0	377.004	233.126	266.557
	73	1.212	4.125	0	372.35	196.732	275.318
	74	1.186	4.065	0	372.64	222.788	269.704
	75	1.172	4.271	0	383.048	224.042	274.916
	76	1.335	4.101	0	379.892	230.21	281.687
	77	1.507	3.997	0	363.594	247.493	288.216
	78	1.429	3.892	0	356.595	268.784	271.874
	79	1.206	4.011	0	376.249	244.111	276.841
	80	1.247	4.097	0	371.924	201.101	274.864
	81	1.129	4.211	0	382.12	196.721	276.94
	82	1.117	4.171	0	382.613	199.025	279.348
	83	1.219	4.159	1	376.563	209.443	264.049
	84	1.043	4.228	0	379.491	237.159	278.819
	85	1.176	4.183	0	379.246	254.183	270.425
	86	1.264	4.044	0	369.893	220.153	268.402
	87	1.188	4.215	0	380.317	261.031	274.27
	88	1.4	4.18	0	375.942	266.905	273.829
	89	1.204	4.236	0	388.216	281.049	276.247
	90	1.316	4.109	0	369.062	240.509	265.623
	91	1.249	4.066	0	374.779	239.917	269.948
	92	1.234	4.112	0	380.544	267.249	270.765
	93	1.196	4.066	0	366.353	266.156	268.765
	94	1.177	4.174	0	384.96	253.537	282.061
	95	1.297	4.042	0	376.237	297.38	274.623
	96	1.628	4.046	0	366.165	267.934	271.519
	97	1.241	4.193	0	384.011	256.691	273.683
	98	1.365	4.103	0	378.17	258.137	263.138
	99	1.24	4.132	0	377.363	258.634	271.704
	100	1.262	4.068	0	373.585	234.521	266.613
	101	1.289	4.199	1	381.508	266.412	270.87
	102	1.179	4.146	0	381.834	313.807	275.641
	103	1.13	4.089	0	377.814	282.267	278.818
	104	1.087	4.265	0	381.306	274.007	280.462
	105	1.217	4.152	0	378.721	271.355	276.078
	106	1.279	4.132	0	379.877	247.748	266.111
	107	1.231	4.084	0	369.703	256.285	279.992
	108	1.119	4.188	0	376.773	217.021	287.471
	109	1.065	4.173	0	385.121	244.386	285.796
	110	1.153	4.246	0	380.802	233.123	280.956
	111	1.09	4.25	0	390.362	255.175	283.344
	112	1.249	4.189	0	381.438	233.868	275.74
	113	0.977	4.219	0	393.535	254.172	272.927
	114	1.084	4.286	0	388.718	232.645	272.73
	115	1.147	4.14	0	377.577	223.855	279.783
	116	1.257	4.157	0	378.463	223.593	268.757
	117	1.288	4.03	0	374.775	265.712	271.515
	118	1.28	4.157	0	373.291	249.907	276.862
	119	1.109	4.176	0	378.743	241.596	282.971
	120	1.209	4.124	0	371.532	269.55	273.423
	121	1.18	4.133	0	375.664	239.471	281.689
	122	1.107	4.225	0	382.877	218.058	281.147
	123	1.365	4.108	0	367.367	222.994	269.073
	124	1.453	4.2	0	377.239	252.485	281.132
	125	1.189	4.231	0	385.012	251.945	274.504
	126	1.242	4.124	0	378.82	280.268	276.959
	127	1.248	4.198	0	373.947	234.962	277.151
	128	1.149	4.078	0	372.655	212.086	280.931
	129	1.223	4.174	0	377.56	251.828	277.331
	130	1.089	4.213	0	390.681	245.56	268.106
	131	1.161	4.214	0	376.207	238.858	279.024
	132	1.26	4.28	0	387.939	237.711	282.33
	133	1.411	4.188	0	374.495	231.06	279.056
	134	1.214	4.272	0	384.345	217.061	282.327
	135	1.393	4.054	0	373.651	233.359	281.749
	136	1.353	4.244	0	381.202	229.82	279.038
	137	1.413	4.157	0	374.464	203.409	281.808
	138	1.243	4.158	0	367.896	176.316	272.042
	139	1.505	3.935	0	357.207	224.762	270.571
	140	1.529	4.061	0	371.369	207.073	274.877
	141	1.305	4.093	0	372.363	254.818	282.198
	142	1.169	4.104	0	377.64	249.435	271.623
	143	1.208	4.2	0	372.446	246.191	271.214
	144	1.279	4.188	0	376.057	251.073	269.759
	145	1.151	4.086	0	377.187	253.615	279.618
	146	1.362	4.05	0	375.934	283.926	273.865
	147	1.302	4.191	0	372.263	243.265	282.151
	148	1.341	4.09	0	371.611	236.135	274.526
	149	1.134	4.135	0	380.539	260.058	274.481
	150	1.269	4.133	0	373.989	264.442	271.244
	151	1.2	4.097	0	370.441	228.925	272.672
	152	1.276	4.161	0	380.894	269.421	273.526
	153	1.169	4.266	0	382.638	259.207	274.348
	154	1.317	4.094	0	376.135	293.151	271.361
	155	1.236	4.162	0	372.522	282.283	276.462
	156	1.444	4.011	0	367.1	264.733	269.481
	157	1.203	4.088	0	366.199	233.937	263.437
	158	1.109	4.221	0	382.04	257.843	271.994
	159	1.324	4.194	0	375.018	263.193	269.602
	160	1.198	4.172	0	376.589	265.706	273.135
	161	1.357	3.969	0	366.129	240.472	262.044
	162	1.302	4.112	0	370.789	236.386	266.671
	163	1.184	4.09	0	377.365	256.555	278.206
	164	1.303	4.221	0	376.806	232.638	274.639
	165	1.186	4.235	0	378.665	249.66	276.38
	166	1.298	4.156	0	372.647	259.205	269.578
	167	1.28	4.005	0	369.708	261.654	272.55
	168	1.065	4.082	0	375.513	301.667	280.465
	169	1.283	4.054	0	370.353	266.491	277.182
	170	1.174	4.102	0	371.245	258.245	272.67
	171	1.264	4.176	0	372.329	260.149	273.993
	172	1.126	4.206	0	380.418	243.834	271.524
	173	1.098	4.363	1	385.089	243.711	265.429
	174	1.089	4.406	1	389.685	250.36	267.533
	175	1.208	4.327	1	392.494	233.912	265.902
	176	0.814	4.279	1	389.507	253.005	273.521
	177	1.119	4.403	1	392.975	258.947	260.564
	178	1.292	4.132	0	366.954	226.622	278.828
	179	1.17	4.174	0	378.053	257.57	270.946
	180	0.842	4.294	0	386.706	261.912	275.938
	181	1.267	4.167	0	377.48	247.633	273.534
	182	1.158	4.159	0	378.092	228.473	273.19
	183	1.199	4.242	0	377.823	247.863	280.637
	184	1.1	4.262	0	383.357	269.619	275.572
	185	1.324	4.049	0	370.89	270.025	262.763
	186	1.181	4.112	0	376.18	260.04	270.908
	187	1.197	4.25	0	380.715	263.156	271.748
	188	1.202	4.256	0	383.778	283.242	275.099
	189	1.39	4.062	0	367.319	239.896	275.593
	190	1.308	4.186	0	373.232	243.88	271.641
	191	1.29	4.181	0	367.696	229.753	270.975
	192	1.254	4.224	0	377.011	229.432	274.446
	193	1.235	4.06	0	371.487	275.513	267.653
	194	1.151	4.183	0	376.508	252.558	273.52
	195	1.138	4.178	0	370.343	270.553	277.98
	196	1.301	4.266	0	374.41	240.788	287.981
	197	1.132	4.29	0	387.448	261.308	283.406
	198	1.025	4.292	1	386.653	244.188	273.62
	199	1.105	4.266	0	381.649	250.913	276.035
	200	1.23	4.224	0	383.765	235.788	272.737
	201	1.228	4.194	0	383.343	211.295	270.533
	202	1.243	4.12	0	376.701	248.167	274.686
	203	1.267	4.183	0	373.234	205.209	271.138
	204	1.361	4.183	0	378.259	231.182	270.777
	205	1.272	4.126	0	375.774	256.781	266.562
	206	1.425	4.233	0	379.647	264.565	274.809
	207	1.232	4.153	0	377.318	235.767	278.554
	208	1.294	4.129	0	372.873	234.931	263.814
	209	1.238	4.136	0	371.584	213.154	268.305
	210	1.234	4.085	0	374.606	230.183	278.546
	211	1.093	4.25	0	388.212	241.354	282.489
	212	1.284	4.212	0	376.866	214.149	278.687
	213	1.419	4.101	0	367.895	215.786	272.109
	214	1.136	4.098	0	378.451	247.621	274.441
	215	1.201	4.163	0	374.784	240.382	269.99
	216	1.248	4.173	0	379.048	197.823	265.311
	217	1.062	4.151	0	383.27	236.007	267.298
	218	1.237	4.177	0	374.316	225.434	267.209
	219	1.283	4.173	0	376.587	206.545	271.443
	220	1.115	4.22	0	376.563	231.893	274.266
	221	1.282	4.178	0	375.947	237.605	277.658
	222	1.106	4.134	0	377.273	212.685	275.15
	223	1.059	4.16	0	380.901	211.225	272.216
	224	1.309	4.214	0	372.588	199.191	274.383
	225	1.304	4.328	0	382.987	210.272	275.904
	226	1.32	4.136	0	377.058	254.128	270.607
	227	1.362	4.303	0	380.304	216.718	277.38
	228	1.259	4.235	0	378.57	245.158	273.833
	229	1.334	4.069	0	368.596	226.685	264.233
	230	1.409	4.218	0	376.894	219.722	273.302
	231	1.257	4.221	0	376.374	236.739	272.776
	232	1.215	4.215	0	378.283	233.012	270.698
	233	1.687	4.272	0	392.408	297.224	268.115
	234	1.447	4.159	0	387.496	270.562	262.634
	235	1.301	4.155	0	376.459	235.617	266.902
	236	1.209	4.147	0	375.443	220.717	277.432
	237	1.15	4.25	0	382.894	233.828	276.135
	238	1.337	4.247	0	376.168	215.275	273.941
	239	1.35	4.14	0	373.328	251.909	269.149
	240	1.046	4.206	0	389.976	272.148	269.906
	241	1.406	4.077	0	380.223	215.327	277.007
	242	1.281	4.206	0	375.428	207.525	282.485
	243	1.229	4.188	0	378.565	212.067	274.91
	244	1.474	4.2	0	368.388	225.596	282.426
	245	1.362	4.098	0	366.765	239.809	270.852
	246	1.308	4.183	0	374.849	232.232	278.569
	247	1.38	4.053	0	371.144	246.301	268.317
	248	1.255	4.151	0	372.045	271.717	274.715
	249	1.135	4.214	0	379.828	228.183	278.253
	250	1.331	4.196	0	375.391	228.352	275.1
	251	1.154	4.135	0	375.612	244.024	273.509
	252	1.186	4.115	0	372.245	264.955	277.043
	253	1.203	4.122	0	370.751	231.076	273.064
	254	1.206	4.191	0	376.247	230.801	284.056
	255	1.313	4.188	0	377.204	225.893	278.049
	256	1.235	4.194	0	377.529	217.984	268.749
	257	1.322	4.028	0	371.419	240.416	265.718
	258	1.291	4.126	0	378.716	232.622	275.639
	259	1.269	4.206	0	375.812	238.994	278.835
	260	1.255	4.105	0	377.643	271.125	281.2
	261	1.227	4.15	0	378.36	254.805	273.445
	262	1.345	4.109	0	370.404	245.51	270.676
	263	1.274	4.237	0	378.685	239.069	276.33
	264	1.284	4.202	0	378.459	213.539	282.939
	265	1.209	4.266	0	387.698	235.132	274.804
	266	0.989	4.229	0	386.183	269.19	259.732
	267	1.158	4.259	0	390.52	222.479	264.186
	268	1.172	4.139	0	373.04	261.789	273.545
	269	1.323	4.223	0	376.76	243.037	270.158
	270	1.297	4.15	0	375.674	220.487	279.248
	271	1.256	4.107	0	368.535	213.363	265.139
	272	1.263	4.205	0	375.153	227.792	276.433
	273	1.328	4.214	0	379.675	258.038	272.668
	274	1.366	4.191	0	380.652	258.626	280.164
	275	1.356	4.075	0	371.486	217.223	273.239
	276	1.265	4.175	0	378.246	231.918	274.12
	277	1.319	4.083	0	370.631	240.737	267.323
	278	1.343	4.154	0	376.743	229.641	268.226
	279	1.225	4.246	0	385.517	230.341	277.901
	280	1.293	4.083	0	378.251	242.44	266.924
	281	1.329	4.134	0	369.451	233.819	272.651
	282	1.386	4.252	0	383.519	249.677	282.797
	283	1.173	4.247	0	381.479	254.456	272
	284	1.441	4.144	0	371.68	220.626	270.348
	285	1.184	4.104	0	379.431	307.055	269.608
	286	1.313	4.109	0	375.184	250.454	275.504
	287	1.252	4.128	0	375.915	283.771	272.241
	288	1.065	4.191	0	386.951	284.606	274.602
	289	1.358	4.097	0	376.02	272.61	273.102
	290	1.457	3.908	0	361.233	235.191	280.825
	291	1.254	4.077	0	367.921	239.734	271.359
	292	1.288	4.054	0	378.942	279.766	274.507
	293	1.276	4.101	0	371.024	240.514	270.509
	294	1.211	4.2	0	379.645	238.239	275.285
	295	1.211	4.276	0	380.988	258.539	276.629
	296	1.461	4.186	0	376.13	216.722	275.925
	297	1.22	4.234	0	389.585	263.455	277.401
	298	1.175	4.302	0	388.948	244.273	276.432
	299	1.376	4.155	0	369.369	220.144	270.937
	300	1.409	4.119	0	369.815	243.671	266.374
	301	1.384	4.164	0	374.632	235.847	272.638
	302	1.165	4.209	0	374.427	262.119	270.342
	303	1.374	4.198	0	386.335	283.551	277.684
	304	1.349	4.131	0	380.671	249.741	280.909
	305	1.283	4.132	0	375.552	224.621	271.146
	306	1.377	4.239	0	377.597	232.692	271.883
	307	1.205	4.091	0	381.82	254.001	274.038
	308	1.462	4.06	0	372.009	230.163	268.879
	309	1.334	4.033	0	375.509	253.979	272.055
	310	1.216	4.144	0	377.038	266.895	277.126
	311	1.199	4.197	0	377.905	243.209	279.355
	312	1.326	4.036	0	375.284	287.965	271.851
	313	1.466	4.131	0	371.498	233.037	267.585
	314	1.451	4.138	1	373.501	221.875	262.473
	315	1.446	4.051	0	365.551	221.316	271.242
	316	1.531	4.032	1	372.574	286.772	270.453
	317	1.412	3.932	1	361.452	254.054	270.108
	318	1.557	3.91	0	359.989	235.715	275.131
	319	1.214	4.199	0	378.758	267.508	279.772
	320	1.319	4.182	0	372.436	245.224	281.569
	321	1.288	4.233	0	384.545	269.461	270.618
	322	1.337	4.195	0	380.836	244.861	269.162
	323	1.198	4.179	0	377.162	222.514	272.713
	324	1.287	4.164	0	376.419	248.884	273.908
	325	1.3	4.107	0	373.984	238.998	269.582
	326	1.216	4.108	0	377.87	258.871	285.488
	327	1.292	4.163	0	375.601	227.895	267.503
	328	1.165	4.194	0	378.767	256.421	265.164
	329	1.235	4.224	0	383.287	261.445	279.149
	330	1.264	4.253	0	379.913	228.576	277.642
	331	1.343	4.191	0	371.516	250.595	277.081
	332	1.184	4.192	0	386.851	230.554	274.458
	333	1.217	4.188	0	383.531	249.654	268.636
	334	1.298	4.131	0	373.499	235.227	266.81
	335	1.2	4.148	0	380.989	250.449	268.271
	336	1.182	4.347	0	393.471	262.853	280.006
	337	1.164	4.218	0	384.107	275.571	276.233
	338	1.112	4.23	0	378.86	249.361	277.408
	339	1.378	4.129	0	370.597	240.943	268.433
	340	1.233	4.166	0	377.307	240.356	274.484
	341	1.235	4.156	0	372.178	231.327	270.328
	342	1.22	4.099	0	374.754	264.159	272.635
	343	1.405	4.118	0	371.397	217.307	270.624
	344	1.482	4.214	0	373.873	221.83	281.848
	345	1.694	4.039	0	376.285	248.26	273.456
	346	1.744	4.085	0	366.72	224.365	276.971
	347	1.327	4.203	0	382.257	239.249	275.858
	348	1.23	4.171	0	384.153	237.052	274.131
	349	1.383	4.087	0	375.999	238.259	271.732
	350	1.223	4.207	0	385.557	259.521	278.663
	351	1.274	4.25	0	381.437	249.823	278.699
	352	1.311	4.174	0	373.661	239.719	274.956
	353	1.249	4.19	0	378.258	249.555	271.597
	354	1.224	4.155	0	380.56	216.163	267.233
	355	1.291	4.174	0	370.923	210.342	280.05
	356	1.27	4.171	0	374.959	207.06	272.7
	357	1.247	4.256	0	382.85	202.253	272.696
	358	1.267	4.222	0	374.302	217.576	274.096
	359	1.125	4.209	0	382.853	222.347	277.311
	360	1.291	4.097	0	368.889	219.444	276.32
	361	1.406	4.161	0	370.365	213.252	264.884
	362	1.209	4.327	0	396.442	269.233	268.684
	363	1.367	4.135	1	374.644	253.629	269.718
	364	1.195	4.181	0	381.556	288.566	272.567
	365	1.059	4.179	0	378.53	273.5	278.132
	366	1.288	4.065	0	372.777	288.546	271.856
	367	1.169	4.11	0	376.882	250.972	280.694
	368	1.145	4.156	0	376.45	248.783	284.131
	369	1.208	4.145	0	376.132	272.641	274.81
	370	1.194	4.044	0	364.664	309.921	277.5
	371	1.378	4.129	0	387.495	257.875	264.014
	372	1.344	4.214	0	379.848	280.994	280.599
	373	1.089	4.215	0	383.245	267.618	276.325
	374	1.08	4.255	0	387.931	258.763	274.18
	375	1.121	4.187	0	384.927	275.836	280.615
	376	1.278	4.134	0	379.517	276.202	273.834
	377	1.14	4.135	0	376.688	296.492	273.318
	378	1.277	4.068	0	373.327	267.495	263.903
	379	1.216	4.149	0	373.208	297.422	288.105
	380	0.965	4.226	0	389.472	294.593	266.568
	381	1.201	4.221	0	383.551	252.494	265.122
	382	1.204	4.19	0	386.492	259.926	270.799
	383	1.3	4.333	0	389.227	269.499	284.46
	384	1.15	4.15	0	375.023	258.806	276.727
	385	1.382	4.033	1	373.106	304.745	276.858
	386	1.07	4.216	1	389.682	307.808	273.494
	387	1.274	4.074	0	368.286	278.734	279.911
	388	1.247	4.283	0	386.531	256.481	277.683
	389	1.201	4.164	0	378.904	274.907	278.846
	390	1.236	4.095	0	372.756	241.124	264.965
	391	1.186	4.139	0	377.19	246.36	265.604
	392	1.191	4.274	0	389.172	260.356	274.869
	393	1.284	4.158	0	375.695	247.344	266.635
	394	1.182	4.1	0	369.755	241.196	270.447
	395	1.217	4.186	0	383.747	264.794	279.123
	396	0.919	4.387	1	395.622	260.609	264.047
	397	0.985	4.183	0	377.529	273.289	270.454
	398	0.98	4.085	0	370.556	262.87	275.945
	399	0.905	4.454	0	395.354	271.323	283.066
	400	1.206	3.934	0	358.64	257.739	281.147
	401	1.423	4.117	0	366.222	317.192	269.371
	402	1.632	4.241	0	376.254	358.468	273.356
	403	1.176	4.093	0	369.257	301.267	282.957
	404	1.075	4.202	0	377.203	271.51	273.285
	405	1.162	4.175	0	373.906	260.802	276.722
	406	1.275	4.272	0	374.485	298.665	275.045
	407	1.369	3.99	1	371.203	305.198	266.017
	408	1.199	4.044	0	372.034	258.738	273.058
	409	0.714	4.239	0	378.855	242.335	274.947
	410	1.308	4.155	0	372.354	249.067	291.159
	411	1.231	4.164	0	368.779	235.919	264.726
	412	1.423	4.097	0	370.295	220.739	277.983
	413	1.223	4.048	0	374.743	252.151	274.593
	414	1.342	4.173	0	370.874	235.916	266.058
	415	1.315	4.191	0	375.793	212.802	270.456
	416	1.307	3.969	0	370.445	271.304	260.663
	417	1.168	4.277	0	390.533	216.67	278.127
	418	1.206	4.311	0	384.305	232.091	276.739
	419	1.224	4.158	0	375.675	212.898	271.578
	420	1.354	4.291	0	378.609	217.388	276.294
	421	1.276	4.134	0	375.511	214.105	271.556
	422	1.392	4.133	0	373.663	217.416	271.847
	423	1.296	4.195	0	381.082	209.06	272.065
	424	1.398	4.13	0	374.866	242.454	274.582
	425	1.254	4.175	0	379.308	213.704	266.767
	426	1.334	4.182	0	383.151	213.965	266.538
	427	1.239	4.16	0	376.521	212.898	270.701
	428	1.057	4.232	0	380.61	243.318	276.875
	429	1.177	4.043	0	375.3	247.219	273.576
	430	1.311	4.125	0	373.535	191.14	271.703
	431	1.268	4.235	0	374.362	207.86	275.215
	432	1.36	4.123	0	377.137	216.004	267.146
	433	1.286	4.144	0	376.413	225.837	274.356
	434	1.289	4.162	0	381.172	239.372	274.488
	435	1.273	4.057	0	368.967	218.538	271.637
	436	1.442	4.148	0	370.618	238.133	268.523
	437	1.273	4.116	0	375.492	211.871	269.712
	438	1.303	4.026	0	372.359	220.074	269.865
	439	1.268	4.104	0	374.327	215.442	264.989
	440	1.301	4.177	0	375.427	232.014	275.644
	441	1.315	4.056	0	371.164	258.863	263.872
	442	1.265	4.222	0	381.762	238.562	268.469
	443	1.449	4.053	0	370.7	236.141	269.122
	444	1.22	4.128	0	377.739	256.48	278.532
	445	1.46	4.101	0	372.799	203.791	274.207
	446	1.405	4.125	0	375.811	234.193	264.596
	447	1.593	4.135	0	374.903	235.692	273.455
	448	1.156	4.218	0	377.99	211.54	274.735
	449	1.336	4.191	0	378.091	198.966	272.418
	450	1.3	4.124	0	377.489	226.557	270.457
	451	1.261	4.185	0	378.302	229.481	273.763
	452	1.419	4	0	361.03	255.24	281.002
	453	1.342	4.04	0	373.938	229.425	267.45
	454	1.404	4.104	0	371.927	210.144	274.059
	455	1.242	4.212	0	380.97	215.305	277.436
	456	1.259	4.174	0	380.053	225.563	271.675
	457	1.321	4.042	0	368.678	203.846	265.249
	458	1.264	4.139	0	371.655	248.938	268.793
	459	1.284	4.144	0	377.197	233.289	275.988
	460	1.386	4.157	0	379.323	248.996	270.172
	461	1.258	4.194	0	382.311	237.06	273.946
	462	1.216	4.085	0	374.143	215.873	280.317
	463	1.375	4.118	0	376.566	229.618	271.009
	464	1.389	4.076	0	370.953	219.842	270.526
	465	1.443	4.139	0	371.941	219.023	275.584
	466	1.365	4.109	0	369.683	208.429	265.453
	467	1.382	4.14	0	376.426	212.013	274.628
	468	1.344	4.129	0	370.289	202.829	282.553
	469	1.422	4.172	0	372.453	237.439	275.681
	470	1.333	4.009	0	372.036	260.134	271.402
	471	1.389	4.113	0	373.068	236.984	259.307
	472	1.258	4.221	0	382.715	225.304	272.624
	473	1.341	4.198	0	381.263	221.189	274.001
	474	1.23	4.163	0	380.486	220.859	270.714
	475	1.288	4.234	0	382.867	223.945	278.28
	476	1.365	4.175	0	376.885	227.799	280.853
	477	1.425	4.129	0	369.791	217.83	271.624
	478	1.333	4.087	0	370.807	219.907	274.019
	479	1.285	4.092	0	378.489	270.795	267.81
	480	1.346	4.153	0	377.314	240.45	270.747
	481	1.503	4.131	0	370.652	230.012	274.795
	482	1.823	3.848	0	367.669	305.091	278.38
	483	1.35	4.067	0	364.925	263.211	269.166
	484	1.413	4.165	0	371.481	266.754	279.817
	485	1.343	4.133	0	379.057	293.759	275.784
	486	1.671	3.948	0	360.31	274.075	283.686
	487	1.429	4.083	0	363.721	286.077	283.349
	488	1.219	4.157	0	372.78	245.996	284.262
	489	1.697	3.974	0	363.223	269.933	275.68
	490	1.727	3.906	0	362.587	208.786	274.533
	491	1.624	3.956	0	362.216	224.436	273.03
	492	1.267	4.035	0	372.398	268.199	274.524
	493	1.658	3.941	0	362.596	221.795	267.3
	494	1.633	3.972	0	358.35	241.899	280.943
	495	1.331	4.001	0	374.902	267.276	266.613
	496	1.339	4.238	0	375.653	201.123	277.264
	497	1.307	4.19	0	378.405	231.478	279.552
	498	1.412	4.076	0	365.211	279.114	286.948
	499	1.42	4.125	0	373.265	264.511	286.56
	500	1.331	4.012	0	373.467	245.116	272.587
	501	1.447	3.909	0	364.941	250.064	277.264
	502	1.343	4.187	0	377.373	268.37	279.405
	503	1.362	4.073	0	380.161	294.105	274.698
	504	1.438	3.96	0	359.962	254.927	282.914
	505	1.681	3.904	0	363.292	255.849	279.24
	506	1.369	4.143	0	378.08	256.457	276.473
	507	1.421	4.194	0	378.221	237.076	271.331
	508	1.43	4.105	0	367.264	228.515	274.736
	509	1.39	4.082	0	373.817	223.936	272.254
	510	1.377	4.16	0	371.948	222.644	277.416
	511	1.424	4.194	0	376.888	223.549	284.996
	512	1.451	4.148	0	374.515	206.371	279.015
	513	1.443	4.074	0	368.484	191.271	277.289
	514	1.319	4.112	0	372.191	220.823	268.75
	515	1.243	4.134	0	375.015	220.664	267.387
	516	1.326	4.163	0	377.899	226.264	269.61
	517	1.512	4.086	0	372.754	218.213	266.281
	518	1.361	4.318	0	385.999	264.504	283.069
	519	1.355	4.089	0	370.668	242.609	272.009
	520	1.407	4.13	0	372.527	237.353	273.185
	521	1.345	4.124	0	377.328	236.443	268.836
	522	1.245	4.178	0	381.99	269.204	280.28
	523	1.435	4.142	0	369.917	200.664	278.785
	524	1.354	3.973	0	367.188	233.013	276.778
	525	1.321	4.139	0	367.97	223.488	273.403
	526	1.314	4.128	0	373.583	235.705	275.008
	527	1.301	4.171	0	376.862	236.324	272.35
	528	1.19	4.149	0	376.108	233.942	271.11
	529	1.383	4.216	0	373.454	231.713	276.564
	530	1.349	4.092	0	372.877	236.267	268.937
	531	1.385	4.226	0	380.359	224.403	275.002
	532	1.33	4.188	0	379.198	245.054	272.069
	533	1.477	4.171	0	377.803	237.062	276.441
	534	1.337	4.164	0	374.678	223.57	271.022
	535	1.212	4.18	0	381.018	228.15	270.331
	536	1.357	4.087	0	372.649	250.205	280.808
	537	1.643	4.005	0	370.793	270.895	281.993
	538	1.551	3.964	0	367.616	254.926	282.313
	539	1.419	4.017	0	365.651	260.465	272.734
	540	1.201	4.072	1	384.214	283.226	262.409
	541	1.344	4.07	0	381.794	279.693	284.265
	542	1.452	4.138	0	371.463	246.081	278.001
	543	1.448	3.967	0	367.821	236.448	275.25
	544	1.307	4.031	0	373.195	268.797	282.507
	545	1.362	4.202	0	379.277	255.352	267.947
	546	1.471	4.049	0	366.528	227.263	271.709
	547	1.567	3.959	0	361.347	249.246	282.12
	548	1.507	4.079	0	378.028	277.493	277.345
	549	1.443	4.082	0	373.222	235.68	269.469
	550	1.295	4.206	0	375.343	232.787	269.242
	551	1.518	4.18	0	380.473	247.914	268.41
	552	1.214	4.296	0	390.448	271.39	277.658
	553	1.156	4.218	1	386.956	232.477	258.803
	554	1.155	4.138	0	380.092	241.283	281.689
	555	1.41	4.138	0	370.021	232.802	266.939
	556	1.285	4.138	0	376.619	241.153	272.57
	557	1.344	4.038	0	372.948	250.225	273.503
	558	1.566	4.185	0	372.74	238.004	274.79
	559	1.549	3.908	0	366.421	261.865	275.785
	560	1.539	4.075	0	377.915	293.063	277.565
	561	1.559	3.885	0	362.724	274.36	281.803
	562	1.215	4.062	0	371.183	254.824	277.614
	563	1.141	4.424	0	389.762	305.645	279.169
	564	1.126	4.143	0	383.023	275.411	270.851
	565	1.209	4.074	0	371.865	238.771	274.863
	566	1.222	4.153	0	382.709	252.541	268.435
	567	1.322	4.144	0	369.727	233.076	271.701
	568	1.334	4.181	0	375.174	232.731	271.608
	569	1.289	4.215	0	380.914	238.131	270.199
	570	1.428	4.242	0	383.212	244.911	278.268
	571	1.34	4.159	0	370.624	220.39	273.779
	572	1.171	4.35	0	386.383	236.551	286.291
	573	1.039	4.196	0	379.527	235.247	275.62
	574	1.349	4.324	0	380.028	233.682	280.605
	575	1.208	4.259	0	377.863	204.243	272.617
	576	1.218	4.153	0	374.616	212.773	273.826
	577	1.278	4.138	0	370.905	193.868	273.874
	578	1.268	4.145	0	372.846	204.186	269.021
	579	1.38	4.086	0	369.516	214.802	273.237
	580	1.312	4.141	0	378.398	235.391	270.222
	581	1.353	4.128	0	371.051	205.063	268.531
	582	1.365	4.14	0	372.248	200.446	271.081
	583	1.262	4.159	0	377.481	211.271	274.075
	584	1.319	4.137	0	374.291	196.553	266.972
	585	1.164	4.185	0	381.261	194.235	269.935
	586	1.277	4.167	0	382.641	184.297	273.409
	587	1.244	4.102	0	374.009	213.618	267.519
	588	1.287	4.148	0	374.992	223.716	271.954
	589	1.243	3.957	0	365.651	244.005	275.527
	590	1.72	3.819	0	351.606	226.225	279.406
	591	1.395	3.914	0	363.78	233.56	263.377
	592	1.405	4.121	0	383.074	283.603	277.666
	593	1.473	4.118	0	372.972	242.835	275.731
	594	1.22	4.286	0	373.072	205.803	279.624
	595	1.179	4.092	0	377.068	261.94	273.098
	596	1.178	4.097	0	370.666	246.476	279.357
	597	1.278	4.049	0	368.131	240.828	267.575
	598	1.007	4.131	0	383.334	260.219	281.096
	599	1.147	4.222	0	380.859	249.001	270.913
	600	1.187	4.217	0	386.55	235.738	277.606
	601	1.169	4.199	0	378.942	229.651	277.263
	602	1.213	4.194	0	381.55	234.153	266.973
	603	1.284	4.147	0	374.238	222.978	268.246
	604	1.245	4.14	0	377.042	218.981	270.626
	605	1.285	4.184	0	375.147	213.49	267.273
	606	1.197	4.257	0	383.874	234.211	276.97
	607	1.401	4.209	0	384.866	227.037	271.028
	608	1.188	4.201	0	374.328	222.285	275.903
	609	1.201	4.184	0	381.591	217.268	270.935
	610	1.33	4.361	0	390.202	222.32	286.917
	611	1.248	4.149	0	377.524	252.606	271.754
	612	1.215	4.243	0	381.251	226.61	278.016
	613	1.208	4.125	0	373.321	193.54	275.174
	614	1.082	4.207	0	381.444	198.067	273.804
	615	1.303	4.23	0	378.904	226.499	281.468
	616	1.302	4.241	0	381.863	222.369	272.058
	617	1.179	4.223	0	384.981	220.567	271.521
	618	1.213	4.211	0	379.616	223.399	275.207
	619	1.235	4.176	0	373.137	212.271	276.318
	620	1.223	4.127	0	368.392	203.139	272.213
	621	1.116	4.211	0	382.434	223.975	272.536
	622	1.182	4.302	0	387.236	226.91	280.8
	623	1.59	4.127	0	378.68	221.852	271.37
	624	1.49	4.128	0	376.071	222.189	271.44
	625	1.137	4.219	0	376.362	205.991	276.619
	626	1.333	4.172	0	373.861	211.98	271.126
	627	0.954	4.334	1	387.738	210.113	271.454
	628	1.038	4.399	1	392.964	233.786	259.675
	629	1.12	4.371	1	388.692	208.851	262.136
	630	1.115	4.331	1	387.588	220.196	272.374
	631	1.067	4.349	1	394.249	250.487	261.274
	632	1.197	4.392	1	388.688	218.254	266.844
	633	1.351	4.117	0	379.649	255.435	278.281
	634	1.197	4.214	0	376.068	205.646	278.014
	635	1.253	4.147	0	371.587	223.711	269.058
	636	1.388	4.189	0	373.606	233.512	274.218
	637	1.158	4.087	0	379.064	264.14	270.563
	638	1.148	4.136	0	378.91	259.87	276.488
	639	1.206	4.062	0	381.726	263.182	281.572
	640	1.207	4.026	0	369.972	275.131	271.309
	641	1.529	4.216	0	385.49	257.693	271.384
	642	1.438	4.194	0	377.341	222.164	271.893
	643	1.458	4.236	0	379.572	197.064	278.531
	644	1.459	4.26	0	387.575	247.563	279.256
	645	1.25	4.106	0	369.69	219.02	277.634
	646	1.196	4.19	0	386.155	243.909	269.73
	647	1.567	4.188	0	368.932	246.573	281.512
	648	1.351	4.139	0	379.45	238.709	268.205
	649	1.623	4.14	0	378.841	237.973	283.196
	650	1.493	4.173	0	379.896	237.763	270.082
	651	1.181	4.145	0	380.589	201.917	271.153
	652	1.661	4.107	0	375.687	225	276.72
	653	1.697	4.16	0	372.529	238.822	281.198
	654	1.761	4.083	0	380.181	249.16	283.363
	655	1.652	4.074	0	372.357	215.859	277.225
	656	1.741	3.978	0	374.856	241.48	270.974
	657	1.272	4.201	0	385.493	230.145	273.042
	658	1.268	4.168	0	374.555	203.992	269.826
	659	1.373	4.18	0	382.314	228.38	279.388
	660	1.185	4.211	0	381.87	205.957	272.805
	661	1.302	4.214	0	376.697	213.499	275.913
	662	1.287	4.172	0	369.058	180.499	268.948
	663	1.137	4.308	0	386.731	214.597	267.988
	664	1.202	4.215	0	379.265	213.794	276.529
	665	1.082	4.222	0	388.64	260.153	285.162
	666	1.25	4.137	0	370.199	185.777	273.665
	667	1.399	4.13	0	373.18	196.126	274.675
	668	1.198	4.206	0	380.214	207.601	276.395
	669	1.161	4.12	0	378.424	194.342	267.374
	670	1.28	4.16	0	373.959	204.121	273.349
	671	1.079	4.36	1	388.244	189.091	257.25
	672	1.103	4.159	0	380.262	211.552	271.426
	673	1.311	4.17	0	375.161	226.462	271.752
	674	1.249	4.261	0	383.484	248.472	273.481
	675	1.31	4.148	0	374.881	242.84	275.578
	676	1.496	4.164	0	373.469	244.351	277.788
	677	1.244	4.161	0	381.291	229.097	267.934
	678	1.385	4.114	0	372.542	198.286	273.949
	679	1.419	4.188	0	373.555	249.906	285.412
	680	1.239	4.103	0	375.24	206.234	271.491
	681	1.224	4.139	0	383.976	232.01	277.529
	682	1.514	4.106	0	370.858	223.221	274.503
	683	1.254	4.244	0	376.219	208.923	275.62
	684	1.299	4.229	0	373.742	218.88	274.197
	685	1.583	4.082	0	377.012	247.786	272.691
	686	1.234	4.167	0	371.826	215.235	274.119
	687	1.272	4.216	0	381.166	241.14	275.749
	688	1.247	4.252	0	376.896	213.657	278.109
	689	1.294	4.101	0	372.058	196.618	266.008
	690	1.077	4.271	0	392.382	295.36	267.394
	691	1.286	4.17	0	382.536	220.284	270.278
	692	1.306	4.174	0	376.881	245.011	275.848
	693	1.312	4.157	0	378.287	215.96	266.737
	694	1.296	4.3	0	387.192	240.963	278.562
	695	1.246	4.227	0	376.258	213.012	280.25
	696	1.157	4.243	0	378.163	212.142	276.883
	697	1.204	4.166	0	379.143	195.22	266.904
	698	1.231	4.252	0	382.819	228.713	282.81
	699	1.154	4.254	0	380.968	197.802	281.79
	700	1.413	4.14	0	370.544	218.508	274.015
	701	1.214	4.225	0	378.444	221.513	279.747
	702	1.283	4.205	0	377.349	229.272	279.626
	703	1.242	4.139	0	375.509	219.406	273.581
	704	1.38	4.134	0	373.382	232.193	272.61
	705	1.355	4.127	0	369.588	231.314	260.427
	706	1.13	4.186	0	389.068	230.318	263.943
	707	1.282	4.232	0	375.699	218.253	275.051
	708	1.169	4.147	0	379.475	228.987	273.429
	709	1.284	4.212	0	382.774	231.832	277.585
	710	1.247	4.215	0	380.253	243.358	283.463
	711	1.298	4.243	0	376.694	250.224	276.655
	712	1.309	4.171	0	377.636	261.782	269.598
	713	1.351	4.169	0	372.109	227.928	277.371
	714	1.341	4.165	0	375.115	226.756	271.547
	715	1.275	4.127	0	374.815	219.97	272.922
	716	1.161	4.135	0	376.064	241.03	276.778
	717	1.154	3.99	0	367.492	265.765	262.981
	718	0.843	4.304	1	391.814	261.127	266.74
	719	1.177	4.253	1	388.643	282.044	266.519
	720	1.322	4.228	0	374.686	221.519	278.47
	721	1.257	4.34	0	386.801	240.07	279.153
	722	1.099	4.311	0	390.973	249.761	279.874
	723	1.199	4.207	0	380.886	227.189	271.177
	724	1.171	4.298	0	380.598	227.679	290.427
	725	1.302	4.227	0	379.5	232.421	273.146
	726	1.234	4.202	0	382.181	218.494	274.641
	727	1.23	4.185	0	378.681	233.143	268.405
	728	1.36	4.234	0	371.958	209.583	273.653
	729	1.302	4.143	0	371.726	227.454	267.045
	730	1.319	4.173	0	372.954	217.038	275.7
	731	1.149	4.196	1	379.955	181.175	266.235
	732	1.322	4.193	0	374.086	223.034	280.533
	733	1.201	4.201	0	376.226	212.181	276.017
	734	1.228	4.094	0	370.736	215.207	270.072
	735	1.229	4.085	0	367.369	231.869	269.579
	736	1.33	4.112	0	370.419	220.641	272.396
	737	1.358	4.121	0	367.638	217.253	269.405
	738	1.334	4.268	0	376.343	213.412	279.817
	739	1.3	4.223	0	378.46	233.654	279.538
	740	1.245	4.109	0	377.023	264.742	267.746
	741	1.163	4.188	0	376.048	235.313	268.769
	742	0.933	4.322	1	392.638	226.037	273.392
	743	1.071	4.12	0	376.092	248.131	270.84
	744	0.914	4.116	0	372.72	225.129	276.721
	745	1.053	4.132	0	376.567	241.598	277.135
	746	0.91	4.298	0	380.929	207.736	284.126
	747	0.882	4.242	0	382.213	185.692	275.773
	748	0.928	4.274	0	377.855	206.062	279.876
	749	1.171	4.196	0	375.66	208.491	274.182
	750	1.144	4.196	0	372.72	181.757	268.382
	751	0.964	4.214	0	379.737	239.446	276.31
	752	1.317	4.123	0	372.529	209.137	279.789
	753	1.27	4.098	0	374.649	236.961	270.58
	754	1.171	4.215	0	376.52	209.118	276.514
	755	1.186	4.321	0	387.436	231.058	283.472
	756	1.252	4.123	0	376.676	210.749	273.181
	757	1.128	4.308	1	390.257	223.715	255.196
	758	1.108	4.494	1	395.641	222.452	268.186
	759	1.308	4.235	0	381.468	263.327	272.978
	760	1.259	4.158	0	372.721	210.022	270.217
	761	1.4	4.169	0	379.227	226.394	280.287
	762	1.451	4.246	0	380.262	245.343	271.046
	763	1.196	4.218	0	379.168	212.543	270.35
	764	1.345	4.175	0	372.798	251.596	269.652
	765	1.24	4.198	0	373.559	222.024	274.347
	766	1.335	4.14	0	377.628	246.186	271.946
	767	1.226	4.357	0	393.735	265.347	282.469
	768	1.279	4.125	0	376.082	224.744	275.83
	769	1.246	4.109	0	379.957	248.17	268.423
	770	1.422	4.123	0	370.662	216.024	275.33
	771	1.372	4.136	0	379.586	215.589	265.291
	772	1.304	4.257	0	378.001	222.869	278.66
	773	1.229	4.132	0	378.141	234.156	272.373
	774	1.201	4.186	0	376.072	180.055	270.999
	775	0.997	4.295	0	389.257	216.897	265.07
	776	1.004	4.245	1	386.972	232.936	271.743
	777	1.238	4.155	0	375.509	229.744	274.71
	778	1.205	4.111	0	379.232	225.622	280.308
	779	1.347	4.128	0	376.956	215.006	277.243
	780	1.506	4.099	0	363.721	252.288	279.035
	781	1.259	4.139	0	382.577	232.652	270.785
	782	1.156	4.144	0	372.494	207.422	273.024
	783	1.236	4.167	0	373.442	193.778	272.148
	784	1.148	4.169	0	377.717	236.722	286.02
	785	1.255	4.051	0	377.646	253.518	278.793
	786	1.608	4.077	0	375.172	254.478	276.173
	787	1.68	4.045	0	368.369	266.741	284.267
	788	1.345	4.069	0	377.031	236.505	274.121
	789	1.33	4.048	0	378.616	255.372	276.146
	790	1.591	3.99	0	367.237	250.77	279.372
	791	1.137	4.15	0	376.331	273.183	272.296
	792	1.062	4.144	0	377.172	233.038	276.305
	793	1.081	4.211	0	381.03	248.559	280.921
	794	1.232	4.109	0	375.211	235.879	276.597
	795	0.997	4.187	0	387.624	263.873	281.205
	796	1.2	4.048	0	383.091	248.797	278.73
	797	1.494	3.995	0	371.974	258.525	275.983
	798	0.67	4.298	1	395.817	266.524	270.46
	799	1.271	4.025	0	378.78	268.496	278.425
	800	0.885	4.294	0	389.016	238.275	272.357
	801	1.032	4.112	1	380.808	250.526	268.138
	802	1.537	4.066	0	369.693	251.305	278.159
	803	1.437	4.066	1	377.979	207.184	265.877
	804	1.577	4.054	0	369.106	250.301	280.275
	805	1.275	4.131	0	374.092	246.31	272.063
	806	1.148	4.064	0	381.653	279.822	285.658
	807	1.322	4.029	0	371.172	293.277	273.194
	808	1.253	4.049	0	370.02	274.472	288.902
	809	1.268	4.077	0	375.731	271.408	277.764
	810	1.223	4.031	0	375.545	240.853	271.089
	811	1.166	4.089	0	375.051	248.934	278.726
	812	1.195	4.105	0	374.467	261.982	272.164
	813	1.33	4.001	0	367.748	227.241	273.381
	814	1.429	4.005	0	369.856	251.06	280.593
	815	1.232	4.06	0	380.244	258.037	265.003
	816	1.087	4.239	0	383.236	253.416	274.941
	817	1.171	4.171	0	373.38	215.351	274.923
	818	1.299	4.132	0	373.519	225.774	269.644
	819	1.187	4.263	0	376.035	184.168	275.41
	820	1.23	4.288	0	391.075	233.041	281.265
	821	1.352	4.213	0	381.646	230.456	275.338
	822	1.184	4.081	0	371.755	243.677	268.503
	823	1.184	4.149	0	384.594	243.526	265.616
	824	1.292	4.156	0	373.608	211.594	267.653
	825	1.315	4.159	0	373.799	204.699	275.212
	826	1.397	4.169	0	374.159	227.805	287.784
	827	1.291	4.149	0	372.875	241.469	272.831
	828	1.189	4.364	1	389.167	230.344	262.838
	829	1.252	4.023	0	378.099	270.868	269.482
	830	1.368	4.151	0	374.649	206.066	275.639
	831	1.333	4.123	0	376.478	234.267	270.131
	832	1.178	4.195	0	381.461	245.609	269.885
	833	1.236	4.25	0	382.589	234.625	278.004
	834	1.181	4.163	1	384.721	214.68	272.937
	835	1.064	4.252	0	385.384	218.462	282.431
	836	1.184	4.343	1	393.828	205.09	259.281
	837	1.355	4.377	1	390.034	217.293	263.116
	838	1.332	4.207	0	388.532	239.702	259.789
	839	1.239	4.125	0	389.019	250.373	253.608
	840	1.238	4.144	0	376.078	254.766	273.616
	841	1.255	4.146	0	376.526	263.353	281.686
	842	1.418	3.941	0	374.905	279.888	278.432
	843	1.432	3.927	0	362.254	218.255	276.204
	844	1.123	4.098	0	377.678	295.131	277.045
	845	1.236	4.079	0	373.297	251.501	272.936
	846	0.949	4.213	0	390.567	288.586	278.545
	847	1.143	4.125	0	375.468	221.3	279.001
	848	1.128	4.142	0	378.173	247.778	272.489
	849	1.319	4.065	0	371.082	284.597	273.074
	850	1.262	4.061	0	370.461	258.712	270.061
	851	1.294	4.012	0	368.917	247.755	273.942
	852	1.304	4.158	0	373.918	252.237	278.385
	853	1.047	4.388	1	390.36	215.293	262.974
	854	1.329	4.098	0	369.406	225.242	278.457
	855	1.14	4.218	0	384.622	230.343	276.3
	856	1.369	4.229	0	376.078	232.93	277.576
	857	1.24	4.229	0	378.358	218.598	267.495
	858	1.115	4.113	0	381.583	267.979	277.402
	859	1.098	4.151	0	379.498	253.045	274.373
	860	1.388	3.926	0	365.31	233.393	275.733
	861	1.327	4.114	0	374.113	201.673	266.807
	862	1.295	4.16	0	373.66	209.838	268.473
	863	1.284	4.01	0	371.765	252.998	272.544
	864	1.213	4.07	0	373.082	259.2	271.662
	865	1.268	4.11	0	376.638	255.095	276.23
	866	1.209	4.015	0	372.596	250.949	279.004
	867	1.342	3.954	0	368.587	233.829	274.747
	868	1.22	4.038	0	372.86	263.483	269.679
	869	1.368	3.929	0	360.521	201.327	271.707
	870	1.339	4.008	0	367.808	246.419	270.112
	871	1.366	3.974	0	370.685	266.88	268.55
	872	1.165	4.088	0	377.374	260.169	270.976
	873	1.348	4.033	0	370.496	257.992	282.132
	874	1.203	4.082	0	374.174	255.564	271.434
	875	1.217	4.107	0	376.283	270.534	275.015
	876	1.245	4.116	0	372.188	256.506	272.828
	877	1.214	4.107	0	378.25	252.803	274.565
	878	1.255	4.137	0	374.375	253.817	278.069
	879	1.255	4.13	0	381.199	244.273	271.45
	880	1.143	4.007	0	376.167	201.047	273.645
	881	1.393	3.969	0	367.374	231.779	276.054
	882	1.323	4.02	0	373.697	243.066	271.909
	883	1.485	3.873	0	353.652	229.07	272.19
	884	1.091	4.053	0	384.845	251.673	277.401
	885	1.272	4.052	0	374.204	213.435	266.55
	886	1.171	4.082	0	372.385	235.941	274.712
	887	1.24	4.01	0	370.039	240.777	267.653
	888	1.205	4.089	0	372.211	240.06	274.719
	889	1.09	4.115	0	373.327	269.801	283.457
	890	1.685	3.993	0	364.403	234.531	281.874
	891	1.104	4.128	0	374.178	261	278.265
	892	1.217	4.059	0	378.018	274.956	266.124
	893	1.199	4.107	0	381.425	242.67	284.489
	894	1.332	4.055	0	372.836	269.928	263.67
	895	1.091	4.08	0	377.055	228.227	278.372
	896	1.114	4.092	0	377.707	243.863	272.823
	897	1.02	4.361	0	396.509	253.838	272.113
	898	0.917	4.222	0	392.661	265.538	273.344
	899	1.273	4.162	0	380.354	290.222	281.222
	900	1.053	4.16	0	387.358	262.689	270.308
	901	1.27	4.028	0	382.109	225.027	269.281
	902	1.124	4.207	0	385.471	259.615	278.847
	903	1.367	4.055	0	381.189	266.179	265.005
	904	1.171	4.141	0	378.834	245.7	270.214
	905	1.052	4.114	0	382.413	222.751	272.398
	906	1.329	4.105	0	380.887	245.979	277.213
	907	1.501	4.053	0	370.828	238.227	274.392
	908	1.389	4.056	0	368.278	222.414	270.987
	909	1.014	4.109	0	380.767	248.263	279.203
	910	1.02	4.211	1	392.233	237.561	277.338
	911	0.889	4.301	1	392.124	252.884	257.157
	912	0.968	4.215	0	384.584	291.948	272.756
	913	1.165	4.17	0	377.817	270.847	275.241
	914	0.941	4.099	1	376.549	257.856	272.268
	915	1.35	4.114	0	374.863	283.434	274.635
	916	1.259	3.963	1	367.07	256.019	265.495
	917	1.275	4.192	0	374.744	267.97	279.891
	918	1.235	4.16	0	372.271	226.784	271.829
	919	1.322	4.044	0	371.721	253.279	278.135
	920	1.278	4.128	0	370.369	262.416	278.128
	921	1.284	4.137	0	377.205	274.344	274.954
	922	1.257	4.203	0	382.504	268.122	277.088
	923	1.217	4.099	0	383.703	242.001	265.073
	924	1.232	4.095	0	376.583	277.798	271.807
	925	1.256	4.144	0	370.588	232.928	271.226
	926	1.212	4.278	0	387.842	240.101	280.311
	927	1.242	4.195	0	383.984	207.754	278.635
	928	1.259	4.214	0	372.944	176.128	276.846
	929	1.1	4.453	1	396.525	183.712	261.372
	930	1.168	4.156	0	372.105	225.338	282.804
	931	1.208	4.214	0	379.125	246.882	271.375
	932	1.126	4.186	0	382.185	242.76	272.179
	933	1.321	3.933	0	366.837	238.26	275.98
	934	1.317	4.07	0	374.036	242.591	277.97
	935	1.419	3.948	0	362.202	240.305	278.471
	936	1.333	4.065	0	375.433	266.89	273.837
	937	1.202	4.124	0	380.254	249.724	275.195
	938	1.311	4.134	0	371.924	220.211	265.066
	939	1.226	4.136	0	377.032	224.81	274.042
	940	1.339	4.15	0	376.621	253.911	276.564
	941	1.346	4.063	0	368.092	238.664	269.202
	942	1.048	4.278	0	386.756	265.104	276.226
	943	1.305	4.131	0	369.844	207.964	278.313
	944	1.119	4.118	0	372.234	259.956	266.543
	945	1.292	4.144	0	371.369	224.47	268.445
	946	1.217	4.176	0	379.341	232.593	265.848
	947	1.336	4.181	0	381.882	226.939	272.996
	948	1.133	4.255	0	374.989	232.244	277.852
	949	1.257	4.115	0	371.094	238.198	276.009
	950	1.287	4.008	0	369.247	243.399	274.69
	951	1.259	4.079	0	375.631	254.227	264.495
	952	1.252	4.013	0	376.274	249.945	266.92
	953	1.074	4.167	0	386.991	260.05	273.41
	954	1.221	4.045	0	368.643	251.287	277.304
	955	1.152	4.114	0	377.555	228.862	275.989
	956	1.282	3.999	0	370.774	263.751	271.605
	957	1.124	4.213	0	384.565	232.867	276.645
	958	0.919	4.226	0	385.88	258.081	280.206
	959	1.059	4.151	0	376.91	220.736	279.548
	960	1.315	4.143	0	376.627	248.377	279.918
	961	1.39	4.142	1	377.592	294.604	277.664
	962	1.386	4.085	0	371.625	217.509	271.053
	963	1.451	4.173	0	378.184	223.511	269.838
	964	1.304	4.061	0	371.004	248.836	275.214
	965	1.387	4.055	0	376.284	297.403	280.713
	966	1.614	4.144	0	375.146	286.706	277.657
	967	1.62	3.877	0	356.68	262.069	279.159
	968	1.566	3.873	0	363.097	227.69	280.43
	969	1.406	4.089	0	371.345	246.495	275.278
	970	1.573	3.885	0	366.494	286.712	284.241
	971	1.474	4.14	0	376.674	251.892	279.914
	972	1.404	4.075	0	365.476	284.011	273.17
	973	1.214	4.199	0	385.024	254.773	273.701
	974	1.242	4.097	0	371.763	250.447	265.482
	975	1.239	4.142	0	375.894	290.128	277.06
	976	1.238	4.029	0	367.262	253.89	277.87
	977	1.273	3.998	0	373.775	269.315	272.662
	978	1.187	4.133	0	376.101	255.25	272.105
	979	1.231	4.073	0	374.958	259.803	282.97
	980	1.389	4.005	0	365.733	228.317	271.164
	981	1.252	4.03	0	372.515	252.362	273.644
	982	1.258	4.081	0	376.954	266.412	278.447
	983	1.149	4.081	0	379.34	246.962	277.957
	984	1.171	4.115	0	377.073	272.551	272.755
	985	1.376	3.969	0	365.462	228.751	264.338
	986	1.158	4.089	0	376.302	251.516	276.442
	987	1.182	4.095	0	378.927	225.715	267.421
	988	1.256	4.175	0	377.463	195.083	278.364
	989	1.24	4.103	0	370.688	183.804	267.906
	990	1.234	4.178	0	378.24	207.178	267.81
	991	1.198	4.057	0	378.048	220.613	275.219
	992	1.228	4.1	0	375.099	189.546	266.73
	993	1.149	4.165	0	388.929	246.092	262.664
	994	1.243	4.263	0	377.379	235.448	278.486
	995	1.299	4.234	0	375.775	202.589	280.17
	996	1.225	4.162	0	379.287	222.685	270.792
	997	1.159	4.091	0	382.118	215.162	269.23
	998	1.275	4.076	0	367.798	197.154	265.818
	999	1.292	4.072	0	371.48	199.848	272.42
	1000	1.193	4.23	0	386.133	220.193	276.008

## Sheet: CID-20871246
	Frame	RMSD	rGyr	intraHB	MolSA	SASA	PSA
	0	0	2.294	0	152.337	85.4	208.296
	1	0.096	2.339	0	153.672	91.694	214.051
	2	0.229	2.266	0	152.227	95.698	208.897
	3	0.182	2.308	0	152.892	52.974	211.083
	4	0.157	2.268	0	152.435	79.858	209.221
	5	0.34	2.307	0	153.178	99.818	209.889
	6	0.302	2.314	0	154.223	88.733	210.709
	7	0.414	2.304	0	152.404	88.06	212.446
	8	0.216	2.281	0	152.017	77.625	211.291
	9	0.341	2.279	0	153.191	72.556	211.162
	10	0.313	2.28	0	153.638	91.514	209.552
	11	0.185	2.333	0	154.557	84.425	209.222
	12	0.27	2.339	0	154.129	92.446	211.706
	13	0.296	2.261	0	152.06	117.693	208.837
	14	0.123	2.302	0	152.079	80.371	205.865
	15	0.155	2.273	0	152.112	70.58	212.678
	16	0.143	2.31	0	152.348	80.914	212.156
	17	0.179	2.38	0	154.825	86.604	213.763
	18	0.305	2.31	0	153.299	83.605	208.417
	19	0.098	2.268	0	151.403	74.816	207.047
	20	0.164	2.262	0	151.714	62.412	210.845
	21	0.299	2.279	0	151.934	66.897	209.394
	22	0.173	2.373	0	155.396	76.537	213.68
	23	0.172	2.303	0	153.002	61.187	211.037
	24	0.126	2.271	0	152.844	69.427	208.714
	25	0.112	2.282	0	152.349	60.735	209.804
	26	0.182	2.259	0	152.012	62.146	208.647
	27	0.245	2.251	0	151.424	57.452	205.164
	28	0.178	2.309	0	153.67	55.875	210.523
	29	0.146	2.329	0	155.588	62.424	214.22
	30	0.112	2.286	0	152.813	60.661	208.362
	31	0.212	2.284	0	152.316	70.763	209.929
	32	0.156	2.296	0	153.714	83.901	210.72
	33	0.313	2.281	0	152.991	92.912	212.271
	34	0.165	2.27	0	152.593	56.751	208.282
	35	0.253	2.324	0	153.736	92.864	212.62
	36	0.188	2.317	0	153.518	98.298	213.733
	37	0.157	2.292	0	152.549	112.137	208.353
	38	0.362	2.312	0	153.154	100.195	209.243
	39	0.186	2.274	0	151.821	93.486	208.665
	40	0.158	2.313	0	153.391	78.063	210.334
	41	0.236	2.296	0	153.693	74.412	209.982
	42	0.11	2.319	0	152.979	77.085	209.116
	43	0.131	2.28	0	152.926	77.117	208.576
	44	0.322	2.29	0	152.41	66.139	210.431
	45	0.149	2.291	0	152.641	72.935	209.663
	46	0.166	2.311	0	155.061	61.192	209.711
	47	0.233	2.326	0	152.89	66.251	211.472
	48	0.166	2.33	0	154.536	101.384	213.563
	49	0.154	2.324	0	155.426	92.091	210.017
	50	0.178	2.29	0	152.775	92.704	209.637
	51	0.164	2.276	0	153.021	103.087	204.329
	52	0.281	2.376	0	155.737	92.012	212.582
	53	0.157	2.327	0	153.174	93.052	212.171
	54	0.142	2.309	0	152.56	82.895	211.484
	55	0.307	2.294	0	153.654	90.439	209.825
	56	0.114	2.319	0	152.566	86.265	209.728
	57	0.243	2.325	0	154.642	83.15	213.072
	58	0.207	2.319	0	153.285	86.016	212.158
	59	0.354	2.27	0	152.783	63.068	209.002
	60	0.12	2.359	0	155.859	86.496	214.415
	61	0.291	2.279	0	151.691	57.707	206.3
	62	0.164	2.33	0	153.336	87.483	212.893
	63	0.202	2.352	0	153.771	74.502	210.899
	64	0.12	2.288	0	152.954	97.102	208.966
	65	0.341	2.333	0	153.768	100.063	211.596
	66	0.369	2.277	0	153.022	67.935	210.489
	67	0.511	2.278	0	152.922	79.911	210.359
	68	0.166	2.273	0	152.547	66.085	210.17
	69	0.196	2.334	0	154.397	78.392	214.224
	70	0.292	2.284	0	152.174	62.082	208.762
	71	0.21	2.285	0	151.391	58.96	208.375
	72	0.179	2.302	0	153.147	76.546	211.672
	73	0.145	2.297	0	152.031	66.406	207.378
	74	0.232	2.282	0	152.612	60.478	209.107
	75	0.356	2.274	0	152.363	54.145	208.716
	76	0.479	2.276	0	151.544	60.637	209.584
	77	0.134	2.306	0	152.882	83.132	209.684
	78	0.095	2.332	0	154.271	77.011	213.862
	79	0.176	2.314	0	153.241	82.991	209.939
	80	0.211	2.364	0	155.258	94.375	214.372
	81	0.09	2.343	0	154.988	78.03	210.867
	82	0.25	2.351	0	154.305	72.285	214.031
	83	0.212	2.328	0	154.542	81.436	213.557
	84	0.182	2.286	0	153.15	67.949	212.781
	85	0.284	2.282	0	152.819	86.089	211.31
	86	0.26	2.284	0	152.633	86.599	208.396
	87	0.157	2.312	0	154.415	78.069	209.897
	88	0.162	2.33	0	155.4	71.839	211.418
	89	0.139	2.298	0	151.943	71.835	211.874
	90	0.174	2.29	0	153.276	64.78	211.077
	91	0.336	2.284	0	151.702	85.919	210.373
	92	0.197	2.272	0	152.912	83.451	209.401
	93	0.266	2.312	0	153.691	82.96	212.048
	94	0.249	2.333	0	153.938	78.01	211.405
	95	0.208	2.325	0	153.07	87.37	213.49
	96	0.139	2.259	0	151.746	84.948	207.25
	97	0.163	2.325	0	153.198	75.439	211.312
	98	0.323	2.328	0	153.684	91.247	213.972
	99	0.13	2.346	0	155.068	95.068	214.531
	100	0.331	2.283	0	151.79	90.157	207.864
	101	0.224	2.354	0	154.502	77.875	213.726
	102	0.297	2.31	0	155.091	98.026	211.84
	103	0.338	2.284	0	153.454	92.863	208.702
	104	0.268	2.355	0	153.341	95.843	211.547
	105	0.351	2.305	0	152.855	82.167	212.872
	106	0.314	2.294	0	152.014	72.214	209.325
	107	0.239	2.319	0	152.337	83.294	209.894
	108	0.14	2.329	0	153.35	95.992	210.544
	109	0.38	2.295	0	152.358	74.325	212.755
	110	0.182	2.321	0	152.982	72.986	212.122
	111	0.277	2.348	0	155.453	86.346	212.37
	112	0.39	2.31	0	154.444	74.127	214.015
	113	0.292	2.285	0	151.618	92.458	208.745
	114	0.507	2.279	0	153.182	92.076	207.263
	115	0.281	2.281	0	152.568	107.326	211.322
	116	0.47	2.293	0	152.395	89.782	209.726
	117	0.224	2.302	0	153.977	85.019	211.791
	118	0.123	2.303	0	153.258	83.588	211.787
	119	0.376	2.315	0	152.967	81.882	210.129
	120	0.342	2.281	0	152.738	81.338	210.11
	121	0.245	2.277	0	152.585	76.118	210.417
	122	0.14	2.293	0	152.778	100.42	210.863
	123	0.296	2.3	0	153.707	79.268	211.38
	124	0.342	2.337	0	154.439	80.152	213.516
	125	0.19	2.336	0	154.425	83.309	213.394
	126	0.206	2.301	0	153.918	69.918	212.808
	127	0.196	2.267	0	152.432	54.002	209.381
	128	0.099	2.328	0	153.713	59.614	209.93
	129	0.202	2.292	0	152.869	47.82	211.92
	130	0.147	2.333	0	154.07	78.125	212.303
	131	0.118	2.322	0	153.346	74.311	211.342
	132	0.265	2.31	0	152.089	62.231	208.928
	133	0.523	2.329	0	153.438	52.915	210.935
	134	0.216	2.3	0	152.996	47.86	209.909
	135	0.339	2.34	0	152.63	58.007	210.757
	136	0.17	2.29	0	152.499	64.1	208.29
	137	0.225	2.313	0	153.057	53.867	208.488
	138	0.503	2.339	0	154.834	75.222	213.385
	139	0.275	2.329	0	153.898	60.113	209.79
	140	0.154	2.296	0	152.898	53.313	210.107
	141	0.235	2.299	0	153.223	80.064	210.527
	142	0.251	2.313	0	153.678	82.377	210.148
	143	0.149	2.319	0	153.262	90.69	210.439
	144	0.206	2.315	0	152.753	82.424	209.97
	145	0.176	2.295	0	152.872	79.23	211.451
	146	0.224	2.281	0	152.538	86.511	208.439
	147	0.259	2.298	0	152.409	88.867	210.18
	148	0.199	2.276	0	152.235	80.951	209.232
	149	0.276	2.317	0	152.809	87.505	210.793
	150	0.116	2.331	0	155.397	78.216	214.956
	151	0.105	2.292	0	152.23	78.093	209.388
	152	0.102	2.295	0	152.298	72.021	209.603
	153	0.204	2.304	0	154.364	96.36	211.444
	154	0.173	2.368	0	155.27	95.465	213.37
	155	0.156	2.276	0	152.211	82.228	209.107
	156	0.246	2.291	0	154.281	83.249	210.531
	157	0.169	2.328	0	153.666	92.985	212.52
	158	0.167	2.328	0	153.169	81.599	209.879
	159	0.211	2.287	0	153.632	74.6	212.08
	160	0.151	2.324	0	153.788	59.276	213.257
	161	0.166	2.311	0	153.937	54.108	213.04
	162	0.173	2.271	0	152.481	65.048	210.843
	163	0.15	2.335	0	154.266	79.189	211.44
	164	0.176	2.366	0	153.407	93.474	211.814
	165	0.211	2.266	0	152.445	76.24	206.937
	166	0.436	2.242	0	151.905	90.319	208.895
	167	0.317	2.314	0	152.533	90.623	208.1
	168	0.254	2.352	0	153.556	90.49	214.446
	169	0.166	2.292	0	152.594	83.641	208.73
	170	0.206	2.283	0	152.462	90.36	211.116
	171	0.125	2.334	0	154.667	73.533	212.023
	172	0.354	2.31	0	152.298	91.685	210.552
	173	0.12	2.308	0	153.165	91.608	209.34
	174	0.279	2.274	0	153.338	62.277	209.629
	175	0.175	2.305	0	155.057	82.589	209.642
	176	0.472	2.286	0	153.927	82.552	209.384
	177	0.093	2.296	0	152.573	71.726	208.446
	178	0.127	2.293	0	152.845	87.583	210.233
	179	0.391	2.341	0	153.33	82.515	213.219
	180	0.177	2.309	0	153.101	87.522	211.286
	181	0.218	2.311	0	153.616	81.325	210.928
	182	0.354	2.341	0	154.119	71.512	212.906
	183	0.241	2.338	0	153.413	87.303	211.334
	184	0.235	2.29	0	152.25	81.975	208.041
	185	0.378	2.279	0	152.393	87.727	207.588
	186	0.142	2.305	0	153.529	99.95	211.303
	187	0.139	2.336	0	154.111	84.921	213.765
	188	0.35	2.309	0	154.02	73.576	211.508
	189	0.125	2.287	0	153.69	79.232	211.161
	190	0.482	2.294	0	152.637	70.372	209.184
	191	0.176	2.319	0	153.917	96.404	211.667
	192	0.142	2.327	0	154.128	75.313	211.65
	193	0.091	2.292	0	152.545	73.288	209.335
	194	0.178	2.322	0	153.016	81.35	209.889
	195	0.13	2.322	0	153.956	83.01	212.438
	196	0.106	2.294	0	152.55	78.644	211.441
	197	0.114	2.324	0	154.917	87.653	211.387
	198	0.314	2.283	0	153.403	73.576	208.948
	199	0.159	2.306	0	153.568	64.332	211.11
	200	0.154	2.294	0	153.519	59.607	211.507
	201	0.181	2.304	0	154.126	65.933	209.594
	202	0.25	2.349	0	153.176	84.927	215.027
	203	0.16	2.315	0	152.549	90.266	210.617
	204	0.113	2.306	0	152.628	73.019	206.083
	205	0.29	2.31	0	154.322	66.328	214.568
	206	0.173	2.292	0	152.514	90.054	211.1
	207	0.154	2.318	0	154.337	69.57	210.801
	208	0.111	2.284	0	151.989	79.015	212.182
	209	0.254	2.335	0	154.729	85.346	208.796
	210	0.206	2.347	0	154.554	84.645	211.322
	211	0.187	2.289	0	153.061	75.013	209.451
	212	0.168	2.261	0	152.195	85.978	209.263
	213	0.186	2.308	0	152.03	81.64	210.994
	214	0.137	2.295	0	152.562	69.86	209.127
	215	0.153	2.286	0	153.502	80.145	212.067
	216	0.093	2.316	0	153.342	65.2	212.513
	217	0.182	2.337	0	154.309	80.168	214.829
	218	0.228	2.302	0	152.627	59.706	211.972
	219	0.221	2.254	0	150.229	61.31	206.424
	220	0.162	2.279	0	152.361	81.004	208.674
	221	0.221	2.359	0	155.219	86.984	215.409
	222	0.201	2.292	0	153.814	90.915	207.526
	223	0.196	2.257	0	152.211	63.996	210.198
	224	0.262	2.332	0	153.182	74.742	209.588
	225	0.156	2.334	0	153.34	73.216	210.211
	226	0.171	2.301	0	154.091	82.847	208.372
	227	0.09	2.33	0	153.638	85.302	213.077
	228	0.251	2.281	0	152.703	61.278	206.493
	229	0.375	2.331	0	155.05	38.608	212.522
	230	0.265	2.323	0	153.408	76.126	210.411
	231	0.302	2.335	0	154.026	61.952	211.686
	232	0.334	2.318	0	153.913	58.664	211.048
	233	0.385	2.302	0	152.407	51.58	208.34
	234	0.513	2.342	0	154.262	68.893	212.555
	235	0.328	2.352	0	154.778	64.358	213.249
	236	0.358	2.314	0	152.908	54.114	207.508
	237	0.203	2.334	0	153.945	70.481	214.207
	238	0.323	2.372	0	154.571	72.682	215.125
	239	0.254	2.344	0	154.125	80.368	212.257
	240	0.232	2.315	0	154.205	70.916	211.587
	241	0.439	2.311	0	152.667	73.026	211.783
	242	0.394	2.339	0	153.659	69.75	213.415
	243	0.273	2.356	0	153.934	62.254	214.931
	244	0.252	2.305	0	152.539	67.948	209.705
	245	0.288	2.362	0	154.532	79.61	214.34
	246	0.272	2.313	0	153.907	61.686	210.192
	247	0.318	2.335	0	153.79	67.152	215.079
	248	0.406	2.314	0	153.253	61.594	211.72
	249	0.373	2.322	0	153.863	68.998	212.836
	250	0.348	2.293	0	152.278	62.042	210.411
	251	0.152	2.344	0	153.843	79.866	212.734
	252	0.248	2.246	0	151.864	71.709	206.025
	253	0.292	2.296	0	153.295	64.06	210.261
	254	0.151	2.294	0	154.227	74.377	210.147
	255	0.421	2.318	0	153.889	81.794	211.073
	256	0.169	2.288	0	152.143	65.458	209.797
	257	0.245	2.289	0	151.867	79.142	210.382
	258	0.425	2.334	0	154.948	72.716	215.363
	259	0.102	2.309	0	153.976	69.013	210.449
	260	0.266	2.309	0	152.179	77.049	211.112
	261	0.098	2.29	0	152.89	86.64	210.762
	262	0.275	2.287	0	152.421	66.418	211.209
	263	0.282	2.35	0	154.056	69.568	212.25
	264	0.302	2.303	0	152.466	60.666	208.686
	265	0.157	2.358	0	154.637	83.782	211.789
	266	0.399	2.368	0	154.154	62.425	214.465
	267	0.358	2.329	0	153.573	62.66	211.924
	268	0.352	2.3	0	153.536	68.113	211.043
	269	0.122	2.314	0	153.267	74.426	209.062
	270	0.377	2.347	0	154.232	67.382	213.351
	271	0.151	2.325	0	153.06	92.263	211.343
	272	0.117	2.315	0	154.084	78.517	210.879
	273	0.331	2.343	0	154.483	89.264	213.84
	274	0.094	2.315	0	154.577	73.109	213.693
	275	0.266	2.345	0	154.528	72.054	211.257
	276	0.276	2.314	0	153.141	73.371	210.877
	277	0.486	2.312	0	153.214	71.131	212.558
	278	0.207	2.291	0	153.07	67.762	209.092
	279	0.143	2.302	0	152.796	66.26	211.332
	280	0.399	2.273	0	153.155	67.594	211.67
	281	0.204	2.308	0	152.3	73.235	209.101
	282	0.267	2.377	0	154.212	72.025	212.091
	283	0.345	2.258	0	152.621	66.148	208.586
	284	0.194	2.28	0	152.077	50.546	208.212
	285	0.377	2.31	0	153.872	51.834	212.503
	286	0.247	2.316	0	153.664	62.889	214.189
	287	0.2	2.266	0	152.443	68.97	206.886
	288	0.212	2.297	0	153.413	59.036	210.378
	289	0.107	2.298	0	153.879	62.695	209.914
	290	0.462	2.29	0	151.881	64.047	210.468
	291	0.297	2.292	0	152.939	53.23	211.141
	292	0.267	2.334	0	154.829	54.383	215.501
	293	0.166	2.287	0	152.182	52.625	209.425
	294	0.162	2.265	0	152.366	50.598	211.392
	295	0.211	2.348	0	153.105	69.317	208.926
	296	0.199	2.317	0	153.696	72.636	214.611
	297	0.326	2.326	0	152.975	55.805	211.474
	298	0.27	2.338	0	154.22	67.828	211.96
	299	0.222	2.359	0	154.391	88.667	212.613
	300	0.232	2.289	0	152.98	75.984	209.993
	301	0.203	2.279	0	152.885	76.431	210.09
	302	0.172	2.35	0	154.798	80.258	213.856
	303	0.257	2.322	0	152.995	65.784	210.705
	304	0.3	2.276	0	152.58	73.722	209.196
	305	0.14	2.312	0	153.292	73.834	212.122
	306	0.178	2.282	0	152.45	57.575	209.399
	307	0.371	2.291	0	152.528	66.111	208.925
	308	0.129	2.338	0	154.373	85.305	212.004
	309	0.126	2.323	0	153.681	83.905	212.788
	310	0.094	2.326	0	153.452	78.228	210.414
	311	0.252	2.332	0	154.495	84.514	211.393
	312	0.285	2.33	0	153.967	79.411	214.234
	313	0.199	2.308	0	153.263	70.556	211.713
	314	0.116	2.312	0	153.964	76.516	211.453
	315	0.1	2.282	0	152.357	109.188	209.035
	316	0.116	2.369	0	156.052	79.694	212.804
	317	0.114	2.282	0	152.806	75.918	208.3
	318	0.426	2.311	0	153.647	62.17	211.072
	319	0.357	2.274	0	151.106	69.35	206.482
	320	0.263	2.31	0	153.377	90.683	212.69
	321	0.169	2.296	0	153.125	76.054	213.588
	322	0.279	2.303	0	153.157	75.909	213.101
	323	0.178	2.288	0	152.455	75.968	206.066
	324	0.171	2.299	0	152.864	86.389	210.842
	325	0.178	2.335	0	153.752	66.271	210.361
	326	0.137	2.329	0	154.919	75.095	210.285
	327	0.086	2.345	0	154.265	92.981	209.492
	328	0.161	2.32	0	154.319	68.504	211.272
	329	0.183	2.252	0	150.836	79.361	207.864
	330	0.108	2.295	0	152.875	50.872	208.832
	331	0.135	2.283	0	152.962	69.879	207.015
	332	0.205	2.316	0	154.071	73.926	207.305
	333	0.238	2.315	0	153.737	62.362	210.625
	334	0.193	2.328	0	154.322	62.485	211.699
	335	0.4	2.324	0	154.168	54.042	212.99
	336	0.171	2.304	0	153.696	60.298	208.613
	337	0.186	2.295	0	152.926	67.81	209.192
	338	0.196	2.299	0	154.705	76.363	210.114
	339	0.46	2.283	0	152.26	60.868	209.243
	340	0.144	2.301	0	153.26	62.081	207.698
	341	0.12	2.278	0	152.844	52.648	212.504
	342	0.214	2.311	0	153.15	58.869	207.598
	343	0.164	2.357	0	155.875	82.549	215.497
	344	0.14	2.329	0	154.372	67.31	209.727
	345	0.265	2.284	0	152.192	68.621	210.95
	346	0.086	2.311	0	154.189	60.141	210.464
	347	0.228	2.305	0	153.386	63.367	213.903
	348	0.228	2.299	0	152.432	74.419	211.322
	349	0.136	2.288	0	153.438	69.54	210.376
	350	0.157	2.35	0	154.147	73.306	213.327
	351	0.136	2.298	0	154.395	81.433	210.97
	352	0.101	2.304	0	152.155	69.907	212.681
	353	0.133	2.293	0	153.022	62.371	210.617
	354	0.124	2.287	0	152.563	69.094	212.42
	355	0.315	2.31	0	152.927	62.119	208.775
	356	0.193	2.29	0	152.503	70.216	209.904
	357	0.197	2.264	0	151.553	54.663	210.013
	358	0.436	2.268	0	152.2	57.383	211.089
	359	0.178	2.272	0	151.71	71.53	209.753
	360	0.379	2.304	0	152.912	67.123	214.098
	361	0.164	2.293	0	152.288	72.487	207.764
	362	0.169	2.336	0	154.066	71.066	210.446
	363	0.136	2.355	0	154.577	72.366	211.526
	364	0.191	2.305	0	152.782	67.528	208.77
	365	0.151	2.299	0	152.15	73.255	206.56
	366	0.143	2.275	0	151.965	71.042	210.722
	367	0.168	2.301	0	154.247	92.567	208.152
	368	0.122	2.29	0	153.352	95.211	210.121
	369	0.114	2.339	0	154.277	76.354	214.128
	370	0.296	2.262	0	152.986	68.018	207.311
	371	0.188	2.369	0	155.9	78.911	210.688
	372	0.284	2.297	0	152.879	86.756	209.945
	373	0.27	2.32	0	154.081	72.751	210.075
	374	0.407	2.308	0	153.077	50.833	207.135
	375	0.448	2.276	0	152.663	34.573	207.463
	376	0.183	2.27	0	153.186	67.402	208.432
	377	0.201	2.272	0	152.401	77.757	210.357
	378	0.143	2.289	0	153.249	72.532	212.188
	379	0.097	2.293	0	152.195	63.393	210.877
	380	0.12	2.295	0	153.384	70.141	207.025
	381	0.152	2.354	0	154.178	79.948	212.838
	382	0.264	2.353	0	154.344	64.362	215.452
	383	0.208	2.273	0	152.28	68.948	208.047
	384	0.449	2.312	0	152.687	60.532	210.304
	385	0.205	2.326	0	153.234	84.214	214.689
	386	0.275	2.264	0	151.661	80.271	209.25
	387	0.347	2.27	0	153.674	66.641	208.757
	388	0.467	2.248	0	152.901	42.076	207.049
	389	0.249	2.275	0	153.24	42.49	210.358
	390	0.242	2.289	0	153.893	60.469	209.833
	391	0.182	2.291	0	152.318	84.183	205.797
	392	0.229	2.31	0	153.151	47.869	209.685
	393	0.14	2.311	0	152.664	53.416	207.41
	394	0.448	2.366	0	154.741	73.296	213.9
	395	0.163	2.272	0	152.429	62.447	209.636
	396	0.093	2.311	0	152.873	65.461	208.027
	397	0.174	2.325	0	154.684	56.32	213.178
	398	0.22	2.255	0	151.139	64.167	210.782
	399	0.152	2.316	0	153.279	72.505	209.849
	400	0.089	2.308	0	154.01	78.381	210.371
	401	0.183	2.331	0	153.027	72.742	211.606
	402	0.346	2.295	0	153.65	78.451	210.156
	403	0.153	2.339	0	154.196	83.988	211.109
	404	0.158	2.326	0	153.445	77.053	212.37
	405	0.318	2.287	0	152.549	72.939	208.795
	406	0.13	2.304	0	153.031	66.484	213.551
	407	0.469	2.305	0	153.526	63.036	212.419
	408	0.314	2.309	0	152.964	69.699	211.427
	409	0.13	2.314	0	152.991	83.885	211.817
	410	0.174	2.278	0	152.55	84.983	207.982
	411	0.125	2.318	0	152.957	77.44	209.068
	412	0.144	2.263	0	152.28	66.318	205.41
	413	0.36	2.335	0	154.517	100.65	213.959
	414	0.149	2.267	0	151.174	77.591	208.634
	415	0.187	2.28	0	151.706	74.977	208.965
	416	0.235	2.356	0	155.048	69.889	213.218
	417	0.229	2.305	0	153.718	90.698	212.668
	418	0.382	2.348	0	154.376	81.754	210.544
	419	0.102	2.341	0	154.563	86.068	212.631
	420	0.217	2.278	0	152.827	81.829	207.647
	421	0.305	2.264	0	152.397	94.31	207.54
	422	0.233	2.291	0	152.385	87.806	211.251
	423	0.19	2.279	0	152.979	73.475	211.936
	424	0.16	2.328	0	155.297	70.662	211.316
	425	0.158	2.288	0	153.049	79.931	210.529
	426	0.197	2.323	0	153.877	81.107	210.991
	427	0.184	2.285	0	153.764	82.968	212.295
	428	0.207	2.317	0	153.675	60.864	210.583
	429	0.105	2.308	0	153.412	80.004	213.118
	430	0.227	2.238	0	151.767	44.252	207.044
	431	0.259	2.297	0	153.427	90.545	214.889
	432	0.32	2.292	0	153.233	68.384	210.846
	433	0.194	2.298	0	152.488	89.659	207.454
	434	0.182	2.324	0	153.816	81.937	212.456
	435	0.223	2.273	0	152.778	77.933	208.499
	436	0.139	2.347	0	153.981	72.585	211.523
	437	0.216	2.271	0	151.522	86.93	212.136
	438	0.288	2.288	0	152.671	75.88	210.332
	439	0.179	2.308	0	153.807	94.035	212.854
	440	0.26	2.351	0	154.544	86.15	212.481
	441	0.152	2.289	0	153.917	67.558	212.264
	442	0.101	2.297	0	153.079	76.949	211.125
	443	0.327	2.261	0	152.541	76.118	207.917
	444	0.115	2.316	0	153.399	76.246	213.118
	445	0.123	2.29	0	152.748	74.369	211.206
	446	0.392	2.304	0	152.542	65.781	209.548
	447	0.176	2.368	0	155.495	86.08	214.263
	448	0.161	2.263	0	151.32	86.417	208.219
	449	0.23	2.279	0	152.552	90.128	209.932
	450	0.19	2.301	0	152.779	81.883	211.141
	451	0.286	2.294	0	152.823	77.47	212.581
	452	0.127	2.308	0	152.491	81.194	210.943
	453	0.133	2.33	0	155.147	81.724	212.003
	454	0.243	2.324	0	153.523	71.626	213.602
	455	0.159	2.283	0	152.871	72.338	206.686
	456	0.236	2.367	0	155.084	83.443	214.046
	457	0.168	2.289	0	152.025	82.069	210.227
	458	0.137	2.301	0	153.599	77.388	211.597
	459	0.243	2.309	0	153.71	67.379	209.469
	460	0.128	2.322	0	154.512	74.373	210.692
	461	0.119	2.325	0	153.75	80.697	214.145
	462	0.176	2.339	0	153.97	90.561	213.209
	463	0.146	2.343	0	153.647	82.695	214.738
	464	0.111	2.273	0	152.008	80.037	211.387
	465	0.225	2.335	0	153.841	81.3	212.311
	466	0.235	2.284	0	152.999	69.412	210.043
	467	0.115	2.312	0	153.663	73.378	209.365
	468	0.21	2.306	0	153.406	70.826	209.899
	469	0.258	2.303	0	152.444	86.168	212.831
	470	0.4	2.319	0	153.525	78.397	210.233
	471	0.116	2.29	0	152.911	84.033	209.174
	472	0.169	2.299	0	152.588	72.863	210.557
	473	0.146	2.286	0	151.901	76.706	213.123
	474	0.087	2.306	0	154.089	88.552	213.221
	475	0.275	2.397	0	154.555	74.048	216.372
	476	0.126	2.317	0	153.411	81.836	211.865
	477	0.147	2.343	0	153.838	88.309	212.382
	478	0.291	2.269	0	152.16	84.859	209.72
	479	0.112	2.301	0	152.051	67.394	210.495
	480	0.085	2.282	0	152.175	60.674	207.225
	481	0.18	2.281	0	152.878	76.174	208.991
	482	0.364	2.311	0	153.511	68.86	212.286
	483	0.175	2.321	0	154.711	82.671	211.394
	484	0.147	2.267	0	151.989	82.55	205.132
	485	0.139	2.298	0	153.001	75.112	208.933
	486	0.117	2.295	0	152.788	73.926	208.983
	487	0.216	2.277	0	152.672	62.492	208.901
	488	0.333	2.277	0	154.442	80.1	209.409
	489	0.178	2.316	0	153.658	93.577	211.442
	490	0.182	2.299	0	153.99	76.197	208.353
	491	0.394	2.309	0	153.696	87.404	210.657
	492	0.209	2.356	0	154.547	70.418	211.96
	493	0.238	2.273	0	151.981	72.223	211.308
	494	0.111	2.281	0	151.673	84.194	207.317
	495	0.229	2.278	0	152.463	81.799	210.887
	496	0.191	2.332	0	154.154	80.291	213.881
	497	0.271	2.309	0	153.019	85.016	213.042
	498	0.365	2.308	0	153.115	84.95	211.695
	499	0.09	2.32	0	154.069	71.296	209.427
	500	0.217	2.363	0	154.152	90.847	214.435
	501	0.25	2.301	0	153.889	76.327	212.375
	502	0.288	2.305	0	153.943	81.771	214.071
	503	0.337	2.297	0	154.059	83.251	213.887
	504	0.228	2.304	0	152.497	70.585	208.883
	505	0.206	2.3	0	153.071	37.476	207.564
	506	0.286	2.287	0	152.421	59.036	207.506
	507	0.095	2.313	0	153.096	51.329	211.502
	508	0.146	2.344	0	153.583	69.726	212.973
	509	0.18	2.305	0	153.332	87.043	211.063
	510	0.24	2.293	0	152.858	73.413	210.508
	511	0.127	2.282	0	151.558	90.271	212.281
	512	0.399	2.317	0	154.307	79.961	209.934
	513	0.158	2.329	0	154.407	83.308	210.553
	514	0.235	2.328	0	154.7	91.39	210.551
	515	0.159	2.347	0	154.392	74.77	211.448
	516	0.142	2.276	0	152.347	72.593	212.072
	517	0.163	2.298	0	152.883	65.488	212.098
	518	0.2	2.284	0	151.728	73.747	211.631
	519	0.179	2.265	0	152.326	81.357	208.974
	520	0.258	2.325	0	154.506	85.646	211.907
	521	0.189	2.331	0	154.299	87.457	214.791
	522	0.114	2.326	0	153.909	84.13	211.031
	523	0.126	2.304	0	153.502	68.77	210.323
	524	0.159	2.277	0	152.489	76.637	210.861
	525	0.284	2.272	0	153.271	76.842	208.762
	526	0.247	2.291	0	153.366	78.901	212.217
	527	0.133	2.305	0	154.123	80.563	210.989
	528	0.189	2.307	0	152.827	79.198	210.717
	529	0.24	2.339	0	153.769	84.345	213.467
	530	0.18	2.303	0	153.223	75.701	214.053
	531	0.229	2.268	0	153.114	70.023	209.433
	532	0.378	2.266	0	152.503	80.565	207.871
	533	0.187	2.281	0	152.769	78.752	207.772
	534	0.086	2.293	0	152.573	65.516	212.599
	535	0.217	2.347	0	153.814	78.877	211.316
	536	0.372	2.331	0	155.649	72.727	213.924
	537	0.141	2.356	0	155.648	85.656	214.971
	538	0.254	2.319	0	154.743	78.04	213.759
	539	0.091	2.315	0	152.846	65.368	210.431
	540	0.184	2.327	0	154.88	71.314	212.441
	541	0.209	2.309	0	153.553	84.877	212.141
	542	0.332	2.313	0	152.889	88.27	212.796
	543	0.224	2.325	0	153.321	91.702	211.09
	544	0.344	2.345	0	153.439	95.2	213.468
	545	0.499	2.351	0	154.516	77.359	214.306
	546	0.123	2.318	0	154.095	98.105	212.536
	547	0.096	2.316	0	153.568	84.294	213.846
	548	0.195	2.292	0	153.417	81.296	209.51
	549	0.13	2.282	0	151.521	95.526	210.692
	550	0.198	2.338	0	152.917	105.563	214.146
	551	0.159	2.275	0	153.057	77.236	210.701
	552	0.103	2.323	0	153.204	80.666	213.236
	553	0.425	2.269	0	152.735	73.429	209.385
	554	0.143	2.32	0	153.912	79.006	211.538
	555	0.33	2.322	0	154.41	77.963	213.233
	556	0.478	2.284	0	153.436	80.659	209.217
	557	0.406	2.303	0	152.889	76.819	209.782
	558	0.358	2.275	0	152.67	100.883	211.181
	559	0.201	2.289	0	153.724	84.962	208.597
	560	0.474	2.3	0	153.274	81.935	210.552
	561	0.437	2.278	0	152.535	77.148	209.197
	562	0.326	2.287	0	153.573	69.881	210.388
	563	0.096	2.322	0	154.602	81.013	210.556
	564	0.507	2.279	0	151.69	65.573	207.129
	565	0.208	2.299	0	152.682	75.308	211.138
	566	0.531	2.331	0	153.27	73.596	211.135
	567	0.39	2.291	0	151.793	80.509	209.481
	568	0.44	2.342	0	154.809	79.073	211.079
	569	0.191	2.344	0	153.734	64.645	211.306
	570	0.181	2.264	0	152.427	73.696	211.289
	571	0.398	2.256	0	152.232	75.875	207.109
	572	0.446	2.277	0	152.813	78.777	208.516
	573	0.33	2.313	0	153.788	75.617	211.007
	574	0.298	2.277	0	153.197	71.57	210.681
	575	0.163	2.349	0	154.226	81.238	212.404
	576	0.097	2.284	0	152.711	72.175	208.082
	577	0.14	2.292	0	152.559	71.496	210.228
	578	0.339	2.284	0	153.873	78.162	210.372
	579	0.188	2.273	0	152.144	72.759	209.961
	580	0.146	2.319	0	153.396	86.51	212.915
	581	0.134	2.307	0	153.326	80.69	209.419
	582	0.11	2.282	0	151.388	76.405	210.045
	583	0.166	2.272	0	152.294	69.374	207.175
	584	0.114	2.257	0	150.599	78.735	206.781
	585	0.144	2.273	0	151.636	84.322	207.799
	586	0.155	2.303	0	152.417	69.54	208.561
	587	0.091	2.322	0	153.197	64.631	211.854
	588	0.212	2.405	0	155.591	61.465	216.596
	589	0.314	2.336	0	155.231	52.541	213.342
	590	0.137	2.334	0	154.749	73.403	214.318
	591	0.092	2.321	0	153.844	63.395	211.44
	592	0.282	2.317	0	154.24	67.697	212.87
	593	0.093	2.289	0	152.586	73.554	210.753
	594	0.181	2.267	0	151.62	62.894	206.682
	595	0.116	2.321	0	153.901	81.909	211.505
	596	0.37	2.254	0	152.703	72.747	207.53
	597	0.117	2.304	0	153.52	54.157	210.963
	598	0.188	2.299	0	152.841	59.078	209.722
	599	0.13	2.329	0	153.336	55.806	212.583
	600	0.144	2.265	0	151.959	66.676	207.785
	601	0.189	2.275	0	152.578	75.109	210.671
	602	0.318	2.267	0	151.002	70.634	208.259
	603	0.149	2.316	0	154.075	75.174	212.19
	604	0.121	2.268	0	152.85	72.667	208.106
	605	0.135	2.287	0	153.074	49.701	208.888
	606	0.202	2.288	0	152.73	65.892	210.511
	607	0.311	2.324	0	151.994	53.736	210.238
	608	0.101	2.286	0	153.189	74.751	208.798
	609	0.43	2.256	0	151.032	66.349	209.578
	610	0.124	2.303	0	154.1	65.185	209.88
	611	0.134	2.28	0	153.514	54.179	210.366
	612	0.145	2.308	0	153.216	60.157	213.056
	613	0.163	2.267	0	150.673	73.395	207.392
	614	0.218	2.344	0	154.855	80.879	213.297
	615	0.248	2.331	0	154.133	64.081	212.623
	616	0.152	2.256	0	151.674	47.048	211.239
	617	0.183	2.283	0	152.443	61.141	209.58
	618	0.242	2.299	0	153.191	49.884	209.859
	619	0.12	2.325	0	153.467	78.692	211.503
	620	0.17	2.304	0	153.051	67.196	212.996
	621	0.248	2.317	0	153.322	53.42	210.796
	622	0.185	2.315	0	153.158	76.509	211.968
	623	0.155	2.316	0	152.829	82.851	208.303
	624	0.423	2.313	0	154.561	84.761	210.445
	625	0.096	2.322	0	153.058	85.449	209.287
	626	0.255	2.261	0	151.941	70.365	201.891
	627	0.093	2.3	0	152.535	70.587	210.975
	628	0.104	2.317	0	153.901	83.907	211.712
	629	0.285	2.344	0	154.085	93.137	213.925
	630	0.414	2.292	0	153.032	80.961	209.814
	631	0.233	2.294	0	153.351	84.277	211.279
	632	0.184	2.292	0	152.748	97.008	208.884
	633	0.146	2.309	0	154.05	89.443	212.812
	634	0.39	2.319	0	154.304	73.958	212.127
	635	0.307	2.325	0	154.285	94.407	212.677
	636	0.101	2.344	0	155.113	76.682	213.841
	637	0.207	2.325	0	154.304	76.723	214.296
	638	0.266	2.369	0	153.396	81.252	212.77
	639	0.111	2.284	0	152.306	67.914	212.855
	640	0.111	2.265	0	151.737	60.201	208.281
	641	0.206	2.342	0	153.986	69.827	213.132
	642	0.333	2.272	0	151.985	58.194	208.201
	643	0.086	2.306	0	153.839	76.478	210.914
	644	0.172	2.308	0	153.208	67.398	212.223
	645	0.224	2.278	0	153.097	75.34	209.834
	646	0.224	2.266	0	151.832	61.326	208.521
	647	0.176	2.327	0	153.688	78.582	213.03
	648	0.283	2.268	0	151.827	69.467	205.957
	649	0.193	2.301	0	152.597	92.295	210.521
	650	0.231	2.277	0	151.104	77.427	205.764
	651	0.239	2.275	0	153.557	88.56	208.089
	652	0.142	2.261	0	152.231	79.005	209.895
	653	0.248	2.366	0	155.252	85.649	211.006
	654	0.32	2.314	0	152.856	87.931	214.158
	655	0.22	2.326	0	154.429	96.535	213.316
	656	0.317	2.353	0	153.714	102.351	211.832
	657	0.215	2.356	0	154.008	77.659	213.844
	658	0.195	2.35	0	154.798	80.4	213.566
	659	0.226	2.367	0	154.897	78.163	212.957
	660	0.154	2.28	0	152.838	75.352	210.353
	661	0.102	2.316	0	153.581	67.137	210.782
	662	0.143	2.299	0	153.253	82.585	210.802
	663	0.201	2.323	0	154.161	76.956	213.651
	664	0.233	2.338	0	154.798	77.651	214.567
	665	0.183	2.293	0	153.278	74.73	207.572
	666	0.088	2.298	0	152.567	76.532	209.41
	667	0.212	2.312	0	154.051	82.613	213.275
	668	0.357	2.293	0	152.98	82.876	209.132
	669	0.23	2.312	0	154.244	71.427	210.919
	670	0.159	2.285	0	154.255	68.171	208.191
	671	0.173	2.308	0	153.124	84.022	210.48
	672	0.153	2.338	0	153.758	74.69	211.886
	673	0.295	2.257	0	151.767	78.397	206.644
	674	0.115	2.295	0	153.407	76.488	210.601
	675	0.168	2.269	0	152.183	59.736	207.194
	676	0.141	2.297	0	153.071	88.993	212.151
	677	0.201	2.341	0	154.813	56.463	212.585
	678	0.253	2.245	0	151.963	58.003	207.162
	679	0.265	2.36	0	153.048	74.847	212.004
	680	0.154	2.298	0	153.325	87.301	209.822
	681	0.158	2.29	0	153.119	69.495	208.788
	682	0.112	2.32	0	153.65	66.143	211.363
	683	0.13	2.329	0	153.686	77.408	211.39
	684	0.196	2.249	0	152.399	66.337	207.822
	685	0.158	2.336	0	154.031	67.685	212.237
	686	0.141	2.318	0	154.779	83.421	211.182
	687	0.179	2.345	0	154.686	84.521	213.378
	688	0.081	2.311	0	153.318	70.542	210.281
	689	0.139	2.277	0	152.011	68.668	209.668
	690	0.445	2.293	0	153.571	76.04	210.303
	691	0.238	2.315	0	154.183	88.579	211.904
	692	0.08	2.313	0	152.625	73.868	209.803
	693	0.201	2.309	0	152.722	74.95	210.037
	694	0.128	2.289	0	152.487	64.51	206.532
	695	0.202	2.296	0	153.25	74.874	210.655
	696	0.272	2.267	0	152.197	67.109	208.124
	697	0.252	2.25	0	151.7	79.01	207.935
	698	0.186	2.34	0	154.025	76.684	212.377
	699	0.199	2.34	0	154.461	86.792	214.487
	700	0.329	2.301	0	154.013	89.946	210.28
	701	0.121	2.286	0	153.485	75.595	207.431
	702	0.153	2.285	0	152.896	84.11	210.081
	703	0.155	2.32	0	153.494	74.141	212.431
	704	0.136	2.314	0	153.149	57.144	208.493
	705	0.15	2.284	0	153.335	58.649	210.347
	706	0.1	2.319	0	154.401	51.645	211.119
	707	0.119	2.31	0	153.664	63.353	210.888
	708	0.115	2.315	0	153.108	63.462	210.701
	709	0.132	2.291	0	153.707	61.179	211.42
	710	0.265	2.312	0	153.078	68.58	212.653
	711	0.177	2.254	0	151.943	69.983	207.235
	712	0.253	2.265	0	152.369	66.31	208.621
	713	0.352	2.312	0	154.5	62.729	213.248
	714	0.3	2.26	0	152.937	57.295	209.938
	715	0.125	2.305	0	153.015	74.869	208.446
	716	0.184	2.373	0	154.512	81.727	211.241
	717	0.237	2.389	0	155.491	82.268	214.809
	718	0.094	2.33	0	154.654	82.082	213.479
	719	0.168	2.328	0	153.512	84.695	210.724
	720	0.456	2.326	0	153.063	86.449	212.929
	721	0.09	2.301	0	153.153	81.701	211.346
	722	0.372	2.298	0	153.63	92.996	209.865
	723	0.135	2.328	0	154.023	83.789	212.99
	724	0.158	2.284	0	153.295	91.778	210.02
	725	0.402	2.308	0	153.285	70.887	213.082
	726	0.33	2.325	0	153.415	86.808	210.546
	727	0.121	2.323	0	154.229	89.489	211.049
	728	0.212	2.354	0	154.281	80.227	215.02
	729	0.292	2.362	0	153.259	91.234	213.048
	730	0.077	2.294	0	153.122	75.53	208.755
	731	0.245	2.315	0	154.601	74.913	210.214
	732	0.188	2.321	0	153.67	76.832	211.523
	733	0.364	2.357	0	153.686	58.627	213.544
	734	0.138	2.29	0	153.049	59.949	212.383
	735	0.142	2.295	0	152.219	87.772	209.688
	736	0.198	2.297	0	153.151	63.304	210.183
	737	0.176	2.312	0	153.681	62.659	212.659
	738	0.348	2.309	0	153.446	49.541	210.752
	739	0.16	2.321	0	153.88	66.589	211.878
	740	0.126	2.329	0	153.389	87.226	211.405
	741	0.225	2.312	0	153.93	64.964	210.141
	742	0.233	2.265	0	152.037	68.322	208.623
	743	0.199	2.294	0	153.434	52.321	208.863
	744	0.166	2.285	0	152.703	60.178	211.087
	745	0.412	2.311	0	152.686	65.767	210.456
	746	0.366	2.258	0	152.368	64.26	208.139
	747	0.295	2.278	0	152.688	68.26	209.499
	748	0.23	2.298	0	153.184	51.211	209.337
	749	0.237	2.297	0	154.309	60.088	210.137
	750	0.369	2.318	0	153.135	65.378	210.365
	751	0.416	2.373	0	154.488	61.969	213.533
	752	0.154	2.292	0	152.549	50.589	209.796
	753	0.143	2.311	0	151.975	63.407	211.843
	754	0.279	2.319	0	153.579	57.226	212.789
	755	0.239	2.239	0	151.411	65.603	206.977
	756	0.144	2.284	0	153.199	65.374	211.715
	757	0.277	2.283	0	152.572	73.887	209.481
	758	0.195	2.316	0	153.73	53.793	213.374
	759	0.352	2.321	0	153.699	53.746	212.992
	760	0.246	2.329	0	154.248	69.102	211.099
	761	0.363	2.296	0	153.317	51.742	213.375
	762	0.346	2.316	0	153.062	65.601	210.455
	763	0.154	2.287	0	152.003	71.012	206.81
	764	0.156	2.316	0	153.21	62.317	209.229
	765	0.307	2.355	0	154.311	71.285	214.08
	766	0.284	2.312	0	153.294	56.099	211.058
	767	0.191	2.339	0	154.821	67.935	212.184
	768	0.264	2.293	0	153.608	65.742	208.673
	769	0.224	2.35	0	154.356	72.3	214
	770	0.23	2.324	0	152.952	60.897	208.453
	771	0.289	2.322	0	153.422	58.239	210.041
	772	0.304	2.286	0	152.902	50.323	211.753
	773	0.255	2.277	0	152.283	51.028	208.958
	774	0.44	2.306	0	153.39	35.703	210.742
	775	0.171	2.29	0	153.541	82.694	207.145
	776	0.212	2.367	0	155.008	70.338	212.641
	777	0.099	2.33	0	153.305	68.825	212.078
	778	0.449	2.313	0	152.639	67.528	210.732
	779	0.277	2.298	0	153.049	74.325	209.563
	780	0.415	2.289	0	153.21	69.754	207.95
	781	0.432	2.309	0	153.153	70.95	208.898
	782	0.4	2.323	0	153.421	92.541	212.51
	783	0.158	2.275	0	152.187	91.331	208.249
	784	0.461	2.259	0	152.454	58.161	207.484
	785	0.377	2.306	0	153.01	70.426	211.766
	786	0.466	2.327	0	153.39	55.432	211.466
	787	0.367	2.277	0	153.079	49.907	209.004
	788	0.438	2.261	0	152.979	63.499	209.31
	789	0.338	2.284	0	152.907	81.45	210.717
	790	0.314	2.359	0	154.437	74.385	211.918
	791	0.138	2.308	0	153.001	78.078	209.496
	792	0.143	2.297	0	153.275	118.034	210.815
	793	0.252	2.348	0	153.509	79.979	213.128
	794	0.28	2.262	0	153.257	41.847	209.499
	795	0.356	2.29	0	152.505	71.849	212.341
	796	0.448	2.284	0	153.127	84.951	211.815
	797	0.383	2.299	0	154.229	88.371	212.374
	798	0.15	2.271	0	153.32	76.807	206.802
	799	0.136	2.306	0	152.937	80.169	211.703
	800	0.259	2.317	0	154.044	82.497	209.828
	801	0.433	2.26	0	152.064	90.649	207.49
	802	0.39	2.296	0	153.633	79.572	212.293
	803	0.175	2.325	0	154.574	89.372	211.737
	804	0.391	2.344	0	154.826	74.355	214.347
	805	0.386	2.318	0	154.146	94.815	211.939
	806	0.399	2.279	0	153.469	86.855	210.776
	807	0.468	2.252	0	151.193	69.259	206.596
	808	0.271	2.316	0	153.755	81.378	210.863
	809	0.118	2.289	0	152.885	76.697	209.699
	810	0.324	2.278	0	152.86	78.398	209.72
	811	0.192	2.292	0	153.607	70.569	209.73
	812	0.129	2.309	0	153.509	81.326	213.525
	813	0.207	2.267	0	153.036	86.003	210.68
	814	0.2	2.291	0	152.831	77.869	211.395
	815	0.157	2.348	0	154.695	87.324	214.75
	816	0.302	2.299	0	153.924	67.062	212.016
	817	0.284	2.288	0	153.06	68.726	208.362
	818	0.309	2.279	0	152.341	78.513	208.194
	819	0.146	2.319	0	153.901	71.092	214.244
	820	0.212	2.295	0	152.455	80.26	211.253
	821	0.22	2.305	0	153.399	87.626	214.199
	822	0.156	2.289	0	153.336	77.525	212.004
	823	0.171	2.282	0	153.28	61.898	207.052
	824	0.368	2.27	0	151.851	82.894	209.922
	825	0.32	2.295	0	153.281	81.587	211.012
	826	0.169	2.3	0	153.375	83.027	208.658
	827	0.377	2.264	0	151.778	67.445	209.787
	828	0.135	2.308	0	153.279	62.833	208.93
	829	0.147	2.279	0	152.874	68.83	210.236
	830	0.208	2.29	0	152.831	58.623	211.818
	831	0.202	2.32	0	154.111	83.233	213.14
	832	0.282	2.322	0	153.202	65.045	212.12
	833	0.152	2.301	0	153.348	75.907	212.224
	834	0.199	2.284	0	153.568	66.577	207.304
	835	0.21	2.344	0	154.339	85.106	215.545
	836	0.262	2.336	0	155.384	60.733	210.417
	837	0.162	2.275	0	153.757	64.345	209.44
	838	0.148	2.315	0	153.966	68.251	211.886
	839	0.322	2.288	0	152.531	73.657	210.144
	840	0.233	2.285	0	152.964	70.743	210.889
	841	0.352	2.213	0	149.293	72.524	202.621
	842	0.168	2.265	0	151.314	73.438	211.484
	843	0.141	2.289	0	153.076	77.383	207.394
	844	0.33	2.352	0	155.569	85.244	214.859
	845	0.577	2.318	0	154.04	54.994	209.578
	846	0.408	2.289	0	152.653	73.941	213.017
	847	0.107	2.294	0	152.045	71.12	210.099
	848	0.233	2.28	0	151.883	77.062	211.061
	849	0.103	2.325	0	154.315	69.868	212.523
	850	0.141	2.279	0	152.248	66.668	211.622
	851	0.38	2.308	0	153.856	93.517	211.971
	852	0.219	2.259	0	152.157	80.173	207.418
	853	0.154	2.284	0	152.613	72.946	209.536
	854	0.226	2.282	0	152.385	83.56	210.144
	855	0.198	2.284	0	153.333	72.408	209.684
	856	0.32	2.285	0	153.611	63.624	209.679
	857	0.292	2.3	0	152.989	67.216	213.13
	858	0.118	2.301	0	153.525	78.151	210.957
	859	0.225	2.297	0	153.277	71.537	209.727
	860	0.106	2.298	0	152.837	69.31	208.407
	861	0.183	2.261	0	151.215	86.964	208.013
	862	0.231	2.3	0	152.833	64.57	208.815
	863	0.276	2.306	0	153.439	71.301	211.892
	864	0.189	2.276	0	152.362	53.615	208.672
	865	0.184	2.281	0	152.819	65.225	211.482
	866	0.329	2.294	0	154.003	70.736	213.919
	867	0.176	2.296	0	152.396	79.271	208.407
	868	0.191	2.303	0	152.402	77.517	208.218
	869	0.328	2.24	0	152.713	70.878	201.945
	870	0.123	2.342	0	153.987	73.904	212.552
	871	0.149	2.294	0	153.481	85.944	210.32
	872	0.182	2.289	0	152.454	60.554	208.689
	873	0.411	2.248	0	152.101	68.36	207.832
	874	0.145	2.312	0	152.058	63.021	210.465
	875	0.181	2.311	0	153.638	64.801	210.918
	876	0.138	2.304	0	153.074	78.712	209.845
	877	0.139	2.306	0	153.532	83.658	212.552
	878	0.233	2.321	0	154	79.732	211.307
	879	0.174	2.247	0	150.912	65.483	207.649
	880	0.412	2.253	0	152.377	62.555	209.44
	881	0.409	2.279	0	153.639	93.101	212.195
	882	0.139	2.3	0	152.395	83.227	210.721
	883	0.431	2.323	0	153.768	63.492	211.431
	884	0.144	2.314	0	153.371	70.831	213.25
	885	0.274	2.305	0	153.25	77.183	212.119
	886	0.107	2.297	0	153.277	87.376	208.951
	887	0.085	2.303	0	152.452	77.856	209.123
	888	0.159	2.271	0	152.871	73.766	213.2
	889	0.206	2.305	0	153.745	82.387	211.687
	890	0.181	2.309	0	153.692	110.246	211.858
	891	0.192	2.311	0	153.103	82.324	208.199
	892	0.137	2.324	0	154.179	63.004	211.609
	893	0.106	2.274	0	151.874	78.363	206.89
	894	0.245	2.23	0	151.22	74.003	204.894
	895	0.476	2.262	0	151.31	95.938	209.223
	896	0.423	2.301	0	153.463	74.341	212.715
	897	0.143	2.321	0	154.059	89.51	210.955
	898	0.109	2.301	0	153.383	75.731	213.426
	899	0.248	2.288	0	153.564	61.149	211.891
	900	0.131	2.344	0	155.106	80.235	212.943
	901	0.145	2.264	0	150.818	68.402	207.374
	902	0.154	2.277	0	152.742	99.095	208.675
	903	0.106	2.315	0	153.784	65.973	212.173
	904	0.211	2.294	0	152.805	65.578	208.741
	905	0.165	2.285	0	153.116	68.797	210.538
	906	0.163	2.274	0	151.646	81.486	205.855
	907	0.336	2.263	0	151.895	67.529	207.291
	908	0.091	2.293	0	152.409	100.065	210.826
	909	0.093	2.319	0	153.988	65.21	210.284
	910	0.478	2.307	0	152.931	81.734	209.891
	911	0.537	2.317	0	153.286	73.601	211.905
	912	0.212	2.311	0	154.027	111.278	212.36
	913	0.169	2.266	0	153.304	99.418	208.803
	914	0.139	2.264	0	152.287	93.207	210.843
	915	0.095	2.318	0	154.152	79.046	212.09
	916	0.138	2.28	0	152.1	77.652	210.067
	917	0.206	2.304	0	154.129	87.041	210.651
	918	0.191	2.327	0	153.475	100.321	212.623
	919	0.26	2.291	0	154.31	80.278	208.39
	920	0.181	2.264	0	152.562	75.968	206.064
	921	0.102	2.295	0	152.146	78.06	208.77
	922	0.103	2.3	0	151.762	68.56	210.606
	923	0.106	2.335	0	154.667	72.307	212.718
	924	0.113	2.28	0	152.542	64.913	211.798
	925	0.162	2.279	0	152.229	76.11	210.831
	926	0.226	2.297	0	153.601	56.635	209.556
	927	0.174	2.314	0	153.606	63.603	210.551
	928	0.211	2.333	0	153.876	80.749	212.188
	929	0.167	2.25	0	151.348	77.14	205.69
	930	0.13	2.297	0	153.13	73.168	211.399
	931	0.159	2.347	0	154.228	71.477	211.118
	932	0.416	2.284	0	153.145	81.622	207.749
	933	0.275	2.282	0	153.09	77.985	210.921
	934	0.174	2.25	0	151.119	75.25	208.806
	935	0.338	2.341	0	154.728	83.715	213.845
	936	0.164	2.314	0	154.284	81.778	210.854
	937	0.217	2.297	0	153.606	80.913	209.303
	938	0.137	2.303	0	153.054	70.098	209.997
	939	0.151	2.381	0	156.253	65.624	215.35
	940	0.203	2.335	0	153.75	60.168	213.823
	941	0.21	2.314	0	153.788	52.633	210.585
	942	0.111	2.291	0	153.085	50.685	212.055
	943	0.225	2.294	0	152.736	78.165	211.724
	944	0.231	2.315	0	152.462	61.246	209.279
	945	0.255	2.31	0	153.432	53.102	211.897
	946	0.109	2.285	0	152.569	63.903	209.649
	947	0.186	2.303	0	152.383	71.31	210.805
	948	0.148	2.317	0	154.605	82.897	209.757
	949	0.39	2.301	0	153.567	77.624	212.057
	950	0.106	2.333	0	153.932	84.577	211.606
	951	0.185	2.295	0	152.972	84.981	210.81
	952	0.246	2.264	0	152.595	76.001	210.161
	953	0.288	2.343	0	154.222	81.715	213.159
	954	0.085	2.325	0	153.786	70.822	210.331
	955	0.19	2.324	0	153.469	73.048	209.714
	956	0.287	2.323	0	153.58	79.275	209.763
	957	0.154	2.266	0	152.955	79.268	206.655
	958	0.275	2.263	0	152.283	74.674	209.904
	959	0.093	2.285	0	152.456	73.631	206.469
	960	0.242	2.265	0	152.65	64.447	209.973
	961	0.158	2.329	0	154.381	69.591	212.72
	962	0.178	2.278	0	152.528	81.44	207.158
	963	0.148	2.303	0	153.816	70.656	209.854
	964	0.143	2.295	0	153.096	69.946	209.334
	965	0.252	2.292	0	152.422	73.108	210.639
	966	0.24	2.274	0	152.212	55.899	211.641
	967	0.311	2.305	0	153.407	59.324	213.42
	968	0.176	2.321	0	153.134	42.703	210.258
	969	0.118	2.287	0	152.635	62.062	209.027
	970	0.614	2.292	0	152.455	79.326	208.903
	971	0.486	2.273	0	152.903	71.639	206.614
	972	0.464	2.29	0	152.567	57.15	211.418
	973	0.514	2.297	0	153.133	52.778	210.934
	974	0.599	2.26	0	151.602	60.864	207.4
	975	0.406	2.282	0	152.292	75.866	210.929
	976	0.591	2.299	0	152.482	62.426	206.329
	977	0.45	2.324	0	153.483	69.713	209.834
	978	0.54	2.285	0	152.168	71.477	207.521
	979	0.593	2.323	0	154.132	65.804	211.445
	980	0.42	2.226	0	151.451	63.738	203.094
	981	0.491	2.295	0	153.839	39.857	211.619
	982	0.588	2.317	0	153.781	74.976	208.491
	983	0.431	2.325	0	155.4	66.852	213.926
	984	0.353	2.298	0	152.593	46.879	212.064
	985	0.478	2.37	0	153.402	55.334	213.767
	986	0.234	2.35	0	153.906	48.171	211.441
	987	0.292	2.331	0	154.419	76.044	210.465
	988	0.135	2.303	0	154.135	60.955	213.267
	989	0.17	2.295	0	153.319	68.409	210.834
	990	0.21	2.287	0	153.126	82.454	212.236
	991	0.145	2.304	0	152.799	71.552	212.018
	992	0.427	2.352	0	153.464	75.519	213.115
	993	0.181	2.291	0	152.43	115.14	210.513
	994	0.541	2.358	0	154.756	111.565	212.197
	995	0.556	2.338	0	153.321	138.165	209.307
	996	0.114	2.308	0	153.584	148.004	212.482
	997	0.413	2.231	0	150.816	158.734	204.312
	998	0.202	2.357	0	154.757	164.232	212.084
	999	0.641	2.269	0	152.885	206.963	209.155
	1000	0.227	2.274	0	152.75	234.693	210.774

## Sheet: CID-243
	Frame	RMSD	rGyr	intraHB	MolSA	SASA	PSA
	0	0	2.09	0	129.414	50.203	86.134
	1	0.052	2.099	0	129.112	49.785	85.002
	2	0.133	2.079	0	129.185	51.838	87.77
	3	0.07	2.111	0	129.879	45.81	86.509
	4	0.125	2.086	0	129.575	58.397	86.829
	5	0.212	2.09	0	129.621	22.884	88.335
	6	0.393	2.084	0	131.099	54.384	91.639
	7	0.176	2.084	0	129.398	42.704	86.822
	8	0.209	2.094	0	129.879	52.911	87.582
	9	0.098	2.131	0	131.133	106.196	87.173
	10	0.277	2.089	0	129.892	77.896	89.565
	11	0.079	2.106	0	130.593	91.882	85.35
	12	0.216	2.068	0	128.565	54.112	86.379
	13	0.08	2.1	0	129.758	80.839	86.475
	14	0.183	2.099	0	129.565	83.345	87.64
	15	0.188	2.089	0	129.329	79.566	87.184
	16	0.095	2.104	0	129.925	95.03	86.665
	17	0.159	2.097	0	129.432	78.634	87.636
	18	0.126	2.129	0	130.86	81.479	88.873
	19	0.423	2.106	0	131.348	51.646	92.243
	20	0.075	2.068	0	128.445	59.823	85.678
	21	0.128	2.101	0	129.602	39.903	86.622
	22	0.16	2.09	0	129.743	38.459	87.076
	23	0.106	2.129	0	130.906	49.47	86.579
	24	0.162	2.105	0	130.202	50.681	87.072
	25	0.051	2.111	0	130.397	54.634	86.646
	26	0.285	2.103	0	130.638	72.688	89.277
	27	0.092	2.097	0	129.277	67.395	86.378
	28	0.076	2.106	0	129.672	55.27	86.09
	29	0.1	2.093	0	129.545	53.367	85.341
	30	0.147	2.115	0	129.86	51.88	87.033
	31	0.174	2.101	0	129.84	58.638	88.275
	32	0.267	2.109	0	130.962	53.164	89.406
	33	0.204	2.11	0	130.46	59.584	88.104
	34	0.129	2.09	0	129.429	60.732	88.868
	35	0.182	2.102	0	130.083	55.926	88.384
	36	0.071	2.1	0	129.359	76.729	85.943
	37	0.156	2.086	0	129.28	55.893	87.363
	38	0.229	2.084	0	129.847	62.426	87.997
	39	0.052	2.09	0	129.138	46.039	87.24
	40	0.162	2.098	0	129.755	44.23	86.948
	41	0.21	2.095	0	129.348	61.05	88.528
	42	0.118	2.1	0	129.127	70.397	87.827
	43	0.166	2.085	0	129.27	61.464	86.565
	44	0.055	2.1	0	130.198	56.66	85.838
	45	0.177	2.099	0	129.614	51.214	87.667
	46	0.254	2.097	0	129.65	55	89
	47	0.242	2.064	0	129.248	65.569	87.677
	48	0.216	2.09	0	130.258	71.032	87.367
	49	0.169	2.096	0	129.592	60.749	87.259
	50	0.089	2.082	0	129.119	58.57	86.46
	51	0.195	2.082	0	129.439	78.229	87.44
	52	0.285	2.113	0	130.85	47.862	89.22
	53	0.209	2.079	0	128.7	56.23	86.81
	54	0.202	2.109	0	130.225	66.505	88.451
	55	0.272	2.109	0	130.82	55.375	89.887
	56	0.114	2.097	0	130.02	59.793	86.37
	57	0.259	2.108	0	130.705	44.051	88.185
	58	0.252	2.094	0	130.131	50.52	88.627
	59	0.184	2.092	0	129.62	54.025	88.104
	60	0.264	2.11	0	130.442	53.697	89.604
	61	0.269	2.103	0	130.421	51.497	90.237
	62	0.146	2.103	0	129.991	50.281	87.748
	63	0.073	2.107	0	129.565	54.217	87.324
	64	0.27	2.087	0	129.844	64.489	88.483
	65	0.081	2.102	0	129.798	62.331	87.584
	66	0.102	2.093	0	129.499	58.493	86.089
	67	0.105	2.11	0	129.84	39.336	87.829
	68	0.209	2.105	0	130.098	27.906	88.174
	69	0.25	2.099	0	130.521	80.213	88.491
	70	0.082	2.091	0	129.306	52.608	86.529
	71	0.126	2.089	0	129.558	55.576	86.987
	72	0.118	2.078	0	128.733	62.153	85.82
	73	0.173	2.107	0	130.04	51.788	87.57
	74	0.087	2.106	0	129.963	56.466	87.579
	75	0.208	2.083	0	129.57	51.744	87.46
	76	0.131	2.086	0	129.631	66.07	87.429
	77	0.088	2.08	0	128.787	66.168	85.604
	78	0.077	2.127	0	131.221	51.445	87.896
	79	0.102	2.111	0	130.2	57.453	87.042
	80	0.139	2.08	0	128.927	52.214	86.677
	81	0.284	2.076	0	129.786	58.283	88.825
	82	0.179	2.089	0	129.924	64.049	88.671
	83	0.119	2.101	0	129.84	51.941	87.578
	84	0.121	2.071	0	128.964	67.193	86.918
	85	0.058	2.099	0	129.347	59.297	86.936
	86	0.061	2.106	0	129.591	63.281	86.718
	87	0.076	2.102	0	129.874	59.514	87.477
	88	0.153	2.122	0	131.047	63.161	87.397
	89	0.119	2.126	0	130.629	65.735	87.27
	90	0.218	2.099	0	129.817	73.325	88.84
	91	0.074	2.109	0	130.219	59.636	87.888
	92	0.295	2.071	0	129.178	62.454	88.019
	93	0.143	2.122	0	130.622	49.609	87.584
	94	0.093	2.083	0	129.07	52.132	87.094
	95	0.195	2.096	0	130.188	75.944	86.649
	96	0.159	2.125	0	131.102	48.21	89.313
	97	0.118	2.116	0	130.012	60.527	86.74
	98	0.121	2.086	0	129.229	53.904	86.71
	99	0.235	2.073	0	129.437	38.264	86.501
	100	0.089	2.091	0	129.408	55.023	87.295
	101	0.069	2.094	0	129.285	88.938	87.213
	102	0.084	2.111	0	130.293	60.687	85.408
	103	0.144	2.104	0	130.121	45.533	87.166
	104	0.17	2.109	0	130.628	50.112	87.337
	105	0.085	2.095	0	129.333	48.751	87.037
	106	0.074	2.117	0	130.431	54.522	87.767
	107	0.103	2.092	0	129.506	28.84	86.769
	108	0.081	2.131	0	131.248	73.238	87.484
	109	0.101	2.109	0	130.361	62.728	87.289
	110	0.125	2.08	0	129.179	42.488	86.176
	111	0.139	2.082	0	128.978	45.439	86.027
	112	0.076	2.086	0	129.286	58.186	86.156
	113	0.081	2.095	0	129.217	36.388	86.568
	114	0.078	2.093	0	129.509	45.503	86.876
	115	0.044	2.1	0	129.405	42.157	87.325
	116	0.221	2.121	0	130.677	34.393	88.162
	117	0.124	2.087	0	129.555	48.994	86.903
	118	0.065	2.086	0	129.632	49.224	86.486
	119	0.092	2.091	0	129.326	36.983	86.37
	120	0.138	2.109	0	129.528	37.244	86.57
	121	0.101	2.126	0	130.744	37.18	86.576
	122	0.1	2.096	0	129.461	42.646	87.136
	123	0.058	2.081	0	128.838	30.356	86.499
	124	0.14	2.086	0	129.123	64.655	86.43
	125	0.124	2.115	0	130.727	30.542	86.707
	126	0.073	2.089	0	129.434	46.045	85.937
	127	0.068	2.115	0	130.541	35.728	85.906
	128	0.109	2.068	0	128.555	36.271	87.415
	129	0.069	2.114	0	129.981	35.714	86.945
	130	0.09	2.124	0	130.637	45.825	87.085
	131	0.106	2.101	0	129.782	52.657	87.144
	132	0.112	2.077	0	129.09	45.037	85.161
	133	0.132	2.073	0	128.854	47.383	85.219
	134	0.074	2.096	0	129.564	68.998	85.553
	135	0.084	2.105	0	130.089	52.344	86.532
	136	0.072	2.068	0	128.366	36.299	86.919
	137	0.183	2.078	0	129.314	55.592	88.34
	138	0.197	2.09	0	129.954	44.705	86.822
	139	0.113	2.082	0	129.424	34.207	86.613
	140	0.076	2.118	0	130.84	59.406	89.131
	141	0.108	2.095	0	129.026	57.127	86.867
	142	0.086	2.076	0	128.859	54.595	85.729
	143	0.152	2.101	0	129.708	50.282	87.228
	144	0.1	2.099	0	129.168	50.914	87.398
	145	0.119	2.112	0	130.084	43.352	87.254
	146	0.118	2.097	0	129.805	40.51	86.988
	147	0.104	2.113	0	130.445	53.219	86.102
	148	0.077	2.103	0	130.086	51.91	86.326
	149	0.093	2.111	0	130.026	52.063	87.371
	150	0.055	2.085	0	129.589	55.584	86.812
	151	0.072	2.092	0	129.957	66.656	85.922
	152	0.191	2.08	0	128.923	42.979	87.005
	153	0.084	2.087	0	129.006	47.39	86.935
	154	0.168	2.096	0	129.313	42.296	86.749
	155	0.057	2.097	0	129.786	47.1	85.454
	156	0.126	2.111	0	130.229	46.358	87.203
	157	0.064	2.093	0	129.424	55.671	85.676
	158	0.17	2.119	0	130.271	44.333	87.134
	159	0.053	2.078	0	128.935	52.056	85.852
	160	0.24	2.106	0	130.006	68.251	88.422
	161	0.091	2.12	0	131.42	38.425	87.96
	162	0.074	2.125	0	130.422	38.557	87.278
	163	0.114	2.109	0	130.042	54.116	87.329
	164	0.099	2.128	0	131.159	34.905	87.031
	165	0.061	2.1	0	130.081	48.4	85.267
	166	0.148	2.116	0	130.469	72.752	87.069
	167	0.127	2.092	0	129.503	44.708	87.463
	168	0.167	2.097	0	129.712	34.994	86.818
	169	0.196	2.106	0	130.045	51.589	87.724
	170	0.085	2.103	0	129.926	45.652	87.645
	171	0.068	2.123	0	130.178	34.738	88.549
	172	0.063	2.06	0	127.784	39.895	85.788
	173	0.38	2.108	0	131.382	40.337	90.615
	174	0.292	2.095	0	130.603	41.881	87.623
	175	0.054	2.086	0	129.122	65.174	86.717
	176	0.093	2.079	0	128.835	54.011	85.977
	177	0.123	2.075	0	128.7	42.237	87.194
	178	0.106	2.114	0	130.174	36.449	85.272
	179	0.097	2.108	0	130.066	43.148	86.574
	180	0.281	2.112	0	131.02	53.933	89.572
	181	0.121	2.135	0	130.873	49.093	88.543
	182	0.05	2.099	0	129.962	48.671	86.996
	183	0.148	2.108	0	130.114	30.923	87.252
	184	0.059	2.084	0	128.951	53.23	85.933
	185	0.064	2.103	0	130.154	59.052	86.77
	186	0.12	2.067	0	128.463	41.724	86.176
	187	0.068	2.112	0	129.684	41.816	86.977
	188	0.056	2.091	0	129.194	57.549	86.906
	189	0.097	2.111	0	129.829	42.509	86.003
	190	0.069	2.125	0	130.33	57.131	86.334
	191	0.064	2.087	0	128.888	43.512	86.573
	192	0.099	2.112	0	130	27.647	86.605
	193	0.241	2.085	0	129.62	42.774	88.69
	194	0.079	2.125	0	130.602	46.733	87.142
	195	0.115	2.073	0	128.45	60.914	86.718
	196	0.129	2.102	0	129.878	63.645	87.919
	197	0.117	2.126	0	130.509	75.197	85.52
	198	0.077	2.103	0	129.764	63.623	86.849
	199	0.09	2.089	0	128.766	43.532	87.412
	200	0.146	2.067	0	128.689	40.855	85.711
	201	0.13	2.093	0	129.406	54.464	85.859
	202	0.061	2.108	0	129.844	48.242	86.09
	203	0.076	2.106	0	129.687	63.758	86.044
	204	0.194	2.129	0	130.644	65.593	89.955
	205	0.077	2.104	0	130.247	54.648	85.778
	206	0.166	2.098	0	129.084	55.286	85.975
	207	0.155	2.118	0	130.971	48.177	87.857
	208	0.079	2.094	0	129.288	40.921	86.871
	209	0.15	2.104	0	130.025	35.743	85.759
	210	0.237	2.109	0	130.614	35.948	88.96
	211	0.263	2.118	0	131.39	48.097	90.207
	212	0.104	2.119	0	130.239	53.602	87.131
	213	0.14	2.102	0	129.78	59.746	87.693
	214	0.077	2.096	0	129.362	47.719	87.015
	215	0.155	2.1	0	129.906	69.52	87.878
	216	0.094	2.093	0	129.378	38.52	86.093
	217	0.114	2.101	0	129.939	57.494	86.288
	218	0.079	2.12	0	129.928	43.811	88.028
	219	0.094	2.118	0	130.512	45.292	88.223
	220	0.07	2.108	0	129.988	61.38	87.292
	221	0.135	2.103	0	130.342	56.692	87.545
	222	0.094	2.118	0	130.448	57.14	86.666
	223	0.214	2.101	0	130.012	53.673	88.069
	224	0.067	2.109	0	129.331	52.667	88.243
	225	0.127	2.12	0	130.165	64.79	87.37
	226	0.084	2.083	0	129.216	50.308	86.918
	227	0.07	2.106	0	130.165	45.892	87.076
	228	0.111	2.085	0	129.383	60.603	87.054
	229	0.076	2.115	0	130.25	48.849	86.986
	230	0.11	2.077	0	129.231	66.613	86.458
	231	0.079	2.121	0	130.53	43.789	88.112
	232	0.131	2.101	0	129.141	56.101	87.99
	233	0.134	2.08	0	129.269	61.195	86.694
	234	0.147	2.12	0	130.459	45.859	86.859
	235	0.105	2.147	0	131.437	51.388	87.124
	236	0.132	2.117	0	130.31	49.364	87.072
	237	0.087	2.118	0	129.787	31.846	87.839
	238	0.124	2.091	0	128.956	50.173	87.924
	239	0.095	2.148	0	131.759	62.539	88.414
	240	0.111	2.141	0	131.746	57.346	87.271
	241	0.049	2.112	0	130.256	58.281	87.091
	242	0.086	2.1	0	129.55	42.807	85.5
	243	0.144	2.076	0	128.97	51.124	85.392
	244	0.118	2.123	0	130.639	48.08	87.728
	245	0.089	2.105	0	129.972	55.358	87.84
	246	0.359	2.09	0	130.775	66.665	90.396
	247	0.078	2.106	0	130.263	43.277	86.646
	248	0.098	2.095	0	129.39	46.92	86.576
	249	0.076	2.113	0	130.094	49.533	88.048
	250	0.154	2.107	0	130.412	49.589	87.926
	251	0.069	2.115	0	130.354	54.538	87.688
	252	0.122	2.119	0	130.679	37.477	86.544
	253	0.093	2.114	0	130.242	61.674	87.16
	254	0.097	2.103	0	130.195	58.807	86.196
	255	0.145	2.105	0	130.081	44.106	87.885
	256	0.064	2.087	0	129.115	50.428	86.297
	257	0.127	2.107	0	130.003	55.773	86.407
	258	0.087	2.082	0	128.28	49.627	86.017
	259	0.1	2.082	0	129.049	42.805	86.086
	260	0.069	2.089	0	129.33	47.962	87.048
	261	0.07	2.08	0	129.077	64.707	85.554
	262	0.147	2.091	0	130.058	45.442	86.871
	263	0.091	2.117	0	130.438	50.922	86.889
	264	0.086	2.094	0	129.424	47.723	87.413
	265	0.132	2.113	0	130.301	44.272	88.175
	266	0.117	2.111	0	130.252	40.411	86.209
	267	0.133	2.143	0	131.498	54.866	89.3
	268	0.066	2.084	0	128.658	57.838	85.937
	269	0.1	2.087	0	128.838	55.496	85.678
	270	0.103	2.097	0	128.982	37.231	86.995
	271	0.073	2.102	0	129.975	48.855	87.478
	272	0.113	2.102	0	129.434	52.05	86.626
	273	0.199	2.056	0	128.357	76.804	86.039
	274	0.085	2.079	0	128.841	42.977	85.718
	275	0.089	2.095	0	129.615	44.896	86.423
	276	0.172	2.13	0	130.502	41.401	88.734
	277	0.114	2.103	0	130.321	49.236	86.228
	278	0.11	2.095	0	129.391	51.19	86.675
	279	0.104	2.103	0	129.673	44.834	87.343
	280	0.149	2.135	0	131.063	46.471	87.559
	281	0.054	2.111	0	130.143	50.638	86.936
	282	0.071	2.116	0	130.333	41.02	87.059
	283	0.081	2.109	0	130.109	54.896	86.659
	284	0.126	2.093	0	129.846	47.879	87.602
	285	0.051	2.095	0	129.211	54.139	86.608
	286	0.125	2.103	0	129.861	52.903	87.713
	287	0.104	2.099	0	129.557	49.732	86.912
	288	0.124	2.107	0	129.996	43.163	88.098
	289	0.077	2.1	0	129.389	63.464	87.857
	290	0.091	2.094	0	128.9	50.998	86.469
	291	0.26	2.104	0	130.721	43.316	88.78
	292	0.1	2.102	0	129.958	40.886	87.115
	293	0.143	2.118	0	130.084	37.039	87.204
	294	0.087	2.106	0	130.313	55.018	86.603
	295	0.109	2.094	0	129.383	55.318	86.58
	296	0.123	2.089	0	129.387	49.772	87.361
	297	0.097	2.122	0	130.38	37.048	88.063
	298	0.064	2.083	0	129.355	45.927	87.073
	299	0.137	2.078	0	128.801	40.534	86.751
	300	0.068	2.104	0	129.74	51.43	87.166
	301	0.054	2.099	0	129.78	65.715	86.283
	302	0.221	2.083	0	129.377	28.975	88.908
	303	0.179	2.103	0	130.006	43.218	88.371
	304	0.14	2.12	0	130.735	45.939	87.552
	305	0.098	2.088	0	129.072	41.002	87.234
	306	0.151	2.087	0	129.465	52.617	86.899
	307	0.148	2.105	0	129.706	43.65	87.393
	308	0.116	2.119	0	130.251	44.981	87.148
	309	0.192	2.113	0	130.676	56.042	87.646
	310	0.224	2.133	0	131.488	70.686	89.975
	311	0.244	2.097	0	130.528	51.759	89.228
	312	0.159	2.086	0	128.873	68.97	86.881
	313	0.088	2.115	0	130.071	63.229	87.137
	314	0.298	2.061	0	128.432	53.006	87.617
	315	0.178	2.093	0	130.104	63.758	87.644
	316	0.162	2.089	0	129.355	46.86	86.556
	317	0.195	2.087	0	129.836	72.255	87.14
	318	0.202	2.109	0	130.614	54.35	88.574
	319	0.076	2.085	0	129.062	52.195	86.962
	320	0.085	2.105	0	129.723	59.314	87.421
	321	0.156	2.132	0	131.066	53.026	86.874
	322	0.212	2.089	0	129.5	60.329	88.425
	323	0.413	2.076	0	130.725	72.315	90.508
	324	0.259	2.11	0	130.367	53.5	89.936
	325	0.087	2.087	0	129.334	62.585	86.868
	326	0.072	2.106	0	129.842	62.058	86.49
	327	0.138	2.082	0	129.233	56.206	87.382
	328	0.197	2.113	0	130.559	54.944	88.386
	329	0.077	2.12	0	130.356	37.409	86.008
	330	0.544	2.096	0	131.177	34.363	94.015
	331	0.163	2.071	0	128.432	39.158	86.006
	332	0.19	2.061	0	128.64	45.981	87.225
	333	0.138	2.112	0	130.94	79.782	86.76
	334	0.086	2.078	0	128.867	51.648	86.063
	335	0.16	2.111	0	130.102	50.222	87.713
	336	0.074	2.082	0	129.053	44.893	86.309
	337	0.189	2.099	0	129.729	44.687	87.608
	338	0.161	2.115	0	130.718	57.19	88.372
	339	0.086	2.086	0	128.801	46.58	86.867
	340	0.091	2.102	0	129.829	54.609	86.847
	341	0.068	2.098	0	129.217	27.585	86.909
	342	0.078	2.094	0	129.75	57.845	86.254
	343	0.125	2.116	0	130.232	25.355	87.634
	344	0.107	2.088	0	129.555	37.253	87.173
	345	0.188	2.122	0	130.799	41.894	87.66
	346	0.266	2.116	0	130.676	46.116	89.014
	347	0.226	2.082	0	129.392	44.941	86.795
	348	0.126	2.097	0	129.346	47.226	86.533
	349	0.192	2.111	0	130.36	46.443	88.806
	350	0.11	2.096	0	129.367	39.587	86.365
	351	0.08	2.092	0	129.231	30.033	87.288
	352	0.087	2.108	0	129.627	67.537	86.669
	353	0.073	2.12	0	130.397	41.391	88.188
	354	0.186	2.089	0	129.274	62.35	87.436
	355	0.106	2.112	0	130.197	49.243	86.32
	356	0.177	2.115	0	130.603	53.105	87.019
	357	0.087	2.1	0	129.629	46.169	86
	358	0.177	2.087	0	129.603	46.364	88.959
	359	0.14	2.106	0	130.16	64.636	86.148
	360	0.104	2.123	0	130.221	36.452	87.512
	361	0.109	2.114	0	130.099	48.636	87.301
	362	0.223	2.091	0	130.111	24.193	88.229
	363	0.415	2.103	0	131.126	17.581	91.996
	364	0.194	2.114	0	130.441	33.321	87.276
	365	0.154	2.089	0	129.141	41.354	87.243
	366	0.236	2.083	0	129.546	15.608	88.923
	367	0.203	2.078	0	128.521	26.026	86.987
	368	0.123	2.087	0	129.297	28.76	86.537
	369	0.128	2.142	0	130.48	32.085	88.227
	370	0.097	2.095	0	129.414	29.252	86.485
	371	0.112	2.099	0	129.676	53.212	87.529
	372	0.125	2.127	0	130.544	44.188	88.236
	373	0.074	2.107	0	129.916	36.835	86.632
	374	0.086	2.089	0	129.115	41.949	86.408
	375	0.094	2.084	0	128.602	37.809	85.366
	376	0.048	2.09	0	128.994	42.194	85.919
	377	0.057	2.102	0	129.857	28.609	85.822
	378	0.08	2.099	0	129.619	42.925	88.131
	379	0.056	2.098	0	129.226	39.67	86.463
	380	0.156	2.107	0	130.212	60.171	87.24
	381	0.063	2.107	0	129.642	49.081	86.952
	382	0.094	2.102	0	129.734	44.896	88.113
	383	0.107	2.097	0	129.625	44.758	86.938
	384	0.062	2.116	0	130.078	53.053	87.5
	385	0.074	2.089	0	128.78	47.961	86.165
	386	0.083	2.107	0	130.291	44.757	86.336
	387	0.095	2.099	0	129.848	51.217	87.507
	388	0.065	2.089	0	129.203	56.464	86.713
	389	0.09	2.088	0	129.158	62.891	86.587
	390	0.052	2.077	0	128.271	49.714	85.673
	391	0.071	2.098	0	129.344	48.749	85.96
	392	0.124	2.11	0	129.952	50.309	86.13
	393	0.066	2.098	0	129.543	74.487	86.482
	394	0.268	2.154	0	132.626	48.477	90.551
	395	0.207	2.092	0	129.608	58.401	88.275
	396	0.099	2.083	0	128.887	57.255	87.16
	397	0.078	2.103	0	129.415	44.624	86.758
	398	0.068	2.101	0	129.864	47.579	87.491
	399	0.302	2.078	0	129.101	48.212	88.436
	400	0.176	2.084	0	129.46	50.4	87.208
	401	0.066	2.079	0	129.173	44.701	85.526
	402	0.127	2.107	0	130.502	39.965	86.213
	403	0.09	2.091	0	129.653	35.776	86.727
	404	0.185	2.097	0	129.61	47.323	88.395
	405	0.078	2.096	0	129.353	26.266	86.084
	406	0.071	2.091	0	129.178	39.806	85.889
	407	0.161	2.112	0	130.057	41.133	88.103
	408	0.095	2.111	0	130.181	42.081	87.007
	409	0.086	2.122	0	130.318	47.287	87.812
	410	0.067	2.088	0	129.467	39.11	86.157
	411	0.172	2.12	0	130.329	28.081	88.121
	412	0.18	2.083	0	129.482	31.114	87.105
	413	0.139	2.106	0	130.582	60.295	88.353
	414	0.076	2.113	0	130.414	38.251	86.597
	415	0.114	2.105	0	129.411	54.215	88.506
	416	0.073	2.108	0	129.89	43.982	87.389
	417	0.099	2.09	0	129.056	58.568	87.383
	418	0.094	2.134	0	130.498	38.855	87.079
	419	0.26	2.074	0	129.388	29.912	88.103
	420	0.109	2.094	0	129.419	55.445	86.227
	421	0.146	2.099	0	130.155	57.738	87.739
	422	0.072	2.078	0	128.867	60.901	85.125
	423	0.063	2.118	0	130.449	48.736	86.649
	424	0.11	2.104	0	129.366	57.91	87.144
	425	0.103	2.089	0	129.496	57.904	85.402
	426	0.123	2.092	0	129.989	54.887	87.427
	427	0.09	2.079	0	128.496	54.137	86.318
	428	0.133	2.087	0	129.585	62.763	86.533
	429	0.071	2.097	0	129.371	46.23	86.705
	430	0.056	2.097	0	129.27	58.405	86.871
	431	0.276	2.085	0	129.961	69.047	89.028
	432	0.059	2.087	0	128.582	55.217	86.789
	433	0.25	2.087	0	129.975	54.733	88.883
	434	0.112	2.123	0	130.46	39.186	88.476
	435	0.103	2.119	0	130.601	45.201	88.063
	436	0.095	2.061	0	128.264	33.477	86.37
	437	0.102	2.099	0	129.445	42.295	86.084
	438	0.262	2.074	0	129.096	33.444	87.813
	439	0.093	2.11	0	129.749	36.328	87.789
	440	0.081	2.087	0	129.098	49.29	87.365
	441	0.141	2.102	0	129.813	43.194	87.113
	442	0.07	2.094	0	129.284	56.387	87.648
	443	0.084	2.099	0	129.497	57.425	86.407
	444	0.102	2.078	0	128.63	45.797	87.241
	445	0.061	2.098	0	129.351	41.435	86.477
	446	0.164	2.123	0	130.913	46.716	86.951
	447	0.178	2.103	0	129.674	28.77	86.511
	448	0.12	2.106	0	129.768	21.437	87.556
	449	0.061	2.091	0	129.467	45.739	87.817
	450	0.081	2.133	0	131.058	49.525	86.768
	451	0.088	2.088	0	129.402	40.203	87.269
	452	0.075	2.08	0	128.415	44.924	86.858
	453	0.147	2.077	0	128.822	38.027	85.623
	454	0.144	2.098	0	129.782	38.457	87.384
	455	0.059	2.106	0	129.71	40.084	87.275
	456	0.119	2.107	0	129.912	53.815	88
	457	0.056	2.104	0	129.829	48.377	86.105
	458	0.096	2.094	0	129.833	65.62	86.491
	459	0.08	2.079	0	128.865	50.591	86.859
	460	0.089	2.115	0	129.919	40.942	86.043
	461	0.103	2.099	0	129.401	70.741	86.95
	462	0.064	2.099	0	129.297	56.668	86.838
	463	0.093	2.1	0	129.853	34.657	87.146
	464	0.053	2.094	0	129.898	56.018	86.665
	465	0.086	2.096	0	129.774	42.63	86.69
	466	0.078	2.102	0	129.227	54.964	86.914
	467	0.072	2.132	0	130.847	37.928	87.125
	468	0.088	2.089	0	129.197	45.739	85.727
	469	0.065	2.114	0	130.412	42.617	86.855
	470	0.093	2.111	0	129.615	54.856	87.336
	471	0.077	2.107	0	129.968	44.42	85.985
	472	0.125	2.084	0	129.099	51.288	86.392
	473	0.159	2.095	0	129.285	44.174	86.617
	474	0.105	2.079	0	128.724	44.252	87.304
	475	0.091	2.1	0	129.727	31.834	86.395
	476	0.141	2.086	0	128.948	21.273	87.736
	477	0.153	2.095	0	129.512	36.175	86.904
	478	0.117	2.073	0	128.842	30.503	86.299
	479	0.238	2.109	0	130.133	28.975	88.158
	480	0.204	2.122	0	130.576	34.495	88.021
	481	0.276	2.12	0	131.324	37.854	89.37
	482	0.234	2.098	0	130.441	27.399	87.98
	483	0.135	2.093	0	129.146	27.038	86.783
	484	0.111	2.093	0	129.435	50.723	87.387
	485	0.068	2.12	0	130.464	51.359	86.294
	486	0.058	2.092	0	129.014	46.766	87.07
	487	0.139	2.116	0	130.558	55.378	87.765
	488	0.188	2.115	0	130.779	57.462	86.862
	489	0.181	2.107	0	130.399	25.704	87.904
	490	0.073	2.107	0	129.951	36.319	88.066
	491	0.218	2.124	0	130.964	43.62	87.553
	492	0.088	2.12	0	130.06	31.352	86.663
	493	0.08	2.107	0	130.51	55.302	85.93
	494	0.11	2.109	0	129.943	38.932	87.603
	495	0.109	2.118	0	130.074	36.323	86.957
	496	0.141	2.095	0	129.423	22.949	87.7
	497	0.07	2.111	0	130.02	27.872	86.698
	498	0.053	2.099	0	129.486	27.281	87.914
	499	0.115	2.099	0	129.817	30.345	87.65
	500	0.064	2.09	0	129.391	43.745	87.08
	501	0.172	2.101	0	130.132	46.01	87.232
	502	0.112	2.067	0	128.533	42.691	85.085
	503	0.14	2.114	0	130.361	42.273	86.985
	504	0.212	2.132	0	131.122	37.446	88.651
	505	0.155	2.108	0	129.933	61.216	86.287
	506	0.174	2.087	0	129.671	48.027	87.022
	507	0.095	2.101	0	129.8	51.526	86.187
	508	0.168	2.12	0	130.869	58.71	88.939
	509	0.069	2.112	0	130.57	69.552	86.53
	510	0.075	2.098	0	129.534	48.925	86.915
	511	0.126	2.107	0	130.201	58.738	87.166
	512	0.104	2.108	0	129.8	51.885	86.553
	513	0.14	2.094	0	129.444	54.144	87.597
	514	0.1	2.081	0	128.618	54.677	86.263
	515	0.104	2.112	0	130.056	50.099	86.693
	516	0.096	2.105	0	129.434	53.879	86.919
	517	0.081	2.092	0	129.567	64.315	86.231
	518	0.137	2.114	0	130.539	48.507	86.674
	519	0.099	2.114	0	130.139	44.733	87.242
	520	0.103	2.11	0	129.74	61.172	86.903
	521	0.253	2.088	0	129.951	100.56	87.696
	522	0.203	2.088	0	129.032	56.233	87.348
	523	0.103	2.086	0	128.612	57.908	87.788
	524	0.122	2.094	0	129.621	41.044	86.732
	525	0.149	2.101	0	129.348	40.431	87.274
	526	0.087	2.099	0	130.083	25.081	86.558
	527	0.088	2.126	0	130.772	74.987	87.188
	528	0.239	2.103	0	130.066	97.059	88.43
	529	0.094	2.106	0	130.109	89.328	87.323
	530	0.08	2.114	0	130.736	82.033	86.818
	531	0.076	2.087	0	128.936	79.529	86.303
	532	0.177	2.093	0	129.512	105.345	87.485
	533	0.077	2.107	0	130.242	89.189	86.343
	534	0.139	2.087	0	129.854	96.63	86.883
	535	0.055	2.109	0	130.039	83.935	86.746
	536	0.093	2.083	0	129.128	64.222	86.348
	537	0.134	2.084	0	129.002	33.566	86.021
	538	0.102	2.09	0	129.566	67.238	87.604
	539	0.094	2.11	0	130.339	56.097	87.525
	540	0.108	2.087	0	129.292	31.2	87.289
	541	0.118	2.119	0	130.67	43.31	87.153
	542	0.115	2.116	0	130.564	30.6	86.789
	543	0.095	2.111	0	130.242	63.043	87.473
	544	0.059	2.078	0	129.055	58.389	85.712
	545	0.203	2.106	0	130.374	47.304	86.847
	546	0.11	2.097	0	129.564	46.398	86.137
	547	0.129	2.08	0	128.32	65.413	86.808
	548	0.07	2.078	0	128.778	52.614	86.013
	549	0.155	2.124	0	130.827	56.88	88.653
	550	0.079	2.105	0	129.481	45.008	86.897
	551	0.084	2.106	0	129.954	40.831	86.172
	552	0.063	2.101	0	129.161	49.735	85.754
	553	0.078	2.089	0	129.41	45.142	87.058
	554	0.177	2.1	0	130.086	56.616	87.459
	555	0.309	2.111	0	130.879	44.248	89.029
	556	0.087	2.123	0	130.104	43.514	87.709
	557	0.074	2.096	0	129.599	57.133	86.19
	558	0.064	2.1	0	129.884	31.039	86.808
	559	0.217	2.116	0	130.496	49.217	88.827
	560	0.121	2.108	0	129.633	55.531	88.563
	561	0.058	2.095	0	129.223	56.555	86.355
	562	0.109	2.107	0	130.266	45.621	85.971
	563	0.085	2.121	0	130.347	32.763	87.643
	564	0.149	2.116	0	130.263	30.527	87.912
	565	0.113	2.109	0	130.103	39.3	87.382
	566	0.082	2.101	0	129.914	51.171	86.377
	567	0.083	2.094	0	129.233	40.943	86.222
	568	0.085	2.103	0	129.772	61.175	86.558
	569	0.057	2.1	0	129.59	33.548	85.993
	570	0.183	2.076	0	128.823	50.08	86.235
	571	0.199	2.109	0	129.841	50.006	88.235
	572	0.162	2.112	0	130.602	54.051	87.867
	573	0.119	2.094	0	129.754	48.884	87.537
	574	0.118	2.119	0	130.661	47.811	88.379
	575	0.332	2.099	0	131.021	62.352	90.332
	576	0.122	2.11	0	130.384	44.01	86.425
	577	0.1	2.113	0	130.23	45.655	85.866
	578	0.105	2.1	0	129.631	53.491	86.531
	579	0.115	2.131	0	131.266	45.235	88.272
	580	0.152	2.093	0	129.716	60.358	86.731
	581	0.14	2.068	0	128.333	40.231	86.077
	582	0.12	2.105	0	130.448	51.003	87.47
	583	0.066	2.102	0	129.678	37.35	86.845
	584	0.064	2.098	0	129.266	52.221	86.968
	585	0.21	2.088	0	129.38	43	87.41
	586	0.103	2.093	0	129.23	46.749	86.773
	587	0.129	2.092	0	129.152	59.378	87.854
	588	0.13	2.107	0	130.053	70.271	87.053
	589	0.253	2.117	0	130.435	40.317	88.966
	590	0.226	2.106	0	130.664	38.469	88.055
	591	0.125	2.056	0	128.175	31.72	85.362
	592	0.353	2.111	0	131.175	55.204	91.677
	593	0.06	2.1	0	129.582	39.542	86.821
	594	0.142	2.107	0	130.656	40.561	87.139
	595	0.09	2.108	0	130.013	46.963	87.335
	596	0.189	2.112	0	129.888	32.835	87.72
	597	0.066	2.107	0	129.82	55.573	86.02
	598	0.119	2.09	0	129.182	65.376	86.185
	599	0.16	2.127	0	130.954	50.921	87.207
	600	0.391	2.067	0	129.458	51.271	90.753
	601	0.062	2.09	0	129.216	47.509	86.571
	602	0.166	2.102	0	129.844	67.2	87.699
	603	0.094	2.105	0	129.632	50.021	86.496
	604	0.215	2.082	0	129.483	52.007	87.938
	605	0.073	2.075	0	128.582	59.618	84.651
	606	0.107	2.11	0	129.341	61.519	86.931
	607	0.089	2.08	0	129.053	34.093	85.803
	608	0.091	2.086	0	129.458	48.286	85.777
	609	0.14	2.073	0	128.287	71.28	86.476
	610	0.2	2.099	0	129.736	62.208	87.762
	611	0.094	2.086	0	128.961	68.447	85.603
	612	0.063	2.103	0	129.983	50.282	86.787
	613	0.301	2.094	0	130.983	52.09	89.3
	614	0.165	2.105	0	130.211	58.039	86.975
	615	0.108	2.107	0	129.746	57.564	86.557
	616	0.178	2.099	0	129.697	52.761	87.231
	617	0.16	2.092	0	129.759	48.853	87.21
	618	0.077	2.131	0	130.679	48.392	85.884
	619	0.161	2.079	0	129.09	36.971	85.679
	620	0.088	2.119	0	130.019	28.989	86.006
	621	0.068	2.104	0	129.937	38.859	85.828
	622	0.134	2.117	0	130.481	31.468	88.416
	623	0.096	2.114	0	130.25	41.896	86.534
	624	0.159	2.103	0	130.052	56.95	87.9
	625	0.127	2.103	0	130.111	57.649	86.917
	626	0.144	2.105	0	130.3	48.979	87.771
	627	0.055	2.105	0	129.96	46.587	86.553
	628	0.093	2.126	0	130.551	57.936	87.487
	629	0.047	2.093	0	129.761	55.718	87.133
	630	0.466	2.093	0	131.631	44.77	92.226
	631	0.069	2.091	0	129.412	59.164	86.365
	632	0.096	2.109	0	129.998	54.826	87.777
	633	0.175	2.092	0	129.889	67.736	87.082
	634	0.187	2.103	0	130.358	79.845	87.166
	635	0.125	2.102	0	130.001	48.716	87.062
	636	0.065	2.103	0	129.859	69.888	87.716
	637	0.157	2.092	0	129.539	57.352	86.622
	638	0.086	2.108	0	130.021	58.088	87.186
	639	0.077	2.121	0	130.227	45.023	87.889
	640	0.079	2.106	0	129.904	59.044	87.201
	641	0.053	2.116	0	129.952	50.869	87.896
	642	0.204	2.1	0	130.099	61.733	88.367
	643	0.131	2.1	0	129.719	51.769	87.628
	644	0.08	2.122	0	130.394	55.63	86.149
	645	0.074	2.092	0	129.408	51.007	86.579
	646	0.096	2.087	0	129.155	73.184	85.084
	647	0.085	2.09	0	129.32	67.346	87.048
	648	0.079	2.097	0	129.93	42.358	86.334
	649	0.09	2.099	0	129.302	43.531	86.409
	650	0.162	2.104	0	129.936	36.976	87.454
	651	0.099	2.113	0	129.816	52.218	87.976
	652	0.184	2.09	0	129.751	22.571	87.322
	653	0.078	2.09	0	129.326	64.212	86.139
	654	0.183	2.111	0	129.807	45.059	87.143
	655	0.093	2.092	0	129.247	52.012	86.923
	656	0.15	2.107	0	130.119	51.826	87.438
	657	0.055	2.093	0	129.144	50.198	86.082
	658	0.146	2.1	0	129.79	55.605	87.908
	659	0.082	2.099	0	129.883	46.163	87.058
	660	0.141	2.109	0	129.752	54.862	87.472
	661	0.066	2.086	0	128.691	56.885	85.854
	662	0.103	2.105	0	129.836	53.228	86.338
	663	0.125	2.084	0	129.19	40.439	86.369
	664	0.14	2.073	0	128.518	56.527	86.003
	665	0.098	2.116	0	130.156	55.025	87.44
	666	0.182	2.102	0	130.14	35.285	87.601
	667	0.1	2.096	0	129.324	43.556	86.075
	668	0.108	2.096	0	129.496	41.959	86.777
	669	0.138	2.08	0	129.016	59.097	85.453
	670	0.131	2.075	0	128.514	32.301	87.486
	671	0.084	2.097	0	129.885	53.781	86.968
	672	0.073	2.109	0	129.671	45.267	87.525
	673	0.107	2.082	0	129.154	57.356	84.865
	674	0.227	2.102	0	129.922	67.826	89.296
	675	0.07	2.095	0	129.831	62.398	86.102
	676	0.302	2.065	0	128.842	61.99	89.779
	677	0.059	2.096	0	129.526	63.414	86.49
	678	0.063	2.099	0	129.822	57.563	86.583
	679	0.071	2.104	0	129.948	47.395	85.666
	680	0.074	2.114	0	130.145	43.92	87.295
	681	0.085	2.106	0	129.346	48.639	87.551
	682	0.072	2.083	0	129.102	66.508	87.716
	683	0.102	2.094	0	129.52	52.917	87.053
	684	0.088	2.082	0	129.277	66.314	86.419
	685	0.098	2.126	0	130.227	39.55	87.037
	686	0.092	2.09	0	128.923	37.017	86.345
	687	0.113	2.107	0	129.838	38.652	86.514
	688	0.077	2.114	0	130.03	46.545	86.207
	689	0.101	2.139	0	130.957	52.449	86.874
	690	0.061	2.097	0	129.916	47.853	85.524
	691	0.095	2.107	0	130.049	33.902	85.826
	692	0.164	2.12	0	130.753	49.829	88.47
	693	0.149	2.075	0	129.343	36.469	87.614
	694	0.116	2.105	0	129.435	44.305	86.603
	695	0.076	2.116	0	130.611	58.755	86.965
	696	0.107	2.122	0	130.72	74.198	86.611
	697	0.086	2.137	0	131.158	42.487	86.399
	698	0.069	2.119	0	130.689	45.63	86.523
	699	0.155	2.07	0	128.467	35.653	85.278
	700	0.078	2.082	0	128.591	62.062	85.623
	701	0.061	2.109	0	130.101	51.533	86.786
	702	0.094	2.095	0	129.89	67.818	85.725
	703	0.056	2.089	0	129.133	53.967	87.049
	704	0.112	2.077	0	128.971	32.998	86.246
	705	0.178	2.092	0	129.803	32.684	87.41
	706	0.089	2.1	0	129.259	23.719	87.426
	707	0.064	2.109	0	129.526	33.298	86.929
	708	0.136	2.105	0	130.044	35.677	87.863
	709	0.123	2.113	0	130.138	23.369	87.763
	710	0.153	2.121	0	130.559	18.104	88.118
	711	0.214	2.116	0	131.287	31.422	88.975
	712	0.32	2.107	0	131.522	27.996	90.239
	713	0.403	2.088	0	131.076	29.394	93.228
	714	0.243	2.099	0	130.455	43.89	89.086
	715	0.212	2.091	0	129.747	47.157	87.142
	716	0.142	2.106	0	129.639	49.935	87.797
	717	0.057	2.1	0	129.511	54.453	86.802
	718	0.366	2.114	0	131.223	36.865	90.951
	719	0.279	2.069	0	129.388	38.899	88.048
	720	0.08	2.093	0	129.55	28.854	85.562
	721	0.271	2.1	0	130.228	28.718	88.584
	722	0.363	2.075	0	129.905	27.236	90.009
	723	0.342	2.101	0	130.473	41.971	89.701
	724	0.127	2.097	0	129.535	39.58	88.574
	725	0.127	2.099	0	129.678	41.33	87.467
	726	0.184	2.096	0	129.856	55.618	87.65
	727	0.202	2.066	0	129.143	50.311	86.566
	728	0.28	2.09	0	129.669	51.879	88.197
	729	0.221	2.086	0	129.756	65.913	88.204
	730	0.219	2.064	0	128.675	72.919	87.36
	731	0.071	2.099	0	129.608	75.799	85.833
	732	0.204	2.1	0	129.814	46.861	88.059
	733	0.191	2.086	0	129.664	99.086	87.029
	734	0.094	2.114	0	129.938	81.163	85.974
	735	0.16	2.101	0	129.688	70.275	88.106
	736	0.108	2.121	0	130.681	84.458	87.134
	737	0.158	2.097	0	129.76	49.104	86.791
	738	0.116	2.109	0	130.485	58.626	88.797
	739	0.132	2.091	0	129.587	73.805	86.724
	740	0.141	2.095	0	129.392	53.377	87.769
	741	0.191	2.111	0	130.819	73.4	87.869
	742	0.145	2.122	0	130.58	78.479	87.59
	743	0.208	2.093	0	129.843	93.612	87.882
	744	0.101	2.12	0	130.579	70.479	86.619
	745	0.182	2.104	0	129.89	66.344	86.421
	746	0.097	2.088	0	128.928	60.158	85.984
	747	0.071	2.101	0	129.643	44.009	86.586
	748	0.1	2.133	0	130.984	81.368	88.377
	749	0.12	2.113	0	129.929	87.712	87.279
	750	0.148	2.113	0	130.55	51.068	86.951
	751	0.141	2.087	0	128.926	46.236	87.311
	752	0.131	2.094	0	130.017	36.317	86.295
	753	0.17	2.093	0	129.812	27.74	87.134
	754	0.147	2.102	0	129.85	15.886	87.436
	755	0.167	2.089	0	129.357	23.314	87.652
	756	0.06	2.117	0	131.036	23.945	87.025
	757	0.078	2.116	0	130.269	51.619	86.744
	758	0.15	2.078	0	128.617	52.003	85.329
	759	0.076	2.103	0	129.889	42.698	86.742
	760	0.086	2.102	0	129.654	33.451	86.68
	761	0.095	2.102	0	129.634	66.486	87.015
	762	0.116	2.084	0	129.004	39.168	86.396
	763	0.081	2.132	0	130.764	47.495	87.155
	764	0.101	2.091	0	129.407	34.327	87.36
	765	0.072	2.116	0	130.606	38.906	86.96
	766	0.092	2.101	0	129.821	41.819	86.946
	767	0.077	2.104	0	129.792	56.746	86.36
	768	0.146	2.117	0	130.379	55.559	87.035
	769	0.075	2.094	0	129.366	31.051	86.932
	770	0.049	2.076	0	128.791	46.294	86.249
	771	0.12	2.092	0	130.047	45.576	86.292
	772	0.069	2.109	0	129.821	30.907	86.486
	773	0.051	2.095	0	129.522	65.187	86.701
	774	0.158	2.084	0	129.266	39.386	86.354
	775	0.188	2.077	0	129.24	35.228	86.968
	776	0.139	2.148	0	131.16	33.939	88.889
	777	0.123	2.104	0	129.831	31.454	87.345
	778	0.116	2.101	0	129.973	45.518	86.07
	779	0.066	2.09	0	128.828	60.101	86.92
	780	0.143	2.114	0	129.902	57.696	86.595
	781	0.087	2.105	0	129.527	58.644	86.852
	782	0.067	2.105	0	130.147	45.348	87.062
	783	0.08	2.062	0	128.632	44.642	86.174
	784	0.134	2.071	0	128.692	49.775	87.026
	785	0.239	2.106	0	130.123	52.837	89.462
	786	0.162	2.099	0	129.845	34.934	87.648
	787	0.094	2.12	0	130.525	53.679	86.671
	788	0.17	2.092	0	129.942	37.844	86.885
	789	0.279	2.114	0	130.706	36.968	89.553
	790	0.202	2.11	0	130.287	35.221	87.602
	791	0.206	2.106	0	130.2	29.758	87
	792	0.092	2.129	0	130.7	35.312	87.187
	793	0.213	2.088	0	129.309	43.779	87.124
	794	0.155	2.108	0	129.585	39.379	87.035
	795	0.107	2.091	0	129.428	51.408	86.847
	796	0.104	2.123	0	130.415	40.374	86.75
	797	0.207	2.125	0	130.73	47.542	88.489
	798	0.061	2.085	0	128.957	33.226	85.102
	799	0.248	2.063	0	128.828	59.328	87.4
	800	0.073	2.121	0	130.615	64.821	87.005
	801	0.176	2.081	0	129.622	82.848	88.333
	802	0.083	2.118	0	130.211	60.09	87.816
	803	0.262	2.111	0	130.664	52.733	90.158
	804	0.082	2.078	0	128.685	31.202	85.281
	805	0.146	2.085	0	129.867	60.575	86.752
	806	0.127	2.126	0	130.916	49.046	88.269
	807	0.366	2.065	0	129.303	52.148	88.729
	808	0.247	2.102	0	130.396	50.009	87.84
	809	0.095	2.104	0	129.944	43.76	87.066
	810	0.136	2.099	0	129.194	46.918	85.783
	811	0.27	2.109	0	130.265	55.434	89.981
	812	0.059	2.08	0	128.357	63.081	85.473
	813	0.083	2.099	0	129.352	41.817	85.992
	814	0.095	2.074	0	128.656	34.676	86.05
	815	0.091	2.11	0	129.467	36.141	86.309
	816	0.076	2.095	0	129.203	52.15	86.156
	817	0.165	2.072	0	129.152	31.508	85.832
	818	0.128	2.133	0	130.752	35.307	86.631
	819	0.079	2.098	0	129.43	40.838	86.454
	820	0.184	2.103	0	129.639	39.494	88.289
	821	0.069	2.119	0	130.723	40.958	86.646
	822	0.187	2.094	0	129.301	52.135	87.404
	823	0.058	2.099	0	129.808	38.771	85.15
	824	0.072	2.11	0	130.158	40.142	86.666
	825	0.084	2.109	0	130.043	29.225	86.289
	826	0.09	2.1	0	129.376	31.734	87.116
	827	0.079	2.101	0	129.568	63.955	86.203
	828	0.283	2.096	0	131.042	80.61	88.366
	829	0.192	2.086	0	129.126	52.416	88.452
	830	0.151	2.12	0	130.416	52.595	87.793
	831	0.126	2.072	0	128.533	51.601	87.337
	832	0.06	2.115	0	130.257	44.869	87.178
	833	0.13	2.106	0	129.489	45.19	87.386
	834	0.044	2.087	0	129.498	43.762	85.981
	835	0.211	2.105	0	130.519	50.737	90.292
	836	0.092	2.098	0	129.386	52.079	86.725
	837	0.074	2.088	0	129.549	52.836	85.467
	838	0.271	2.139	0	131.623	64.796	88.661
	839	0.059	2.088	0	129.303	61.318	86.677
	840	0.117	2.094	0	128.924	59.227	87.047
	841	0.238	2.108	0	130.6	54.935	87.16
	842	0.295	2.098	0	130.383	63.329	90.192
	843	0.202	2.115	0	130.476	65.841	89.208
	844	0.204	2.087	0	128.891	85.342	87.446
	845	0.226	2.082	0	129.449	57.757	87.36
	846	0.076	2.108	0	130.46	52.494	86.821
	847	0.095	2.116	0	130.478	60.989	86.758
	848	0.105	2.119	0	130.427	76.958	86.916
	849	0.167	2.11	0	130.239	47.535	87.45
	850	0.189	2.075	0	128.334	43.883	87.558
	851	0.485	2.096	0	131.127	50.869	92.153
	852	0.276	2.108	0	130.652	73.991	89.825
	853	0.181	2.1	0	129.908	55.867	87.287
	854	0.138	2.102	0	130.212	65.426	87.756
	855	0.121	2.109	0	130.082	56.436	87.354
	856	0.101	2.08	0	129.018	64.45	85.8
	857	0.159	2.084	0	129.477	65.751	87.047
	858	0.237	2.097	0	129.928	63.576	87.615
	859	0.067	2.107	0	130.174	63.812	85.646
	860	0.364	2.088	0	130.389	52.389	91.023
	861	0.306	2.07	0	129.513	41.905	88.962
	862	0.17	2.123	0	130.48	46.251	88.284
	863	0.286	2.125	0	131.15	61.267	91.131
	864	0.089	2.116	0	129.902	73.67	89.098
	865	0.169	2.096	0	129.536	35.711	86.709
	866	0.217	2.088	0	129.272	39.223	87.618
	867	0.09	2.09	0	129.435	57.33	87.049
	868	0.236	2.107	0	130.503	48.726	88.404
	869	0.108	2.101	0	129.73	51.474	87.034
	870	0.119	2.109	0	129.949	39.033	88.281
	871	0.608	2.079	0	131.14	54.328	94.198
	872	0.091	2.114	0	130.065	30.371	87.006
	873	0.328	2.085	0	130.324	60.975	89.439
	874	0.059	2.108	0	129.726	52.786	86.757
	875	0.28	2.092	0	129.5	55.134	89.792
	876	0.082	2.105	0	129.599	51.196	86.411
	877	0.125	2.091	0	129.057	50.404	87.05
	878	0.08	2.117	0	130.145	68.631	87.017
	879	0.301	2.097	0	130.38	51.873	89.518
	880	0.245	2.072	0	129.548	33.929	88.706
	881	0.192	2.074	0	128.968	24.073	87.04
	882	0.163	2.095	0	129.946	42.055	87.526
	883	0.191	2.101	0	129.65	26.755	88.538
	884	0.145	2.108	0	130.134	56.6	87.225
	885	0.067	2.123	0	130.745	49.467	85.726
	886	0.06	2.105	0	130.018	49.496	87.758
	887	0.067	2.108	0	129.798	60.403	87.168
	888	0.142	2.112	0	130.003	44.177	87.956
	889	0.092	2.076	0	128.804	47.721	86.499
	890	0.083	2.099	0	129.95	38.573	86.302
	891	0.11	2.117	0	130.631	41.254	87.33
	892	0.114	2.121	0	130.874	26.551	87.233
	893	0.05	2.08	0	129.016	55.137	85.724
	894	0.112	2.109	0	130.008	37.598	86.96
	895	0.135	2.093	0	129.664	36.356	87.885
	896	0.082	2.096	0	129.274	46.227	86.655
	897	0.148	2.121	0	130.582	34.581	87.802
	898	0.12	2.121	0	130.634	30.787	87.323
	899	0.063	2.073	0	128.859	44.417	86.125
	900	0.138	2.107	0	129.979	57.638	87.286
	901	0.113	2.091	0	129.813	55.724	87.753
	902	0.04	2.091	0	129.11	44.633	86.372
	903	0.198	2.116	0	130.892	36.411	88.26
	904	0.064	2.099	0	129.38	37.81	87.165
	905	0.247	2.062	0	128.63	35.101	87.606
	906	0.205	2.076	0	129.18	47.218	86.878
	907	0.269	2.07	0	128.968	48.317	87.689
	908	0.344	2.081	0	129.749	34.518	90.294
	909	0.061	2.114	0	129.851	44.446	86.46
	910	0.102	2.089	0	129.557	47.416	87.746
	911	0.093	2.132	0	131.113	40.452	87.321
	912	0.174	2.085	0	129.349	47.084	86.377
	913	0.204	2.127	0	130.852	32.404	88.234
	914	0.151	2.11	0	129.813	52.019	86.984
	915	0.162	2.109	0	129.933	37.408	88.04
	916	0.25	2.084	0	129.579	26.064	87.755
	917	0.069	2.079	0	128.453	43.329	85.626
	918	0.212	2.095	0	129.665	51.307	87.596
	919	0.085	2.109	0	130.216	41.353	86.866
	920	0.091	2.121	0	130.964	39.452	87.774
	921	0.125	2.103	0	129.992	43.906	87.237
	922	0.078	2.101	0	130.36	71.532	85.98
	923	0.128	2.128	0	130.203	52.103	87.397
	924	0.247	2.086	0	129.782	46.286	87.38
	925	0.172	2.093	0	129.236	35.788	88.85
	926	0.078	2.08	0	128.895	50.716	86.818
	927	0.07	2.074	0	128.706	50.081	86.29
	928	0.178	2.119	0	130.389	23.53	87.513
	929	0.097	2.123	0	130.282	41.221	87.575
	930	0.085	2.125	0	131.239	38.835	87.708
	931	0.067	2.083	0	128.933	45.782	85.687
	932	0.174	2.109	0	130.274	37.084	88.095
	933	0.241	2.083	0	129.922	44.766	87.743
	934	0.115	2.097	0	129.557	47.896	86.054
	935	0.081	2.096	0	129.158	52.099	86.505
	936	0.184	2.087	0	129.476	43.877	87.148
	937	0.2	2.093	0	129.776	46.829	87.152
	938	0.052	2.082	0	129.01	45.327	86.816
	939	0.084	2.09	0	129.137	44.204	86.777
	940	0.154	2.116	0	130.46	42.961	87.09
	941	0.165	2.092	0	129.442	42.832	87.263
	942	0.106	2.086	0	128.912	34.099	86.392
	943	0.082	2.1	0	129.343	56.043	88.142
	944	0.052	2.091	0	129.342	78.437	87.323
	945	0.122	2.099	0	129.652	30.598	86.94
	946	0.11	2.109	0	130.455	42.145	87.81
	947	0.098	2.084	0	129.428	49.43	86.813
	948	0.103	2.092	0	128.954	46.921	87.528
	949	0.188	2.103	0	129.96	53.773	87.319
	950	0.079	2.118	0	130.052	71.004	86.781
	951	0.166	2.117	0	130.151	53.42	88
	952	0.065	2.098	0	129.949	38.294	86.006
	953	0.124	2.098	0	129.671	34.421	87.071
	954	0.06	2.086	0	129.351	53.462	85.431
	955	0.088	2.102	0	129.385	46.286	86.789
	956	0.216	2.094	0	129.56	43.29	89.408
	957	0.161	2.086	0	129.768	66.245	86.79
	958	0.104	2.122	0	130.579	56.633	86.971
	959	0.137	2.09	0	129.577	47.575	86.653
	960	0.383	2.077	0	130	51.647	89.698
	961	0.068	2.109	0	130.658	65.76	86.955
	962	0.17	2.088	0	128.929	45.165	87.082
	963	0.137	2.09	0	129.257	40.684	86.569
	964	0.301	2.1	0	130.513	50.804	90.647
	965	0.094	2.105	0	130.158	54.337	86.817
	966	0.077	2.118	0	130.887	51.701	87.048
	967	0.11	2.088	0	129.295	42.28	86.47
	968	0.073	2.13	0	130.947	47.312	87.538
	969	0.056	2.1	0	130.078	38.962	87.333
	970	0.077	2.1	0	129.613	36.504	86.691
	971	0.146	2.115	0	130.331	43.004	88.59
	972	0.073	2.108	0	129.683	36.612	87.31
	973	0.127	2.077	0	128.575	40.686	86.372
	974	0.098	2.113	0	129.562	48.029	87.948
	975	0.112	2.089	0	129.378	50.417	87.304
	976	0.089	2.076	0	129.206	64.693	85.589
	977	0.095	2.106	0	129.907	56.515	88.105
	978	0.097	2.101	0	129.1	47.299	87.39
	979	0.124	2.105	0	129.901	43.582	87.281
	980	0.098	2.096	0	129.813	39.131	86.084
	981	0.085	2.114	0	130.018	48.167	86.918
	982	0.103	2.13	0	130.781	65.612	87.454
	983	0.102	2.105	0	130.056	54.742	86.89
	984	0.126	2.109	0	130.784	35.715	87.58
	985	0.114	2.122	0	130.521	67.303	88.408
	986	0.208	2.105	0	130.065	36.298	87.633
	987	0.097	2.132	0	130.562	61.286	88.19
	988	0.09	2.119	0	130.759	53.99	87.709
	989	0.165	2.084	0	128.944	56.534	87.116
	990	0.104	2.09	0	129.945	74.255	86.182
	991	0.091	2.072	0	128.614	82.801	85.402
	992	0.083	2.096	0	129.626	52.482	85.484
	993	0.098	2.112	0	130.339	55.758	87.193
	994	0.168	2.116	0	130.757	52.739	89.583
	995	0.08	2.093	0	129.485	74.961	87.513
	996	0.107	2.091	0	128.807	41.418	85.397
	997	0.092	2.098	0	129.914	50.996	85.669
	998	0.218	2.113	0	130.01	76.099	86.199
	999	0.126	2.103	0	130.27	84.52	86.685
	1000	0.122	2.105	0	129.509	54.95	86.736

## Sheet: CID-492405 (con)
	Frame	RMSD	rGyr	intraHB	MolSA	SASA	PSA
	0	0	2.25	0	137.198	124.488	182.458
	1	0.799	2.287	1	136.067	77.98	168.345
	2	0.642	2.265	1	135.383	100.047	168.582
	3	0.755	2.264	1	134.92	62.22	167.088
	4	0.824	2.273	1	135.3	80.39	166.916
	5	0.679	2.278	1	136.942	54.382	173.026
	6	0.693	2.283	1	136.191	70.237	168.616
	7	0.713	2.279	1	135.787	46.358	170.02
	8	0.746	2.289	1	136.245	72.474	167.826
	9	0.71	2.268	1	135.545	90.56	166.983
	10	0.93	2.275	0	136.698	80.003	177.684
	11	0.909	2.274	0	136.29	51.418	173.589
	12	0.389	2.238	0	136.691	114.542	179.516
	13	0.925	2.258	0	137.439	96.544	182.037
	14	0.758	2.297	0	139.056	99.155	179.439
	15	0.42	2.252	0	137.072	95.595	177.316
	16	0.748	2.294	1	135.907	73.872	168.656
	17	0.812	2.295	1	136.286	103.525	168.05
	18	0.716	2.271	0	135.168	80.961	164.871
	19	0.654	2.277	1	135.517	92.497	171.421
	20	0.503	2.276	0	136.819	70.448	175.148
	21	0.815	2.275	1	134.886	94.669	166.994
	22	0.775	2.28	1	134.927	90.579	167.051
	23	0.362	2.259	0	136.647	72.001	182.236
	24	0.84	2.311	1	137.548	78.054	168.807
	25	0.576	2.29	0	137.205	84.359	173.53
	26	0.842	2.288	1	135.538	83.76	170.829
	27	0.827	2.307	1	137.401	116.243	171.814
	28	0.836	2.282	1	135.299	96.662	169.126
	29	0.366	2.274	0	137.272	67.938	181.104
	30	0.718	2.274	0	137.006	70.197	176.128
	31	0.902	2.247	0	135.473	78.815	171.855
	32	0.118	2.248	0	136.721	118.997	181.081
	33	0.949	2.254	0	136.537	125.424	180.805
	34	0.434	2.272	0	138.116	72.622	178.34
	35	0.91	2.252	1	134.946	112.947	172.116
	36	0.861	2.267	1	135.077	98.945	169.203
	37	0.74	2.263	1	134.593	107.047	164.344
	38	0.777	2.284	0	135.409	112.56	168.798
	39	0.231	2.261	0	138.274	92.436	185.563
	40	0.135	2.251	0	137.576	86.698	182.836
	41	0.647	2.265	1	134.771	95.493	167.931
	42	0.929	2.279	0	137.132	63.494	176.023
	43	0.897	2.287	0	136.598	68.744	173.086
	44	0.857	2.266	1	135.186	76.233	170.189
	45	0.597	2.282	0	136.589	79.321	172.109
	46	0.833	2.294	1	135.641	64.773	167.527
	47	0.915	2.282	0	138.856	44.153	183.985
	48	0.927	2.253	0	136.862	49.824	182.081
	49	0.907	2.24	0	137.563	60.409	182.968
	50	0.936	2.255	0	137.787	83.759	183.664
	51	0.269	2.291	0	137.604	75.893	173.75
	52	0.809	2.27	1	135.379	117.046	167.969
	53	0.95	2.248	0	137.227	59.042	181.703
	54	0.957	2.271	0	137.513	54.023	180.908
	55	0.784	2.251	0	136.768	87.006	178.063
	56	0.922	2.267	0	138.875	51.353	184.55
	57	0.71	2.274	1	135.034	69.928	167.727
	58	0.853	2.283	1	135.347	93	168.367
	59	0.804	2.282	1	135.092	111.229	167.359
	60	0.847	2.262	0	137.676	98.911	182.412
	61	0.923	2.268	0	136.832	54.86	173.094
	62	0.911	2.286	0	137.003	66.948	174.904
	63	0.944	2.269	0	137.494	64.869	178.222
	64	0.955	2.291	0	139.51	69.969	185.168
	65	0.194	2.271	0	138.267	62.525	184.684
	66	0.821	2.274	1	135.551	70.661	167.719
	67	0.724	2.301	1	136.602	84.647	169.564
	68	0.923	2.282	0	138.279	75.926	174.087
	69	0.718	2.252	0	135.783	69.367	171.689
	70	0.808	2.27	1	134.598	77.947	168.627
	71	0.898	2.283	0	139.993	77.756	185.328
	72	0.85	2.297	1	136.615	65.642	171.097
	73	0.879	2.257	1	135.002	69.079	168.744
	74	0.962	2.266	0	138.574	57.427	183.847
	75	0.761	2.288	1	136.172	73	167.803
	76	0.686	2.268	0	135.531	85.492	170.737
	77	0.926	2.266	0	136.537	90.2	172.388
	78	0.875	2.303	0	137.715	83.795	172.919
	79	0.891	2.274	1	135.513	92.819	171.238
	80	0.923	2.303	0	138.587	73.763	173.656
	81	0.881	2.283	1	136.551	64.6	169.479
	82	0.92	2.302	0	137.828	55.945	176.485
	83	0.951	2.271	0	138.295	97.917	179.384
	84	0.844	2.303	1	136.599	64.944	171.32
	85	0.88	2.252	1	134.258	64.704	169.337
	86	0.874	2.259	1	134.695	46.064	168.128
	87	0.879	2.259	0	136.106	60.84	169.144
	88	0.785	2.299	1	136.137	49.66	166.951
	89	0.933	2.272	0	137.018	58.347	174.412
	90	0.938	2.256	0	136.645	45.165	179.873
	91	0.784	2.279	1	134.634	66.45	168.783
	92	0.884	2.279	1	135.944	41.565	170.431
	93	0.88	2.234	0	137.244	78.333	181.986
	94	0.94	2.267	0	136.762	67.736	179.275
	95	0.752	2.267	1	134.879	73.217	167.262
	96	0.096	2.252	0	138.14	79.464	181.476
	97	0.948	2.272	0	137.578	74.816	181.675
	98	0.171	2.267	0	136.875	88.169	178.894
	99	0.878	2.282	0	136.204	65.787	169.888
	100	0.871	2.25	0	137.842	45.948	182.62
	101	0.779	2.264	1	134.829	94.442	166.935
	102	0.846	2.286	1	135.902	44.52	167.173
	103	0.909	2.278	1	135.812	74.049	174.799
	104	0.879	2.307	1	136.589	92.127	171.583
	105	0.836	2.285	1	135.69	83.416	169.967
	106	0.947	2.273	0	137.089	75.301	177.828
	107	0.941	2.283	0	138.855	81.125	188.056
	108	0.919	2.267	0	136.914	68.199	175.394
	109	0.928	2.283	0	137.209	74.69	174.907
	110	0.889	2.277	0	136.41	65.483	172.501
	111	0.921	2.247	0	136.994	94.173	180.206
	112	0.806	2.274	1	135.472	80.511	167.381
	113	0.856	2.283	1	135.827	71.975	169.305
	114	0.835	2.299	1	136.659	89.055	169.285
	115	0.924	2.292	0	137.777	69.575	174.87
	116	0.854	2.265	1	134.305	83.034	167.204
	117	0.81	2.277	1	134.888	78.945	167.596
	118	0.947	2.249	0	137.447	89.361	182.035
	119	0.795	2.288	1	135.759	96.098	168.702
	120	0.944	2.271	0	137.246	51.045	179.789
	121	0.942	2.26	0	136.98	65.673	177.985
	122	0.826	2.258	1	134.796	68.217	166.261
	123	0.847	2.263	1	135.549	109.526	166.604
	124	0.658	2.291	1	135.771	131.526	168.402
	125	0.933	2.277	0	138.855	116.668	184.574
	126	0.869	2.292	1	136.919	172.766	169.52
	127	0.918	2.264	0	137.043	177.372	178.032
	128	0.14	2.262	0	137.841	152.256	183.407
	129	0.183	2.277	0	138.605	159.495	183.893
	130	0.229	2.288	0	137.485	154.818	176.155
	131	0.899	2.282	0	136.74	135.539	173.235
	132	0.842	2.281	0	138.477	173.011	181.633
	133	0.882	2.282	0	136.727	242.179	169.896
	134	0.791	2.255	1	134.935	290.114	166.798
	135	0.21	2.249	0	138.108	301.554	185.052
	136	0.88	2.261	0	137.524	299.718	183.174
	137	0.276	2.271	0	138.734	302.578	184.65
	138	0.864	2.249	0	137.46	299.379	181.172
	139	0.564	2.262	0	136.04	285.064	172.684
	140	0.124	2.254	0	138.627	298.531	181.788
	141	0.916	2.277	0	137.765	300.266	174.88
	142	0.599	2.264	0	135.792	297.217	173.027
	143	0.787	2.274	1	135.177	293.68	167.403
	144	0.758	2.277	1	135.837	295.21	167.397
	145	0.85	2.306	1	136.359	281.378	167.973
	146	0.828	2.25	0	136.999	297.987	180.008
	147	0.697	2.286	1	135.647	293.304	168.141
	148	0.853	2.264	0	137.723	299.819	181.262
	149	0.264	2.287	0	137.736	299.58	174.992
	150	0.327	2.251	0	135.621	290.156	168.3
	151	0.741	2.261	0	135.053	293.233	164.521
	152	0.94	2.269	0	138.24	295.037	185.237
	153	0.907	2.266	0	138.525	289.082	186.79
	154	0.14	2.243	0	137.049	298.273	179.126
	155	0.715	2.282	1	135.91	294.31	169.62
	156	0.937	2.296	0	137.931	299.394	177.264
	157	0.794	2.279	1	135.897	292.689	166.573
	158	0.774	2.274	1	136.224	295.879	166.852
	159	0.151	2.248	0	137.293	298.161	181.053
	160	0.749	2.292	1	135.152	292.779	168.102
	161	0.333	2.27	0	137.902	301.725	182.009
	162	0.827	2.256	0	137.876	300.363	180.531
	163	0.805	2.313	1	136.209	294.281	169.39
	164	0.341	2.277	0	136.47	294.528	169.828
	165	0.888	2.277	1	136.3	291.976	170.56
	166	0.949	2.259	0	137.022	297.173	181.3
	167	0.716	2.28	1	135.612	284.887	169.4
	168	0.695	2.304	0	136.643	296.232	169.61
	169	0.811	2.303	1	136.525	295.566	170.283
	170	0.769	2.3	1	136.533	294.835	167.308
	171	0.167	2.287	0	138.345	299.431	177.856
	172	0.785	2.271	1	134.692	225.964	167.507
	173	0.834	2.28	1	136.303	133.195	170.495
	174	0.736	2.284	1	136.181	133.417	167.66
	175	0.929	2.256	0	137.016	161.905	179.468
	176	0.8	2.293	0	138.11	116.752	180.49
	177	0.918	2.26	0	137.996	133.936	182.763
	178	0.881	2.27	0	138.137	125.024	180.214
	179	0.933	2.256	0	136.62	139.481	179.958
	180	0.85	2.277	1	135.252	89.967	169.55
	181	0.956	2.268	0	136.715	140.037	179.243
	182	0.141	2.263	0	137.612	88.097	181.59
	183	0.773	2.277	1	135.18	79.638	169.534
	184	0.262	2.265	0	136.516	123.183	174.027
	185	0.577	2.296	0	137.175	118.344	172.66
	186	0.788	2.23	0	135.646	90.576	175.964
	187	0.633	2.313	0	138.378	134.006	171.513
	188	0.878	2.267	0	137.901	114.971	183.326
	189	0.913	2.229	0	136.399	107.545	181.335
	190	0.854	2.258	0	137.724	98.971	182.865
	191	0.904	2.276	0	139.406	113.18	182.722
	192	0.949	2.255	0	137.761	111.429	182.907
	193	0.148	2.248	0	136.585	101.423	177.68
	194	0.116	2.265	0	138.068	112.799	181.385
	195	0.226	2.279	0	138.683	111.26	184.474
	196	0.52	2.29	0	138.236	105.584	173.823
	197	0.08	2.244	0	137.479	96.905	181.398
	198	0.173	2.249	0	136.615	91.719	174.741
	199	0.47	2.263	1	136.271	141.459	178.812
	200	0.739	2.271	1	135.53	96.553	167.388
	201	0.16	2.267	0	137.997	91.321	181.579
	202	0.282	2.257	0	135.639	73.615	172.059
	203	0.517	2.276	0	136.742	101.7	168.754
	204	0.116	2.248	0	137.116	83.996	179.428
	205	0.771	2.253	1	134.484	90.152	167.502
	206	0.806	2.279	1	134.632	74.15	168.281
	207	0.899	2.265	0	135.479	79.581	171.822
	208	0.856	2.26	0	137.868	72.246	182.004
	209	0.84	2.275	1	135.393	75.622	170.017
	210	0.786	2.311	1	136.634	96.052	170.335
	211	0.93	2.269	0	137.077	66.301	179.354
	212	0.858	2.291	1	135.456	83.371	168.012
	213	0.916	2.252	0	137.874	74.417	184.61
	214	0.887	2.264	0	138.423	79.027	182.99
	215	0.718	2.275	1	134.935	78.394	167.59
	216	0.95	2.283	0	137.978	74.991	183.187
	217	0.742	2.281	0	138.112	71.701	175.111
	218	0.603	2.27	0	136.541	73.949	172.213
	219	0.944	2.279	0	138.561	72.081	183.398
	220	0.934	2.27	0	138.263	74.486	185.927
	221	0.891	2.294	0	136.794	61.379	171.185
	222	0.869	2.265	1	134.887	71.093	168.202
	223	0.918	2.287	0	139.617	93.178	184.161
	224	0.94	2.245	0	136.656	94.806	180.788
	225	0.21	2.257	0	136.676	91.482	174.286
	226	0.694	2.287	0	137.843	75.085	172.528
	227	0.852	2.3	1	136.515	81.715	169.168
	228	0.845	2.297	0	136.714	71.533	171.052
	229	0.808	2.25	0	136.651	94.931	176.351
	230	0.447	2.294	0	137.256	102.363	172.043
	231	0.782	2.276	0	137.805	124.26	179.325
	232	0.597	2.288	0	136.601	101.248	170.03
	233	0.788	2.276	0	137.343	102.514	177.893
	234	0.39	2.277	0	137.308	88.239	169.473
	235	0.648	2.263	0	136.73	77.276	170.546
	236	0.709	2.27	0	136.953	94.359	176.51
	237	0.153	2.263	0	137.659	79.506	177.825
	238	0.885	2.275	1	136.049	85.148	168.887
	239	0.691	2.296	1	136.377	86.465	169.864
	240	0.434	2.287	0	136.759	63.497	168.93
	241	0.867	2.285	0	138.674	113.68	184.113
	242	0.922	2.262	0	138.658	89.051	182.379
	243	0.844	2.274	1	135.76	70.044	168.869
	244	0.928	2.274	0	138.41	70.999	181.956
	245	0.776	2.276	1	134.859	88.814	166.685
	246	0.955	2.255	0	137.969	104.525	182.689
	247	0.907	2.294	0	137.08	76.731	172.101
	248	0.921	2.291	0	137.574	85.415	180.097
	249	0.621	2.291	1	136.719	82.111	170.784
	250	0.95	2.268	0	138.355	79.575	181.522
	251	0.613	2.265	0	136.396	118.875	174.808
	252	0.096	2.3	0	139.399	165.551	183.597
	253	0.311	2.257	0	137.376	159.437	179.843
	254	0.584	2.266	0	136.759	183.509	170.053
	255	0.737	2.297	1	135.965	171.982	170.792
	256	0.882	2.261	0	138.463	221.329	181.889
	257	0.931	2.256	0	137.502	215.648	182.843
	258	0.828	2.303	1	137.027	171.911	170.394
	259	0.937	2.262	0	137.464	213.14	179.536
	260	0.874	2.265	0	138.318	174.098	183.643
	261	0.544	2.271	1	136.654	144.39	172.61
	262	0.677	2.29	0	137.361	134.979	171.445
	263	0.85	2.25	1	134.347	198.774	165.177
	264	0.338	2.254	0	137.924	133.721	182.994
	265	0.762	2.29	1	136.515	137.567	169.232
	266	0.761	2.276	0	137.486	145.994	176.879
	267	0.825	2.301	1	136.115	143.093	169.14
	268	0.302	2.22	0	135.996	155.829	183.035
	269	0.672	2.259	0	135.867	129.095	172.99
	270	0.753	2.271	1	134.904	173.285	167.744
	271	0.808	2.261	0	137.078	125.009	177.066
	272	0.691	2.3	0	137.228	110.647	169.816
	273	0.551	2.253	0	135.424	140.089	172.49
	274	0.604	2.249	1	134.121	127.404	169.488
	275	0.313	2.261	0	137.803	177.143	183.28
	276	0.403	2.241	0	136.106	123.615	178.3
	277	0.847	2.247	0	137.134	114.899	181.872
	278	0.402	2.278	0	137.985	176.41	181.431
	279	0.843	2.284	1	136.265	274.619	169.929
	280	0.765	2.254	0	136.804	296.856	175.336
	281	0.809	2.312	1	137.021	296.459	168.32
	282	0.079	2.264	0	138.194	299.603	181.274
	283	0.868	2.271	1	135.404	294.153	168.616
	284	0.929	2.272	0	136.965	284.621	177.901
	285	0.546	2.24	0	134.547	291.046	170.4
	286	0.176	2.252	0	136.776	288.694	175.034
	287	0.106	2.293	0	138.858	300.886	180.318
	288	0.942	2.238	0	137.108	291.348	182.982
	289	0.916	2.289	0	137.144	295.602	176.164
	290	0.144	2.268	0	138.051	300.749	182.124
	291	0.134	2.246	0	137.459	298.611	180.686
	292	0.9	2.259	1	135.736	293.015	169.832
	293	0.539	2.275	0	137.221	299.404	179.261
	294	0.342	2.273	0	136.685	167.433	170.963
	295	0.727	2.297	0	138.088	143.86	175.971
	296	0.864	2.268	0	135.878	147.651	168.883
	297	0.818	2.291	1	136.008	145.036	168.911
	298	0.636	2.287	1	136.014	133.746	169.295
	299	0.802	2.263	0	137.36	192.665	177.442
	300	0.927	2.257	0	137.852	176.713	181.76
	301	0.321	2.267	0	138.25	161.703	183.583
	302	0.118	2.265	0	137.735	162.667	183.797
	303	0.945	2.277	0	138.77	166.331	183.625
	304	0.74	2.266	0	136.745	167.026	173.197
	305	0.067	2.248	0	137.383	153.584	178.317
	306	0.857	2.31	1	136.855	159.327	171.133
	307	0.228	2.272	0	137.354	174.303	174.244
	308	0.557	2.267	0	136.959	153.24	174.664
	309	0.094	2.268	0	138.376	172.929	183.288
	310	0.575	2.262	0	135.284	187.076	171.715
	311	0.266	2.269	0	138.308	162.564	185.123
	312	0.938	2.249	0	136.883	199.688	182.901
	313	0.115	2.267	0	137.48	140.686	180.922
	314	0.187	2.28	0	138.207	154.826	177.666
	315	0.852	2.264	0	138.256	231.371	180.363
	316	0.832	2.283	1	135.417	157.704	168.778
	317	0.818	2.294	1	136.005	196.066	168.588
	318	0.67	2.272	0	136.012	167.017	168.18
	319	0.679	2.27	1	135.195	136.509	167.098
	320	0.897	2.229	0	137.108	164.478	181.293
	321	0.136	2.264	0	138.216	177.014	180.692
	322	0.337	2.225	0	135.766	183.935	179.515
	323	0.275	2.257	0	138.282	205.753	183.218
	324	0.748	2.267	1	134.849	178.292	168.497
	325	0.135	2.261	0	139.022	191.341	182.8
	326	0.69	2.278	1	135.44	166.387	166.164
	327	0.891	2.251	0	137.353	205.566	181.813
	328	0.937	2.265	0	138.064	207.471	182.007
	329	0.538	2.269	0	136.595	184.192	170.098
	330	0.769	2.294	1	136.805	176.019	169.881
	331	0.78	2.252	1	134.553	169.119	166.749
	332	0.717	2.269	0	137.121	176.326	174.694
	333	0.831	2.29	1	136.348	173.584	168.864
	334	0.769	2.264	1	134.719	186.566	166.965
	335	0.816	2.27	1	135.193	170.952	167.774
	336	0.084	2.239	0	136.585	170.033	182.551
	337	0.271	2.254	0	137.943	162.535	180.34
	338	0.146	2.247	0	137.39	178.303	182.027
	339	0.745	2.292	1	136.576	167.625	169.281
	340	0.711	2.267	1	134.591	163.189	165.925
	341	0.143	2.25	0	136.923	177.589	180.067
	342	0.811	2.282	1	135.626	165.971	167.798
	343	0.752	2.316	0	136.638	172.29	168.78
	344	0.702	2.273	1	135.311	171.753	166.133
	345	0.783	2.288	1	135.896	168.933	167.764
	346	0.151	2.273	0	137.534	182.157	175.546
	347	0.866	2.269	1	135.929	154.968	168.482
	348	0.661	2.293	1	136.481	173.621	170.432
	349	0.759	2.276	1	135.637	173.668	166.837
	350	0.682	2.268	0	135.902	170.12	171.733
	351	0.749	2.301	1	136.434	177.223	169.166
	352	0.708	2.281	0	135.469	175.999	168.512
	353	0.685	2.294	0	136.779	186.734	169.115
	354	0.828	2.269	1	134.497	184.865	165.506
	355	0.118	2.274	0	139.067	175.029	184.858
	356	0.538	2.283	0	137.105	182.708	174.178
	357	0.548	2.288	0	138.157	174.565	178.052
	358	0.872	2.303	0	137.036	174.587	171.429
	359	0.196	2.258	0	136.462	163.515	176.614
	360	0.152	2.245	0	137.604	165.032	185.912
	361	0.852	2.276	1	135.447	189.234	168.092
	362	0.657	2.27	0	136.076	164.896	170.027
	363	0.916	2.282	1	136.413	190.901	174.51
	364	0.199	2.286	0	139.43	170.652	183.286
	365	0.597	2.275	1	135.819	157.596	173.345
	366	0.2	2.246	0	137.536	178.243	182.94
	367	0.128	2.258	0	137.218	180.911	178.75
	368	0.53	2.287	0	137.985	176.423	175.56
	369	0.843	2.282	1	136.429	172.7	169.334
	370	0.108	2.243	0	136.92	178.743	182.126
	371	0.563	2.272	0	136.442	161.264	174.375
	372	0.429	2.26	0	137.522	201.95	176.627
	373	0.103	2.261	0	138.335	182.277	182.636
	374	0.606	2.286	0	136.963	197.824	170.582
	375	0.847	2.237	0	136.76	169.665	181.291
	376	0.917	2.267	0	137.546	179.046	180.787
	377	0.574	2.264	0	136.024	178.629	171.658
	378	0.901	2.288	1	137.05	165.709	171.076
	379	0.73	2.308	1	136.448	169.4	169.853
	380	0.247	2.281	0	137.703	182.625	175.327
	381	0.958	2.271	0	138.808	282.112	181.702
	382	0.845	2.286	1	136.161	170.413	169.251
	383	0.822	2.288	1	135.606	172.494	169.069
	384	0.713	2.28	1	135.621	174.139	169.805
	385	0.731	2.278	1	135.346	178.101	166.059
	386	0.736	2.273	1	135.22	171.251	166.031
	387	0.807	2.273	0	137.131	166.241	178.973
	388	0.666	2.283	0	136.212	209.383	166.907
	389	0.935	2.273	0	136.594	164.229	178.473
	390	0.837	2.303	1	136.592	170.047	169.375
	391	0.744	2.299	1	135.884	163.385	169.241
	392	0.717	2.289	1	135.629	172.988	167.859
	393	0.782	2.277	1	135.408	169.284	167.117
	394	0.424	2.272	0	136.352	167.214	169.12
	395	0.612	2.296	0	136.512	226.315	170.187
	396	0.811	2.242	1	133.693	179.81	166.647
	397	0.666	2.262	0	134.497	176.393	168.151
	398	0.862	2.276	1	135.016	164.191	168.84
	399	0.518	2.248	0	135.846	160.568	173.87
	400	0.936	2.241	0	137.361	174.607	183.515
	401	0.871	2.298	1	137.145	265.833	172.449
	402	0.607	2.28	0	136.35	193.573	171.243
	403	0.896	2.253	0	138.554	113.874	183.442
	404	0.741	2.287	1	136.037	149.832	169.246
	405	0.811	2.285	1	135.684	121.576	168.182
	406	0.466	2.267	0	136.031	121.828	167.94
	407	0.595	2.261	0	135.775	128.13	169.795
	408	0.781	2.287	1	135.847	171.423	167.027
	409	0.911	2.265	0	138.199	131.632	182.42
	410	0.882	2.261	0	137.724	138.048	182.718
	411	0.83	2.269	1	134.995	113.97	169.262
	412	0.844	2.254	1	134.45	103.038	165.973
	413	0.923	2.266	0	135.385	109.443	173.509
	414	0.902	2.273	1	136.318	109.861	172.257
	415	0.831	2.266	1	135.517	96.808	167.228
	416	0.745	2.265	0	136.718	114.992	174.13
	417	0.736	2.271	1	135.965	96.886	166.059
	418	0.78	2.265	1	134.861	137.409	166.02
	419	0.432	2.289	0	136.592	111.412	168.423
	420	0.448	2.239	0	136.023	121.71	177.74
	421	0.886	2.251	0	138.144	130.298	182.661
	422	0.787	2.272	0	137.744	89.223	177.305
	423	0.753	2.289	1	136.455	115.439	168.276
	424	0.593	2.291	0	137.296	106.45	172.722
	425	0.904	2.266	0	136.736	149.631	174.148
	426	0.845	2.254	0	137.333	148.763	180.368
	427	0.945	2.299	0	138.457	121.423	178.127
	428	0.942	2.252	0	137.432	115.911	183.276
	429	0.755	2.26	1	134.589	124.592	164.873
	430	0.746	2.27	1	135.12	95.574	167.659
	431	0.733	2.284	1	135.303	107.77	168.129
	432	0.644	2.279	1	135.249	98.059	169.03
	433	0.728	2.278	0	137.191	116.444	176.015
	434	0.289	2.263	0	136.801	147.771	174.347
	435	0.938	2.251	0	138.474	155.249	184.296
	436	0.858	2.271	1	135.348	108.445	168.569
	437	0.783	2.307	0	136.702	121.871	169.041
	438	0.868	2.236	0	137.474	109.419	180.483
	439	0.838	2.294	1	136.014	109.386	170.313
	440	0.15	2.29	0	138.654	117.224	179.572
	441	0.647	2.272	0	136.286	143.237	168.849
	442	0.752	2.264	0	136.571	134.681	174.323
	443	0.82	2.305	1	136.59	156.272	167.387
	444	0.405	2.262	0	138.053	175.725	180.784
	445	0.193	2.258	0	137.984	153.47	182.126
	446	0.767	2.281	0	137.624	122.174	176.683
	447	0.867	2.265	0	138.529	116.73	182.623
	448	0.564	2.258	0	135.933	123.651	171.537
	449	0.761	2.28	0	137.8	126.571	177.524
	450	0.769	2.257	0	137.108	120.76	174.654
	451	0.324	2.275	0	136.261	144.409	168.958
	452	0.187	2.234	0	136.723	120.237	183.88
	453	0.365	2.252	0	136.12	152.343	179.269
	454	0.57	2.262	0	135.693	120.464	170.887
	455	0.382	2.256	0	136.691	131.838	179.783
	456	0.142	2.267	0	138.73	139.007	185.365
	457	0.767	2.282	1	134.98	114.934	167.021
	458	0.881	2.288	1	136.553	114.631	171.221
	459	0.796	2.282	1	135.592	131.594	167.395
	460	0.767	2.287	1	135.579	101.907	168.692
	461	0.686	2.267	1	135.422	119.548	169.977
	462	0.526	2.271	0	136.656	113.631	173.543
	463	0.917	2.283	0	137.458	122.801	175.717
	464	0.733	2.259	1	134.171	104.735	165.322
	465	0.881	2.274	1	135.824	119.071	168.891
	466	0.833	2.284	1	135.701	134.886	166.783
	467	0.57	2.282	0	136.448	121.664	174.661
	468	0.771	2.299	1	136.126	86.786	169.055
	469	0.847	2.277	1	135.887	114.893	169.715
	470	0.804	2.291	1	135.377	158.23	167.819
	471	0.934	2.24	0	137.512	136.208	184.302
	472	0.91	2.284	0	137.251	112.406	170.722
	473	0.738	2.284	1	135.761	109.913	168.971
	474	0.536	2.254	0	136.12	117.769	173.888
	475	0.234	2.242	0	137.025	122.319	184.334
	476	0.663	2.271	1	136.393	115.76	169.386
	477	0.421	2.267	0	137.328	150.302	178.449
	478	0.889	2.295	1	136.704	113.995	169.132
	479	0.92	2.248	0	137.49	165.797	183.473
	480	0.896	2.252	0	138.066	120.661	183.098
	481	0.735	2.286	1	136.358	144.153	167.246
	482	0.933	2.266	0	137.808	203.476	179.017
	483	0.729	2.267	1	135.378	254.916	169.883
	484	0.194	2.247	0	137.823	132.943	182.073
	485	0.72	2.269	1	134.586	184.08	166.186
	486	0.768	2.27	1	134.721	181.391	165.728
	487	0.51	2.283	0	136.646	141.176	166.983
	488	0.907	2.263	0	135.761	145.168	174.062
	489	0.958	2.278	0	138.104	135.539	181.089
	490	0.845	2.263	0	138.355	151.192	181.363
	491	0.649	2.31	1	137.255	119.52	168.889
	492	0.613	2.267	1	135.789	164.357	169.795
	493	0.856	2.278	1	135.25	184.693	168.765
	494	0.749	2.291	1	136.149	188.039	167.303
	495	0.656	2.279	0	136.419	134.785	172.525
	496	0.852	2.252	1	134.351	103.29	167.03
	497	0.816	2.284	1	135.563	95.224	168.608
	498	0.774	2.312	1	136.348	162.101	168.98
	499	0.79	2.271	1	134.449	134.031	167.029
	500	0.933	2.268	0	137.093	157.528	177.943
	501	0.748	2.257	1	134.227	142.891	165.524
	502	0.648	2.288	0	135.88	131.545	169.312
	503	0.161	2.253	0	136.687	174.732	177.359
	504	0.82	2.265	0	137.601	134.855	177.06
	505	0.818	2.239	0	136.206	138.998	179.684
	506	0.873	2.251	0	137.098	126.74	183.057
	507	0.919	2.251	0	138.762	141.201	184.254
	508	0.378	2.28	0	138.174	138.263	182.057
	509	0.669	2.274	0	136.909	137.51	171.879
	510	0.109	2.266	0	138.03	172.226	181.487
	511	0.419	2.268	0	137.437	142.161	178.606
	512	0.943	2.26	0	137.03	102.998	180.073
	513	0.839	2.264	0	135.046	115.107	168.691
	514	0.26	2.224	0	136.497	115.949	182.629
	515	0.106	2.235	0	136.664	156.535	176.53
	516	0.355	2.265	0	138.447	133.062	184.59
	517	0.118	2.249	0	138.308	143.308	182.614
	518	0.886	2.293	1	136.433	110.527	170.255
	519	0.516	2.284	0	137.426	165.334	175.667
	520	0.361	2.274	0	137.524	183.107	183.019
	521	0.822	2.28	1	135.148	122.81	167.78
	522	0.75	2.285	1	135.404	87.474	168.339
	523	0.815	2.298	1	136.331	110.954	168.381
	524	0.47	2.247	0	136.398	134.213	175.906
	525	0.716	2.293	0	137.528	86.97	175.514
	526	0.781	2.256	0	136.581	116.382	175.77
	527	0.939	2.275	0	138.515	114.804	182.919
	528	0.885	2.259	0	137.788	97.923	182.238
	529	0.812	2.266	0	137.648	104.007	178.667
	530	0.837	2.28	1	136.148	89.759	167.578
	531	0.83	2.284	1	135.248	100.906	167.002
	532	0.116	2.265	0	138.305	138.551	181.572
	533	0.822	2.289	0	136.333	126.266	168.214
	534	0.945	2.257	0	138.063	115.009	182.924
	535	0.476	2.282	0	137.07	90.902	169.597
	536	0.265	2.293	0	137.649	131.853	173.377
	537	0.308	2.251	0	137.268	87.889	182.277
	538	0.43	2.256	0	136.745	63.676	182.265
	539	0.784	2.277	1	135.347	95.975	166.571
	540	0.797	2.297	1	136.091	92.961	167.097
	541	0.496	2.272	0	136.485	106.527	175.757
	542	0.782	2.289	1	136.474	99.592	166.404
	543	0.397	2.256	0	138.09	122.1	182.097
	544	0.924	2.281	0	137.33	177.95	173.609
	545	0.175	2.29	0	138.666	100.885	178.569
	546	0.297	2.252	0	137.926	138.714	182.551
	547	0.774	2.29	1	136.191	128.45	167.561
	548	0.616	2.292	0	137.25	132.853	170.597
	549	0.164	2.25	0	138.199	178.187	185.735
	550	0.643	2.273	0	136.057	195.95	169.853
	551	0.723	2.291	1	135.656	158.459	168.201
	552	0.17	2.245	0	138.089	92.78	183.318
	553	0.087	2.282	0	138.834	93.726	182.638
	554	0.292	2.273	0	138.409	91.955	183.253
	555	0.908	2.26	0	136.208	107.332	170.726
	556	0.538	2.291	0	138.258	98.093	175.147
	557	0.429	2.249	0	137.285	89.003	178.431
	558	0.625	2.279	0	137.398	80.318	169.289
	559	0.221	2.239	0	137.875	85.571	183.967
	560	0.344	2.261	0	136.753	62.956	179.963
	561	0.377	2.269	0	138.632	68.13	185.058
	562	0.328	2.242	0	137.119	69.522	180.155
	563	0.494	2.272	0	136.588	77.989	172.541
	564	0.384	2.246	0	137.044	87.488	179.379
	565	0.546	2.259	0	135.831	75.906	172.076
	566	0.25	2.25	0	137.47	107.774	184.269
	567	0.686	2.252	1	134.839	92.091	169.421
	568	0.476	2.262	0	136.665	81.617	176.93
	569	0.149	2.259	0	138.219	162.236	182.708
	570	0.506	2.286	0	137.187	87.02	173.066
	571	0.12	2.266	0	137.485	80.097	179.479
	572	0.51	2.286	0	137.851	74.694	177.902
	573	0.55	2.295	0	137.784	71.891	176.107
	574	0.88	2.274	0	136.28	72.811	173.064
	575	0.713	2.259	1	135.293	67.185	166.098
	576	0.337	2.248	0	136.677	77.091	182.608
	577	0.779	2.302	1	137.159	80.915	168.308
	578	0.664	2.291	1	136.567	80.614	172.01
	579	0.415	2.264	0	137.727	79.352	180.87
	580	0.648	2.284	1	136.242	84.097	170.151
	581	0.312	2.252	0	137.708	79.626	181.17
	582	0.281	2.291	0	139.427	86.737	184.624
	583	0.552	2.283	0	136.91	91.246	173.162
	584	0.332	2.283	0	137.338	88.165	171.439
	585	0.245	2.246	0	137.21	132.258	182.35
	586	0.16	2.24	0	136.513	95.353	174.484
	587	0.277	2.276	0	136.684	111.87	172.058
	588	0.699	2.28	1	136.279	116.975	170.324
	589	0.682	2.279	1	135.812	104.271	166.725
	590	0.879	2.246	0	137.236	118.693	180.68
	591	0.48	2.254	0	135.511	109.846	167.041
	592	0.816	2.265	1	134.919	137.478	166.66
	593	0.935	2.27	0	137.008	114.94	175.997
	594	0.798	2.277	1	135.079	143.547	169.42
	595	0.603	2.288	0	136.256	123.675	171.642
	596	0.821	2.282	1	135.368	112.271	165.735
	597	0.646	2.294	1	136.049	121.966	169.402
	598	0.453	2.243	0	136.905	93.138	176.786
	599	0.364	2.266	0	137.865	104.558	181.004
	600	0.577	2.267	0	136.418	91.519	175.301
	601	0.722	2.276	1	135.986	144.215	168.617
	602	0.863	2.278	1	136.212	73.75	169.409
	603	0.384	2.279	0	137.408	85.359	175.311
	604	0.746	2.272	1	135.493	84.933	167.49
	605	0.872	2.254	1	135.011	92.073	168.466
	606	0.406	2.257	0	138.288	66.881	178.4
	607	0.693	2.277	0	137.561	152.702	174.182
	608	0.87	2.253	0	137.958	160.779	183.301
	609	0.286	2.275	0	137.139	188.594	172.25
	610	0.946	2.267	0	137.78	133.848	181.61
	611	0.768	2.298	1	135.944	142.142	168.484
	612	0.86	2.262	1	135.365	144.111	167.946
	613	0.726	2.258	1	134.402	135.227	166.452
	614	0.811	2.277	1	135.618	127.694	168.615
	615	0.798	2.289	1	135.944	146.094	166.382
	616	0.883	2.279	1	135.812	130.309	169.058
	617	0.939	2.248	0	136.14	117.554	179.593
	618	0.811	2.295	1	136.261	161.94	168.72
	619	0.156	2.249	0	137.048	118.683	179.61
	620	0.767	2.263	1	134.49	105.168	167.164
	621	0.705	2.294	1	135.863	89.008	167.615
	622	0.878	2.277	1	136.019	111.741	167.851
	623	0.809	2.277	0	137.978	125.603	178.838
	624	0.549	2.283	0	136.21	114.605	172.731
	625	0.807	2.283	0	138.214	151.161	179.819
	626	0.932	2.254	0	138.265	158.33	186.041
	627	0.936	2.281	0	138.23	140.55	175.283
	628	0.715	2.279	1	135.323	157.299	169.112
	629	0.566	2.277	0	136.53	162.512	173.924
	630	0.279	2.259	0	136.52	112.619	171.428
	631	0.324	2.271	0	136.437	110.417	170.854
	632	0.641	2.29	1	136.011	110.654	170.135
	633	0.513	2.272	0	136.059	98.317	172.278
	634	0.775	2.257	0	137.105	108.949	174.923
	635	0.684	2.311	1	136.097	98.536	169.042
	636	0.719	2.306	1	136.651	91.496	171.622
	637	0.589	2.284	1	135.986	106.017	170.355
	638	0.32	2.279	0	137.243	104.163	172.103
	639	0.84	2.283	1	135.89	101.739	168.985
	640	0.834	2.302	1	136.63	103.097	169.185
	641	0.769	2.271	1	134.408	101.232	165.468
	642	0.891	2.263	0	136.271	105.395	169.339
	643	0.679	2.282	1	135.253	103.994	168.059
	644	0.747	2.273	1	135.479	108.063	167.251
	645	0.851	2.295	1	136.55	98.45	169.653
	646	0.862	2.276	0	138.572	86.17	181.373
	647	0.409	2.273	0	137.43	111.736	177.86
	648	0.381	2.274	0	137.91	121.908	182.356
	649	0.541	2.245	0	134.421	108.829	170.42
	650	0.638	2.297	1	137.056	108.623	170.991
	651	0.243	2.267	0	136.879	130.976	174.51
	652	0.081	2.246	0	137.265	131.037	180.399
	653	0.702	2.296	1	136.204	113.402	168.822
	654	0.112	2.269	0	137.478	111.519	180.433
	655	0.889	2.256	1	134.908	149.941	170.388
	656	0.786	2.28	1	135.413	145.602	166.252
	657	0.61	2.288	1	135.997	123.323	170.923
	658	0.913	2.285	1	136.646	135.159	172.015
	659	0.216	2.239	0	137.302	132.959	183.203
	660	0.727	2.267	1	135.031	103.023	166.666
	661	0.722	2.284	1	134.978	114.929	167.279
	662	0.827	2.276	1	134.859	98.396	168.169
	663	0.826	2.287	1	135.784	103.716	168.025
	664	0.558	2.254	0	135.941	129.059	167.357
	665	0.191	2.263	0	137.952	133.976	183.745
	666	0.789	2.273	1	135.422	103.112	167.141
	667	0.619	2.269	1	135.073	95.634	168.651
	668	0.766	2.3	1	135.938	105.736	168.492
	669	0.208	2.266	0	137.749	137.885	180.298
	670	0.64	2.29	1	136.021	112.861	169.71
	671	0.938	2.28	0	137.912	202.707	174.674
	672	0.884	2.259	0	135.912	94.593	170.905
	673	0.935	2.287	0	138.523	106.326	182.451
	674	0.903	2.281	0	136.254	91.664	173.656
	675	0.938	2.232	0	137.235	109.643	183.224
	676	0.217	2.277	0	136.806	122.391	176.085
	677	0.415	2.261	0	135.638	102.13	168.427
	678	0.819	2.265	1	135.414	130.756	166.247
	679	0.782	2.283	0	138.156	118.828	178.988
	680	0.076	2.246	0	136.743	117.085	181.1
	681	0.802	2.297	1	136.048	140.87	167.579
	682	0.828	2.267	1	134.572	90.915	167.757
	683	0.903	2.284	0	136.236	101.63	172.528
	684	0.812	2.279	1	135.866	104.071	166.389
	685	0.946	2.277	0	137.608	173.913	177.736
	686	0.614	2.287	1	136.029	128.335	169.681
	687	0.662	2.247	1	134	154.416	168.556
	688	0.71	2.324	1	137.701	120.779	170.135
	689	0.729	2.281	1	136.433	125.123	168.944
	690	0.719	2.301	1	136.298	106.252	168.893
	691	0.659	2.29	1	135.601	98.166	170.195
	692	0.76	2.293	1	136.048	95.67	167.927
	693	0.716	2.283	1	135.659	105.65	166.479
	694	0.869	2.256	1	134.661	103.235	170.641
	695	0.617	2.268	1	135.317	93.851	169.298
	696	0.823	2.324	1	137.544	108.098	167.754
	697	0.867	2.286	1	135.796	117.394	171.485
	698	0.672	2.281	1	136.013	80.126	168.049
	699	0.753	2.279	1	135.355	104.161	165.962
	700	0.708	2.285	1	135.938	96.556	168.336
	701	0.771	2.263	1	133.994	116.022	166.459
	702	0.738	2.285	1	136.26	102.904	170.003
	703	0.74	2.316	1	136.874	112.992	171.577
	704	0.815	2.289	1	135.59	105.35	168.947
	705	0.592	2.258	1	135.408	154.38	170.546
	706	0.855	2.29	1	136.489	144.931	170.565
	707	0.797	2.255	0	136.891	145.795	175.687
	708	0.832	2.3	1	135.975	142.955	168.24
	709	0.775	2.323	1	137.238	174.136	167.96
	710	0.724	2.305	1	136.395	111.148	168.083
	711	0.631	2.282	0	136.307	115.851	171.242
	712	0.831	2.293	1	136.247	127.994	169.505
	713	0.378	2.276	0	136.865	107.334	168.263
	714	0.089	2.256	0	137.066	116.241	181.507
	715	0.767	2.306	0	138.925	113.518	177.534
	716	0.167	2.254	0	136.786	88.055	177.211
	717	0.688	2.294	1	136.712	114.404	168.384
	718	0.083	2.229	0	136.678	115.386	179.057
	719	0.917	2.262	0	137.409	131.275	181.278
	720	0.255	2.265	0	136.649	118.939	173.449
	721	0.388	2.252	0	137.667	128.032	179.853
	722	0.124	2.255	0	137.032	107.396	180.693
	723	0.692	2.277	0	137.225	136.529	172.259
	724	0.338	2.276	0	136.587	113.608	170.608
	725	0.747	2.258	0	137.013	84.921	174.396
	726	0.771	2.29	1	135.361	105.091	167.411
	727	0.496	2.264	0	136.69	140.095	176.707
	728	0.801	2.265	0	136.575	114.875	179.226
	729	0.209	2.233	0	135.624	113.501	174.431
	730	0.257	2.26	0	138.058	120.918	183.418
	731	0.882	2.251	0	137.701	118.424	182.933
	732	0.798	2.278	1	135.182	107.394	165.77
	733	0.424	2.253	0	136.858	111.321	178.319
	734	0.656	2.26	0	136.393	116.619	169.577
	735	0.225	2.254	0	137.809	110.634	182.307
	736	0.392	2.283	0	136.489	107.885	170.245
	737	0.116	2.253	0	137.277	122.816	180.737
	738	0.593	2.291	0	136.9	112.131	169.123
	739	0.731	2.291	1	135.428	108.857	166.72
	740	0.135	2.25	0	137.596	105.698	177.508
	741	0.183	2.255	0	136.961	101.917	175.761
	742	0.772	2.289	0	138.35	114.489	176.849
	743	0.814	2.264	0	137.792	116.992	181.049
	744	0.61	2.279	1	135.789	115.726	171.202
	745	0.453	2.27	0	137.524	147.515	178.008
	746	0.863	2.294	1	136.015	119.902	168.18
	747	0.893	2.228	1	134.127	113.636	168.246
	748	0.835	2.276	1	135.154	108.84	166.676
	749	0.081	2.255	0	137.706	132.588	182.266
	750	0.417	2.244	0	136.038	113.202	178.018
	751	0.567	2.254	0	135.504	104.845	171.408
	752	0.266	2.262	0	137.827	140.241	184.07
	753	0.65	2.256	1	134.985	126.239	169.502
	754	0.95	2.25	0	136.695	275.248	181.42
	755	0.924	2.248	0	136.799	299.003	181.075
	756	0.364	2.288	0	137.258	220.124	170.531
	757	0.811	2.293	1	136.322	291.567	167.797
	758	0.476	2.291	0	137.784	299.044	179.961
	759	0.196	2.253	0	137.103	300.099	183.268
	760	0.913	2.262	0	138.534	188.565	183.979
	761	0.805	2.246	1	134.828	163.71	166.517
	762	0.836	2.263	1	134.778	115.111	166.398
	763	0.747	2.303	1	135.396	118.422	170.306
	764	0.409	2.311	0	137.964	96.443	171.353
	765	0.154	2.263	0	137.526	105.011	179.621
	766	0.848	2.293	1	136.138	115.237	171.397
	767	0.915	2.282	0	135.832	118.997	173.257
	768	0.835	2.299	1	135.884	113.819	169.025
	769	0.756	2.281	1	135.94	102.725	166.514
	770	0.257	2.278	0	137.171	101.702	173.691
	771	0.906	2.265	0	135.386	116.306	171.998
	772	0.854	2.299	1	136.807	126.391	170.921
	773	0.688	2.264	1	135.425	117.919	169.065
	774	0.87	2.277	1	135.685	111.377	169.285
	775	0.226	2.292	0	137.651	103.546	174.909
	776	0.298	2.248	0	137.27	136.907	182.177
	777	0.111	2.286	0	139.057	134.882	184.088
	778	0.742	2.302	0	136.873	128.818	169.375
	779	0.938	2.256	0	138.028	104.05	183.304
	780	0.839	2.266	1	135.75	117.152	167.236
	781	0.926	2.273	0	136.046	108.87	172.23
	782	0.451	2.273	0	137.236	103.784	178.926
	783	0.589	2.293	0	137.684	111.082	170.747
	784	0.211	2.271	0	136.926	127.542	176.076
	785	0.823	2.281	1	135.622	109.826	168.506
	786	0.859	2.274	1	135.911	161.171	168.975
	787	0.732	2.297	1	136.746	118.179	168.863
	788	0.35	2.275	0	137.781	140.496	182.609
	789	0.714	2.299	1	136.356	98.587	170.359
	790	0.873	2.28	1	136.383	101.894	168.746
	791	0.691	2.305	1	137.249	112.514	169.555
	792	0.7	2.26	1	135.166	107.811	166.13
	793	0.875	2.296	1	136.728	118.512	168.957
	794	0.631	2.289	1	137.239	110.913	170.855
	795	0.797	2.301	1	136.493	115.658	168.804
	796	0.596	2.267	1	135.457	117.893	169.774
	797	0.797	2.287	1	136.292	99.915	166.546
	798	0.77	2.267	1	134.047	105.038	165.842
	799	0.75	2.278	1	135.153	109.512	167.502
	800	0.306	2.26	0	138.257	106.807	181.853
	801	0.725	2.293	1	136.661	91.221	169.64
	802	0.66	2.284	1	136.141	121.301	171.27
	803	0.829	2.284	1	135.375	113.102	168.833
	804	0.611	2.275	1	135.399	102.877	169.46
	805	0.276	2.257	0	138.441	123.047	184.485
	806	0.202	2.229	0	137.276	82.888	183.816
	807	0.225	2.26	0	136.657	109.009	174.112
	808	0.663	2.271	1	135.751	118.59	168.522
	809	0.856	2.28	1	135.997	114.631	168.326
	810	0.735	2.3	1	136.193	109.055	167.427
	811	0.916	2.262	0	136.699	108.958	175.247
	812	0.76	2.284	1	135.571	99.672	165.625
	813	0.61	2.281	0	137.008	140.947	171.923
	814	0.954	2.263	0	138.156	102.12	181.12
	815	0.587	2.258	0	136.268	113.186	169.068
	816	0.314	2.265	0	136.202	134.305	172.531
	817	0.767	2.282	1	135.179	112.374	167.247
	818	0.63	2.268	1	134.717	100.282	167.886
	819	0.926	2.283	0	136.615	119.065	171.987
	820	0.747	2.289	1	135.56	101.983	167.738
	821	0.662	2.296	0	136.659	109.486	170.937
	822	0.695	2.259	1	134.606	113.993	167.697
	823	0.725	2.275	1	135.261	116.505	167.124
	824	0.53	2.266	0	135.917	129.473	173.023
	825	0.653	2.278	1	135.392	105.708	169.284
	826	0.6	2.292	1	136.257	112.434	173.123
	827	0.772	2.273	1	134.925	106.55	166.428
	828	0.843	2.303	1	136.272	106.19	170.299
	829	0.695	2.289	1	136.046	111.465	170.69
	830	0.454	2.267	0	137.404	107.168	179.149
	831	0.4	2.277	0	138.119	114.819	177.569
	832	0.414	2.264	0	138.27	159.239	180.149
	833	0.815	2.275	1	135.098	99.303	165.642
	834	0.733	2.25	1	133.959	94.932	167.356
	835	0.935	2.259	0	136.43	110.867	175.365
	836	0.478	2.249	0	135.469	96.408	175.812
	837	0.119	2.285	0	138.666	120.599	183.259
	838	0.235	2.262	0	138.207	145.152	181.036
	839	0.219	2.24	0	137.679	128.996	185.478
	840	0.891	2.281	0	135.633	114.091	168.817
	841	0.665	2.287	0	137.393	109.623	171.928
	842	0.665	2.307	1	136.122	110.267	168.492
	843	0.645	2.255	1	134.098	99.823	167.514
	844	0.534	2.276	0	137.085	111.617	177.954
	845	0.786	2.301	1	135.692	94.925	169.341
	846	0.477	2.264	0	137.685	106.329	178.373
	847	0.532	2.279	0	136.652	113.98	173.326
	848	0.693	2.281	1	136.15	94.641	168.904
	849	0.506	2.249	0	136.041	111.4	174.018
	850	0.685	2.299	0	136.679	110.307	172.354
	851	0.633	2.295	0	137.474	106.196	172.421
	852	0.591	2.279	0	136.469	99.826	173.088
	853	0.515	2.28	0	137.252	119.775	174.66
	854	0.303	2.271	0	138.863	126.467	182.209
	855	0.155	2.28	0	139.393	118.368	183.264
	856	0.608	2.272	1	136.239	113.312	170.907
	857	0.703	2.293	1	136.349	96.417	167.445
	858	0.333	2.271	0	138.054	113.69	181.785
	859	0.46	2.258	0	137.529	89.393	178.116
	860	0.776	2.273	1	134.82	97.372	166.389
	861	0.592	2.239	0	135.527	97.448	171.19
	862	0.754	2.278	1	135.321	95.568	166.813
	863	0.528	2.295	0	137.361	107.893	174.096
	864	0.431	2.248	0	136.644	106.947	179.943
	865	0.542	2.296	0	137.421	108.806	174.517
	866	0.714	2.291	1	135.991	105.507	169.209
	867	0.678	2.29	1	135.656	102.181	168.462
	868	0.692	2.261	1	135.428	103.642	168.727
	869	0.73	2.281	1	135.678	106.342	167.376
	870	0.556	2.277	0	136.838	97.095	175.716
	871	0.882	2.282	1	135.316	94.15	170.858
	872	0.893	2.279	0	136.509	96.873	172.141
	873	0.95	2.264	0	137.899	93.012	184.03
	874	0.621	2.302	0	136.762	111.052	173.578
	875	0.349	2.268	0	137.911	134.952	183.98
	876	0.683	2.266	1	135.235	96.724	166.825
	877	0.108	2.285	0	138.046	104.644	180.048
	878	0.484	2.295	0	136.894	105.853	170.863
	879	0.455	2.282	0	137.071	95.184	177.508
	880	0.477	2.253	0	137.741	97.305	178.932
	881	0.824	2.285	1	135.467	135.984	169.11
	882	0.933	2.26	0	136.25	132.974	176.005
	883	0.178	2.256	0	137.194	104.84	177.385
	884	0.237	2.257	0	137.947	132.381	184.288
	885	0.279	2.281	0	136.451	89.864	171.793
	886	0.823	2.317	1	137.558	113.372	169.29
	887	0.793	2.29	1	135.791	99.488	169.281
	888	0.516	2.234	0	135.235	107.88	174.051
	889	0.849	2.287	1	135.948	83.956	169.514
	890	0.713	2.284	1	135.673	106.173	169.707
	891	0.82	2.313	1	136.785	107.532	170.26
	892	0.293	2.23	0	137.101	100.279	182.177
	893	0.232	2.248	0	137.188	99.372	183.201
	894	0.595	2.272	0	136.23	163.076	171.477
	895	0.789	2.295	1	136.557	148.325	166.587
	896	0.65	2.285	1	135.985	174.454	169.408
	897	0.623	2.282	1	136.165	165.371	169.05
	898	0.417	2.265	0	137.098	99.019	180.466
	899	0.109	2.245	0	137.56	121.842	182.572
	900	0.285	2.298	0	137.611	106.139	174.248
	901	0.935	2.259	0	137.824	115.607	186.101
	902	0.766	2.262	0	136.818	103.891	174.303
	903	0.095	2.263	0	137.918	110.055	182.046
	904	0.156	2.249	0	138.215	107.417	184.359
	905	0.941	2.247	0	137.58	150.388	183.508
	906	0.349	2.264	0	135.797	106.873	169.613
	907	0.283	2.287	0	137.724	123.995	172.649
	908	0.808	2.282	0	138.591	150.649	180.095
	909	0.286	2.286	0	137.655	142.811	172.973
	910	0.712	2.294	1	136.137	181.666	167.81
	911	0.818	2.28	1	135.731	193.37	168.813
	912	0.323	2.241	0	136.668	160.268	182.504
	913	0.467	2.288	0	137.278	168.933	177.89
	914	0.932	2.28	0	138.9	162.586	183.459
	915	0.729	2.279	1	135.604	145.364	168.523
	916	0.809	2.308	1	136.478	160.788	168.024
	917	0.643	2.296	0	136.838	195.542	170.056
	918	0.648	2.257	1	134.489	184.073	169.786
	919	0.678	2.283	1	136.737	295.962	169.794
	920	0.727	2.266	1	133.881	289.357	166.294
	921	0.807	2.264	1	134.619	275.174	166.654
	922	0.896	2.285	1	136.236	289.075	172.987
	923	0.954	2.254	0	137.436	266.22	183.127
	924	0.835	2.267	0	135.151	170.586	167.612
	925	0.305	2.275	0	138.435	199.297	182.814
	926	0.425	2.28	0	136.667	131.688	168.655
	927	0.878	2.284	0	136.586	97.045	171.844
	928	0.446	2.246	0	136.085	93.535	175.831
	929	0.955	2.277	0	139.25	99.841	186.045
	930	0.496	2.283	0	137.499	86.282	175.879
	931	0.623	2.267	1	134.846	65.801	167.39
	932	0.92	2.265	1	135.922	98.833	172.165
	933	0.297	2.298	0	137.53	92.4	171.939
	934	0.586	2.293	0	136.832	90.86	171.422
	935	0.604	2.273	0	135.785	94.16	170.483
	936	0.649	2.246	1	133.971	79.124	167.404
	937	0.719	2.265	0	137.205	129.179	172.297
	938	0.263	2.275	0	136.715	171.378	172.619
	939	0.779	2.285	1	136.068	215.716	167.21
	940	0.516	2.254	0	135.313	92.445	167.35
	941	0.782	2.304	1	136.685	84.646	169.942
	942	0.92	2.269	0	136.692	95.917	175.633
	943	0.943	2.28	0	138.669	98.584	180.707
	944	0.103	2.249	0	137.58	95.099	181.267
	945	0.742	2.266	0	137.091	106.093	174.08
	946	0.944	2.268	0	137.429	120.928	178.964
	947	0.675	2.299	1	136.251	131.159	168.045
	948	0.911	2.277	0	139.351	177.054	182.366
	949	0.638	2.249	0	134.604	73.346	168.879
	950	0.458	2.259	0	136.144	81.612	175.371
	951	0.462	2.236	0	135.86	81.258	175.585
	952	0.378	2.279	0	137.47	79.746	172.294
	953	0.446	2.25	0	136.546	77.76	180.037
	954	0.158	2.269	0	138.692	89.417	181.049
	955	0.446	2.255	0	137.2	89.368	180.04
	956	0.174	2.247	0	137.362	79.573	183.603
	957	0.827	2.271	0	138.082	99.824	179.882
	958	0.929	2.262	0	138.229	93.363	181.448
	959	0.536	2.254	0	136.81	84.057	175.503
	960	0.955	2.298	0	138.604	133.553	179.057
	961	0.139	2.267	0	137.728	226.903	179.801
	962	0.552	2.278	0	137.118	204.018	173.479
	963	0.263	2.248	0	137.479	128.763	182.406
	964	0.748	2.252	1	133.863	157.537	165.46
	965	0.786	2.284	1	135.538	155.762	167.355
	966	0.854	2.281	1	135.259	105.569	168.027
	967	0.531	2.299	0	137.844	155.459	174.898
	968	0.836	2.282	1	136.133	103.523	168.522
	969	0.772	2.288	1	136.079	74.351	165.826
	970	0.691	2.273	1	135.584	90.099	168.908
	971	0.856	2.255	0	137.819	96.468	183.831
	972	0.601	2.301	0	138.03	73.903	171.14
	973	0.597	2.286	0	137.337	73.817	169.64
	974	0.663	2.293	0	137.653	85.962	171.796
	975	0.785	2.243	0	136.369	77.839	175.786
	976	0.659	2.262	0	135.713	70.787	171.645
	977	0.683	2.255	0	136.422	66.923	172.007
	978	0.456	2.286	0	136.471	87.685	170.794
	979	0.721	2.241	0	135.899	66.986	172.145
	980	0.542	2.28	0	136.389	61.846	167.727
	981	0.814	2.283	0	138.259	67.275	178.252
	982	0.903	2.276	0	138.587	92.174	184.679
	983	0.618	2.283	0	136.729	61.603	171.121
	984	0.538	2.265	0	135.703	90.976	168.27
	985	0.826	2.288	0	138.524	80.909	181.32
	986	0.704	2.262	0	136.426	52.997	173.607
	987	0.772	2.253	0	137.025	63.386	175.214
	988	0.8	2.286	0	138.404	64.911	179.006
	989	0.769	2.275	0	137.613	89.488	177.47
	990	0.584	2.289	0	136.729	83.503	168.063
	991	0.839	2.262	0	138.402	88.045	180.048
	992	0.551	2.285	0	136.623	83.978	168.522
	993	0.684	2.27	0	136.675	56.84	173.12
	994	0.724	2.268	0	136.459	69.616	175.7
	995	0.492	2.303	0	137.099	64.14	168.318
	996	0.629	2.274	0	136.37	64.372	168.792
	997	0.556	2.296	0	137.264	82.442	169.324
	998	0.718	2.282	0	137.001	63.172	174.47
	999	0.681	2.27	0	136.616	79.153	169.957
	1000	0.85	2.26	0	137.14	74.342	183.478
